# Supplementary material for: Brain Expression Genome-Wide Association Study (eGWAS) Identifies Human Disease-Associated Variants
Source: PLoS Genet. 2012 Jun 7;8(6):e1002707. doi: 10.1371/journal.pgen.1002707 (PMC3369937; doi:10.1371/journal.pgen.1002707)
Supplement: Dataset S1 — This file includes Supplementary Tables 1–27. The individual supplementary table legends are included in the first tab of this file. (XLS) [file pgen.1002707.s001.xls]

## Sheet: LegendsForTablesInDatasetS1
Supplementary Table S1. Subjects in the cerebellar eGWAS and temporal cortex replication. SD=Standard deviation; RIN=RNA Integrity Number
Supplementary Table S2. Pathologic diagnoses of non-AD subjects in the cerebellar eGWAS and temporal cortex validation.
Supplementary Table S3: Top cerebellar eGWAS cisSNP/transcript associations: There were 2,980 cisSNP/transcript associations withQ values (Q) < 0.05 both in the ADs and non-ADs. The chromosome (CHR), SNP, SNP Tested Allele, Probe, Gene Symbol (SYMBOL) of these associations are depicted. The uncorrected (P), Bonferroni-corrected (PBonf) P values and inflation-corrected Q values (Qc), Beta coeffici…
Supplementary Table S4: Intraclass coefficients (ICC) for 17,121 probe cerebellar expression values that were detectable in the combined AD+non-AD dataset. The ICC values represent the percentage of variance in expression between samples over total variance and were calculated using replicate measurements from 15 samples. Variances are obtained from the random effects model after adjustment for p…
Supplementary Table S5: Variance of cerebellar probe expression levels due to technical, biological and cisSNP effects: R2technical = variance due to technical variables only (i.e. plates, RIN). addR2covariates= added proportion of variance due to biological covariates (i.e. age, sex, ApoE4 dose), adjR2covariates = addR2covariates adjusted for technical variance, addR2best-SNP = proportion of var…
Supplementary Table S6: Validation of top cerebellar cisSNP/transcript associations in the temporal cortex: Of the 2,980 top cisSNP/transcript associations, 2,685 existed in the temporal cortex replication study. The chromosome (CHR), SNP, SNP Tested Allele, Probe, Gene Symbol (SYMBOL) of these associations are depicted. The uncorrected (P), genome-wide (PBonf) and study-wide Bonferroni-corrected…
Supplementary Table S7: Validation of significant temporal cortex cisSNP/transcript associations in the cerebellum (HapMap2): Of the 63,844 significant temporal cortex eGWAS associations tested in the cerebellum, 27,991 were validated, as shown here. The eGWAS results shown here are obtained using HapMap2-imputed genotypes. The chromosome (CHR), SNP, SNP Tested Allele, Probe, Gene Symbol (SYMBOL)…
Supplementary Table S8: Validation of significant cerebellar cisSNP/transcript associations in the temporal cortex (HapMap2): Of the 70,137 significant cerebellar eGWAS associations tested in the cerebellum, 27,474 were validated, as shown here. The eGWAS results shown here are obtained using HapMap2-imputed genotypes. The chromosome (CHR), SNP, SNP Tested Allele, Probe, Gene Symbol (SYMBOL) of t…
Supplementary Table S9: Top cerebellar eGWAS cisSNPs also associated with complex diseases/traits: The top 2,980 cerebellar eGWAS cisSNPs were compared to the "Catalog of Published GWAS" (www.genome.gov/gwastudies). The resulting 60 common SNPs are reported. The chromosome (CHR), SNP, SNP Minor Allele, Probe, Gene Symbol (SYMBOL) of these associations are depicted. The uncorrected (P), Bonferroni…
Supplementary Table S10: Cerebellar eGWAS cisSNPs (HapMap2) also associated with complex diseases/traits (ALL): Cerebellar eGWAS cisSNPs with p<1E-04 were compared to the "Catalog of Published GWAS" (www.genome.gov/gwastudies). The eGWAS results shown here are obtained using HapMap2-imputed genotypes. The resulting common SNP associations are reported. The chromosome (CHR), SNP, SNP Minor Allele,…
Supplementary Table S11: Temporal cortex eGWAS cisSNPs (HapMap2) also associated with complex diseases/traits (ALL): Temporal cortex eGWAS cisSNPs with p<1E-04 were compared to the "Catalog of Published GWAS" (www.genome.gov/gwastudies). The eGWAS results shown here are obtained using HapMap2-imputed genotypes. The resulting common SNP associations are reported. The chromosome (CHR), SNP, SNP Min…
Supplementary Table S12: Cerebellar eGWAS cisSNPs (HapMap2) also associated with complex diseases/traits (AD): Cerebellar eGWAS cisSNPs with p<1E-04 were compared to the "Catalog of Published GWAS" (www.genome.gov/gwastudies). The eGWAS results shown here are obtained using HapMap2-imputed genotypes. The resulting common SNP associations are reported. The chromosome (CHR), SNP, SNP Minor Allele, …
Supplementary Table S13: Cerebellar eGWAS cisSNPs (HapMap2) also associated with complex diseases/traits (NON-AD): Cerebellar eGWAS cisSNPs with p<1E-04 were compared to the "Catalog of Published GWAS" (www.genome.gov/gwastudies). The eGWAS results shown here are obtained using HapMap2-imputed genotypes. The resulting common SNP associations are reported. The chromosome (CHR), SNP, SNP Minor Alle…
Supplementary Table S14: Temporal cortex eGWAS cisSNPs (HapMap2) also associated with complex diseases/traits (AD): Temporal cortex eGWAS cisSNPs with p<1E-04 were compared to the "Catalog of Published GWAS" (www.genome.gov/gwastudies). The eGWAS results shown here are obtained using HapMap2-imputed genotypes. The resulting common SNP associations are reported. The chromosome (CHR), SNP, SNP Mino…
Supplementary Table S15: Temporal cortex eGWAS cisSNPs (HapMap2) also associated with complex diseases/traits (NON-AD): Temporal cortex eGWAS cisSNPs with p<1E-04 were compared to the "Catalog of Published GWAS" (www.genome.gov/gwastudies). The eGWAS results shown here are obtained using HapMap2-imputed genotypes. The resulting common SNP associations are reported. The chromosome (CHR), SNP, SNP …
Supplementary Table S16: PSP GWAS cisSNP/transcript associations in the cerebellar and temporal cortex: Seven SNPs near six PSP risk genes from a recent PSP GWAS (Höglinger et al., Nature Genetics, Supplementary Table 2) were tested for transcript associations in cis in our cerebellar (CER) eGWAS and temporal cortex replications. The chromosome (CHR), SNP, SNP Minor Allele, Probe, Gene Symbol (SY…
Supplementary Table S17: Top cerebellar eGWAS cisSNP/transcript associations in PSP subset: Top 2,980 cerebellar eGWAS cisSNP/transcript associations were analyzed for cerebellar tissue in the subset of non-ADs with pathologic diagnosis of PSP. The chromosome (CHR), SNP, SNP Minor allele, Probe, Gene Symbol (SYMBOL) of these associations are depicted. The uncorrected (P), genome-wide (PBonf) and …
Supplementary Table S18: Replication of top cerebellar cisSNP/transcript associations in the temporal cortex of the PSP subset: Of the 2,980 top cisSNP/transcript associations, 2,636 existed in the temporal cortex replication study for the PSP subset. The chromosome (CHR), SNP, SNP Minor Allele, Probe, Gene Symbol (SYMBOL) of these associations are depicted. The uncorrected (P), genome-wide (PBon…
Supplementary Table S19: SNPs with significant cerebellar gene expression and suggestive AD risk association. CisSNPs that associate with cerebellar gene expression with Q values (Q) < 0.05 and with AD risk with Pmeta < 1.0E-3 in the meta-analysis of the ADGC dataset are shown. The chromosome (CHR), SNP, Tested Allele, Probe, Gene Symbol (SYMBOL) of these associations are depicted. The uncorrecte…
Supplementary Table 20: SNPs with significant temporal cortex gene expression and suggestive AD risk association. CisSNPs that associate with temporal cortex gene expression with Q values (Q) < 0.05 and with AD risk with P < 1.0E-3 in the meta-analysis of the ADGC dataset are shown. The chromosome (CHR), SNP, Tested Allele, Probe, Gene Symbol (SYMBOL) of these associations are depicted. The uncor…
Supplementary Table S21: SNPs with cerebellar gene expression and suggestive AD risk association (ALL). CisSNPs that associate with cerebellar gene expression with P < 1.0E-4 and with AD risk with Pmeta < 1.0E-3 in the meta-analysis of the ADGC dataset are shown. The chromosome (CHR), SNP, Tested Allele, Probe, Gene Symbol (SYMBOL) of these associations are depicted. The uncorrected P and Beta co…
Supplementary Table S22: SNPs with cerebellar gene expression and AD risk association (AD). CisSNPs that associate with cerebellar gene expression with P < 1.0E-4 and with AD risk with Pmeta < 1.0E-3 in the meta-analysis of the ADGC dataset are shown. The chromosome (CHR), SNP, Tested Allele, Probe, Gene Symbol (SYMBOL) of these associations are depicted. The uncorrected P and Beta coefficient of…
Supplementary Table S23: SNPs with cerebellar gene expression and AD risk association (NON-AD). CisSNPs that associate with cerebellar gene expression with P < 1.0E-4 and with AD risk with Pmeta < 1.0E-3 in the meta-analysis of the ADGC dataset are shown. The chromosome (CHR), SNP, Tested Allele, Probe, Gene Symbol (SYMBOL) of these associations are depicted. The uncorrected P and Beta coefficien…
Supplementary Table S24: SNPs with temporal cortex gene expression and AD risk association (ALL). CisSNPs that associate with temporal cortex gene expression with P < 1.0E-4 and with AD risk with Pmeta < 1.0E-3 in the meta-analysis of the ADGC dataset are shown. The chromosome (CHR), SNP, Tested Allele, Probe, Gene Symbol (SYMBOL) of these associations are depicted. The uncorrected P and Beta coe…
Supplementary Table S25: SNPs with temporal cortex gene expression and AD risk association (AD). CisSNPs that associate with temporal cortex gene expression with P < 1.0E-4 and with AD risk with Pmeta < 1.0E-3 in the meta-analysis of the ADGC dataset are shown. The chromosome (CHR), SNP, Tested Allele, Probe, Gene Symbol (SYMBOL) of these associations are depicted. The uncorrected P and Beta coef…
Supplementary Table S26: SNPs with temporal cortex gene expression and AD risk association (NON-AD). CisSNPs that associate with temporal cortex gene expression with P < 1.0E-4 and with AD risk with Pmeta < 1.0E-3 in the meta-analysis of the ADGC dataset are shown. The chromosome (CHR), SNP, Tested Allele, Probe, Gene Symbol (SYMBOL) of these associations are depicted. The uncorrected P and Beta …
Supplementary Table S27: Top cerebellar eGWAS cisSNP/transcript associations with and without inclusion of top 10 eigenvectors: The chromosome (CHR), SNP, Probe, Gene Symbol (SYMBOL) of these associations are depicted. The uncorrected P values and Beta coefficients of association are shown for the cerebellar eGWAS combined (All) analyses where eigenvectors were excluded or included. Regression co…

## Sheet: SupplementaryTableS1
	Cerebellar eGWAS		Temporal Cortex Validation
	AD	NON-AD	AD	NON-AD
N	197	177	202	197
Females (%)	101 (51%)	63 (36%)	108 (53%)	78 (40%)
Mean Age ± SD	73.6 ± 5.6	71.7 ± 5.5	73.6 ± 5.5	71.6 ± 5.6
ApoE4 dose 0 (%)	71 (36%)	130 (73%)	79 (39%)	146 (74%)
ApoE4 dose 1 (%)	98 (50%)	43 (24%)	96 (48%)	46 (23%)
ApoE4 dose 2 (%)	28 (14%)	2 (1%)	27 (13%)	3 (2%)
ApoE4 dose unknown (%)	0 (0%)	2 (1%)	0 (0%)	2 (1%)
Mean RIN ± SD	7.2 ± 1	7.2 ± 1	6.3 ± 0.9	6.9 ± 1.0

## Sheet: SupplementaryTableS2
	Cerebellar eGWAS		Temporal Cortex Validation
Pathologic Diagnosis	N	Relative %	N	Relative %
Progressive supranuclear palsy (PSP)	98	0.553672	107	0.543147
Lewy Body Disease (LBD)	23	0.129944	25	0.126904
Corticobasal degeneration (CBD)	22	0.124294	22	0.111675
Frontotemporal lobar degeneration (FTLD)	15	0.0847458	16	0.0812183
Other	8	0.0451977	10	0.0507614
Multiple system atrophy (MSA)	7	0.039548	11	0.0558376
Vascular dementia (VaD)	4	0.0225989	6	0.0304569

## Sheet: SupplementaryTableS3
CHR	SNP	SNP_TestedAllele	PROBE	SYMBOL	NON-AD_P	NON-AD_PBonf	NON-AD_Q	AD_P	AD_PBonf	AD_Q	ALL_P	ALL_PBonf	ALL_Q	ALL_Pperm-WY	NON-AD_BETA	AD_BETA	ALL_BETA	Dispersion-Betas	SNP-in-Probe
11	rs11552421	A	ILMN_1651745	TMEM25	1.438e-68	6.3728e-63	1.14213e-58	1.667e-82	7.4077e-77	7.26474e-71	3.5e-153	1.553e-147	3.0967e-138	<1.00E-04	2.694	2.646	2.668	0.01	0
11	rs17742	G	ILMN_1651745	TMEM25	4.226e-72	1.8728e-66	2.03663e-61	1.138e-76	5.057e-71	6.57627e-66	9.203e-150	4.084e-144	5.1046e-136	<1.00E-04	2.752	2.653	2.692	0.03	0
11	rs524936	A	ILMN_1651745	TMEM25	1.349e-23	5.9784e-18	4.26956e-18	1.077e-26	4.7859e-21	1.0987e-20	2.503e-49	1.1108e-43	5.6345e-42	<1.00E-04	1.896	2.167	2.008	0.09	0
11	rs537975	A	ILMN_1651745	TMEM25	8.657e-16	3.8365e-10	3.74187e-11	5.127e-28	2.2783e-22	6.8875e-22	8.202e-42	3.6399e-36	4.2191e-35	<1.00E-04	1.413	1.717	1.539	0.14	0
11	rs572126	G	ILMN_1651745	TMEM25	3.083e-15	1.3663e-09	1.17141e-10	2.282e-28	1.0141e-22	3.30325e-22	1.625e-41	7.2115e-36	8.15784e-35	<1.00E-04	1.382	1.729	1.536	0.16	0
11	rs629470	A	ILMN_1651745	TMEM25	2.787e-11	1.23512e-05	3.19781e-07	4.153e-15	1.84548e-09	1.45816e-10	1.52e-25	6.7455e-20	3.99727e-20	<1.00E-04	1.188	1.383	1.277	0.11	0
10	rs2863095	A	ILMN_1652147	MRPL43	6.121e-12	2.71265e-06	8.66061e-08	4.831e-13	2.14676e-07	9.86311e-09	4.421e-24	1.962e-18	9.02199e-19	<1.00E-04	0.3707	0.3834	0.3742	0.02	0
10	rs3740487	A	ILMN_1652147	MRPL43	2e-11	8.86342e-06	2.41665e-07	2.79e-13	1.2398e-07	6.14632e-09	7.013e-24	3.1123e-18	1.37376e-18	<1.00E-04	0.3578	0.3863	0.369	0.05	0
1	rs11102703	A	ILMN_1655382	DCLRE1B	7.195e-21	3.1886e-15	1.07349e-15	3.669e-23	1.6304e-17	1.32419e-17	1.974e-44	8.7603e-39	1.96979e-37	<1.00E-04	0.3015	0.3017	0.3043	0	1
1	rs1503832	G	ILMN_1655382	DCLRE1B	7.5e-19	3.3238e-13	6.83962e-14	2.836e-21	1.2602e-15	5.3945e-16	7.135e-40	3.1664e-34	2.8401e-33	<1.00E-04	0.3007	0.284	0.2923	0.04	1
1	rs1995483	A	ILMN_1655382	DCLRE1B	7.891e-07	NS	0.00155351	3.082e-18	1.3696e-12	2.52853e-13	2.123e-24	9.4215e-19	4.58046e-19	<1.00E-04	0.1675	0.2728	0.2326	0.34	1
1	rs6656609	A	ILMN_1655382	DCLRE1B	8.719e-07	NS	0.00168945	1.555e-18	6.91e-13	1.44268e-13	2.241e-24	9.9452e-19	4.77799e-19	<1.00E-04	0.1863	0.2993	0.2566	0.33	1
1	rs878129	A	ILMN_1655382	DCLRE1B	5.327e-27	2.3608e-21	3.62399e-21	4.533e-29	2.0143e-23	7.68103e-23	1.394e-56	6.1863e-51	9.06083e-49	<1.00E-04	0.3493	0.3437	0.3474	0.01	1
19	rs107068	G	ILMN_1655637	UPK1A	3.837e-20	1.7004e-14	4.89072e-15	1.874e-26	8.3275e-21	1.75407e-20	1.717e-47	7.6198e-42	3.28279e-40	<1.00E-04	0.8857	0.948	0.9371	0.05	0
19	rs173003	A	ILMN_1655637	UPK1A	1.138e-19	5.0433e-14	1.28244e-14	3.412e-31	1.5162e-25	9.31869e-25	1.059e-51	4.6997e-46	3.4946e-44	<1.00E-04	-0.8571	-1.007	-0.9599	0.11	0
19	rs2267584	A	ILMN_1655637	UPK1A	3.492e-11	1.54755e-05	3.85149e-07	1.646e-16	7.3144e-11	8.19902e-12	1.782e-26	7.9082e-21	5.64663e-21	<1.00E-04	0.6644	0.84	0.7648	0.17	0
19	rs2285415	G	ILMN_1655637	UPK1A	6.795e-10	0.00030113	4.85704e-06	1.624e-17	7.2166e-12	1.07281e-12	1.863e-26	8.2677e-21	5.8071e-21	<1.00E-04	-0.5898	-0.7605	-0.7021	0.18	0
19	rs4806187	A	ILMN_1655637	UPK1A	6.885e-27	3.0512e-21	4.54451e-21	5.73e-38	2.5463e-32	1.14918e-30	2.816e-65	1.2497e-59	8.11306e-57	<1.00E-04	-0.9853	-1.054	-1.041	0.05	0
19	rs807485	G	ILMN_1655637	UPK1A	1.097e-14	4.86159e-09	3.51853e-10	8.257e-20	3.6692e-14	1.11866e-14	8.578e-35	3.8068e-29	1.11724e-28	<1.00E-04	-0.7666	-0.8475	-0.8284	0.07	0
1	rs3861946	C	ILMN_1655904	ROR1	2.443e-27	1.0827e-21	1.8312e-21	3.182e-24	1.414e-18	1.51051e-18	4.185e-50	1.8572e-44	1.04865e-42	<1.00E-04	0.4972	0.4811	0.4851	0.02	0
9	rs10125592	G	ILMN_1655990	CDK5RAP2	4.465e-23	1.9788e-17	1.17722e-17	1.352e-20	6.0079e-15	2.2665e-15	5.635e-42	2.5007e-36	3.00777e-35	<1.00E-04	-0.3629	-0.3367	-0.3463	0.05	0
9	rs10984922	A	ILMN_1655990	CDK5RAP2	6.309e-15	2.79597e-09	2.20157e-10	3.771e-09	0.00167573	2.07556e-05	7.965e-23	3.5347e-17	1.29616e-17	<1.00E-04	-0.3026	-0.2413	-0.2728	0.16	0
9	rs2297454	G	ILMN_1655990	CDK5RAP2	2.243e-12	9.94033e-07	3.76433e-08	4.191e-09	0.00186236	2.25591e-05	3.805e-20	1.6886e-14	3.46499e-15	<1.00E-04	-0.2276	-0.1931	-0.2097	0.12	0
9	rs3780674	A	ILMN_1655990	CDK5RAP2	6.266e-21	2.7769e-15	9.62167e-16	4.255e-20	1.8908e-14	6.33318e-15	2.779e-39	1.2333e-33	9.1221e-33	<1.00E-04	-0.352	-0.3375	-0.3401	0.03	0
21	rs2839227	G	ILMN_1656297	C21orf57	3.273e-11	1.4505e-05	3.6616e-07	8.043e-12	3.57408e-06	1.1777e-07	3.084e-22	1.3686e-16	4.2999e-17	<1.00E-04	0.3639	0.2655	0.3049	0.22	0
21	rs2839235	G	ILMN_1656297	C21orf57	7.048e-11	3.12347e-05	6.9433e-07	3.068e-11	1.36333e-05	3.84556e-07	1.173e-21	5.2056e-16	1.46249e-16	<1.00E-04	0.3475	0.2664	0.3023	0.19	0
21	rs914249	A	ILMN_1656297	C21orf57	5.484e-12	2.43035e-06	7.89101e-08	3.504e-13	1.55708e-07	7.46379e-09	2.245e-24	9.963e-19	4.77799e-19	<1.00E-04	0.2483	0.2202	0.2346	0.08	0
12	rs10774679	G	ILMN_1658247	OAS1	2.97e-23	1.3162e-17	8.15794e-18	2.419e-24	1.0749e-18	1.20181e-18	2.39e-44	1.0606e-38	2.34799e-37	<1.00E-04	-0.5864	-0.5431	-0.5546	0.05	0
12	rs1293758	A	ILMN_1658247	OAS1	1.269e-11	5.62384e-06	1.62832e-07	2.673e-12	1.18781e-06	4.4082e-08	2.531e-22	1.1232e-16	3.5812e-17	<1.00E-04	-0.3968	-0.3906	-0.391	0.01	0
12	rs15895	A	ILMN_1658247	OAS1	1.3e-12	5.76122e-07	2.34567e-08	1.542e-10	6.85222e-05	1.46538e-06	1.24e-21	5.5029e-16	1.5374e-16	<1.00E-04	-0.4196	-0.3743	-0.395	0.08	0
12	rs1859333	A	ILMN_1658247	OAS1	2.97e-23	1.3162e-17	8.15794e-18	1.763e-24	7.8343e-19	9.50876e-19	1.097e-44	4.8683e-39	1.16619e-37	<1.00E-04	-0.5864	-0.5413	-0.5533	0.06	0
12	rs2269899	G	ILMN_1658247	OAS1	3.431e-22	1.5205e-16	7.41635e-17	4.19e-22	1.8619e-16	1.12678e-16	2.442e-41	1.0837e-35	1.2112e-34	<1.00E-04	-0.585	-0.5178	-0.5405	0.09	0
12	rs3177979	G	ILMN_1658247	OAS1	1.53e-23	6.7805e-18	4.78119e-18	4.609e-26	2.0481e-20	3.96423e-20	3.427e-46	1.5208e-40	4.76755e-39	<1.00E-04	-0.6011	-0.5553	-0.5642	0.06	0
12	rs3741981	G	ILMN_1658247	OAS1	7.134e-17	3.1616e-11	3.92925e-12	7.72e-18	3.4306e-12	5.59064e-13	2.066e-32	9.1686e-27	1.70876e-26	<1.00E-04	-0.5104	-0.4575	-0.4769	0.08	0
12	rs757402	C	ILMN_1658247	OAS1	4.201e-13	1.86176e-07	8.66776e-09	1.648e-13	7.32325e-08	3.87095e-09	6.475e-25	2.8735e-19	1.5114e-19	<1.00E-04	-0.4397	-0.4317	-0.4332	0.01	0
1	rs859098	G	ILMN_1658498	SLC44A3	5.673e-19	2.5141e-13	5.42579e-14	2.141e-11	9.514e-06	2.7816e-07	3.455e-30	1.5333e-24	2.00288e-24	<1.00E-04	0.3823	0.2903	0.3487	0.19	0
20	rs393990	C	ILMN_1658519	SLC13A3	3.136e-17	1.3898e-11	1.91205e-12	5.954e-18	2.6458e-12	4.51158e-13	3.785e-34	1.6797e-28	4.38224e-28	<1.00E-04	0.6782	0.6941	0.684	0.02	0
22	rs10483104	A	ILMN_1659857	SNAP29	5.746e-11	2.54646e-05	5.87627e-07	2.24e-16	9.9539e-11	1.08742e-11	1.321e-26	5.8624e-21	4.278e-21	<1.00E-04	-0.2212	-0.2835	-0.2513	0.17	0
2	rs13385191	G	ILMN_1660275	C2orf43	6.994e-12	3.09954e-06	9.64061e-08	9.299e-11	4.13222e-05	9.62841e-07	7.005e-22	3.1087e-16	9.16401e-17	<1.00E-04	-0.2833	-0.2376	-0.2605	0.12	0
6	rs2179760	G	ILMN_1660727	ENPP5	2.984e-12	1.32242e-06	4.83128e-08	2.492e-09	0.00110738	1.47074e-05	1.506e-20	6.6834e-15	1.47895e-15	<1.00E-04	0.1233	0.09439	0.1079	0.19	0
6	rs6926570	A	ILMN_1660727	ENPP5	3.348e-13	1.48374e-07	7.09565e-09	6.574e-09	0.0029213	3.28511e-05	5.555e-21	2.4652e-15	6.09827e-16	<1.00E-04	0.1296	0.09243	0.1101	0.24	0
6	rs7357078	G	ILMN_1660727	ENPP5	2.984e-12	1.32242e-06	4.83128e-08	2.492e-09	0.00110738	1.47074e-05	1.506e-20	6.6834e-15	1.47895e-15	<1.00E-04	0.1233	0.09439	0.1079	0.19	0
6	rs9472709	A	ILMN_1660727	ENPP5	2.834e-13	1.25595e-07	6.17215e-09	3.204e-09	0.00142377	1.82465e-05	2.313e-21	1.0265e-15	2.7211e-16	<1.00E-04	0.1296	0.09371	0.1106	0.23	0
6	rs3734878	A	ILMN_1661622	TBC1D7	2.933e-06	NS	0.00440368	8.308e-15	3.69184e-09	2.75671e-10	2.995e-19	1.3291e-13	2.18929e-14	<1.00E-04	0.1661	0.2207	0.1982	0.2	0
21	rs2839133	A	ILMN_1663569	FTCD	2.361e-11	1.04633e-05	2.75567e-07	5.002e-11	2.22275e-05	5.71362e-07	2.41e-22	1.0695e-16	3.43022e-17	<1.00E-04	-0.4755	-0.3899	-0.4386	0.14	0
21	rs2839160	G	ILMN_1663569	FTCD	1.042e-10	4.61784e-05	9.71466e-07	3.537e-12	1.57174e-06	5.66687e-08	6.208e-21	2.755e-15	6.77363e-16	<1.00E-04	0.3753	0.3406	0.3554	0.07	0
13	rs1410116	A	ILMN_1664641	MED4	5.944e-11	2.63421e-05	6.05465e-07	1.044e-12	4.63924e-07	1.94179e-08	2.413e-24	1.0709e-18	5.08008e-19	<1.00E-04	0.2256	0.231	0.2356	0.02	0
13	rs7317685	A	ILMN_1664641	MED4	6.09e-11	2.699e-05	6.16662e-07	1.986e-11	8.82523e-06	2.61478e-07	5.041e-23	2.2371e-17	8.38594e-18	<1.00E-04	0.2208	0.2227	0.2296	0.01	0
6	rs9455927	G	ILMN_1665903	KIF25	1.611e-15	7.1395e-10	6.52125e-11	2.355e-16	1.0465e-10	1.13493e-11	2.284e-30	1.0136e-24	1.40387e-24	<1.00E-04	0.8665	0.9587	0.8976	0.07	0
3	rs9847800	A	ILMN_1669497	OSBPL10	8.052e-15	3.56841e-09	2.70187e-10	4.286e-09	0.00190458	2.29404e-05	8.072e-22	3.5822e-16	1.03836e-16	<1.00E-04	0.2516	0.1788	0.2107	0.24	0
19	rs1599871	A	ILMN_1669592	MARCH2	9.893e-08	0.0438429	0.000303522	1.62e-15	7.1988e-10	6.28514e-11	9.22e-22	4.0917e-16	1.17239e-16	<1.00E-04	0.162	0.2513	0.2088	0.31	1
19	rs2277987	G	ILMN_1669592	MARCH2	7.32e-06	NS	0.00915489	9.808e-17	4.3584e-11	5.11016e-12	1.059e-20	4.6997e-15	1.07971e-15	<1.00E-04	0.1499	0.2618	0.2128	0.38	1
17	rs1871269	G	ILMN_1669635	NUP85	1.109e-10	4.91477e-05	1.01618e-06	4.978e-17	2.2121e-11	2.92201e-12	2.085e-26	9.2529e-21	6.39387e-21	<1.00E-04	0.2029	0.2578	0.2307	0.17	0
22	rs7510868	A	ILMN_1670523	SAPS2	3.249e-25	1.4399e-19	1.45713e-19	5.915e-17	2.6285e-11	3.34954e-12	7.61e-42	3.3772e-36	3.96288e-35	<1.00E-04	-1.085	-0.8419	-0.9619	0.18	1
22	rs756014	G	ILMN_1670523	SAPS2	2.658e-18	1.1779e-12	2.15888e-13	3.422e-16	1.5206e-10	1.59129e-11	2.16e-33	9.5857e-28	2.10199e-27	<1.00E-04	-0.8983	-0.798	-0.8447	0.08	1
22	rs8142229	A	ILMN_1670523	SAPS2	4.345e-13	1.92558e-07	8.88584e-09	2.599e-07	NS	0.000657953	5.881e-20	2.6099e-14	5.08963e-15	<1.00E-04	-0.8742	-0.5685	-0.7388	0.3	1
5	rs36693	A	ILMN_1670899	FBN2	1.638e-15	7.2591e-10	6.60216e-11	1.364e-08	0.00606123	5.93737e-05	3.746e-23	1.6624e-17	6.43304e-18	<1.00E-04	-0.4994	-0.3305	-0.4118	0.29	0
5	rs790154	A	ILMN_1670899	FBN2	4.233e-12	1.87594e-06	6.44845e-08	5.319e-08	0.0236362	0.00018432	1.529e-19	6.7855e-14	1.19215e-14	<1.00E-04	-0.4409	-0.3082	-0.3704	0.25	0
5	rs790155	G	ILMN_1670899	FBN2	4.233e-12	1.87594e-06	6.44845e-08	5.319e-08	0.0236362	0.00018432	1.529e-19	6.7855e-14	1.19215e-14	<1.00E-04	-0.4409	-0.3082	-0.3704	0.25	0
5	rs968008	A	ILMN_1670899	FBN2	2.789e-10	0.0001236	2.27225e-06	3.299e-12	1.46598e-06	5.3182e-08	1.373e-21	6.0932e-16	1.68812e-16	<1.00E-04	0.6543	0.6261	0.6481	0.03	0
2	rs11692699	A	ILMN_1674645	TSGA10	4.73e-18	2.0962e-12	3.54765e-13	1.38e-24	6.1323e-19	7.83885e-19	1.114e-42	4.9438e-37	7.21091e-36	<1.00E-04	-0.3539	-0.4182	-0.3948	0.12	0
2	rs6717729	A	ILMN_1674645	TSGA10	1.93e-18	8.5532e-13	1.62821e-13	1.38e-24	6.1323e-19	7.83885e-19	5.25e-43	2.3299e-37	3.58635e-36	<1.00E-04	-0.3577	-0.4182	-0.3962	0.11	0
9	rs2273766	A	ILMN_1674650	C9orf95	2.385e-12	1.05696e-06	3.9608e-08	4.023e-11	1.78771e-05	4.78162e-07	1.042e-22	4.6242e-17	1.6286e-17	<1.00E-04	-0.122	-0.1306	-0.1289	0.05	0
9	rs3752955	A	ILMN_1674650	C9orf95	1.297e-16	5.7479e-11	6.79449e-12	2.39e-18	1.062e-12	2.07805e-13	9.281e-35	4.1188e-29	1.186e-28	<1.00E-04	0.1371	0.1687	0.1551	0.15	0
9	rs3780178	G	ILMN_1674650	C9orf95	1.274e-11	5.646e-06	1.63104e-07	1.494e-11	6.63892e-06	2.04941e-07	1.591e-22	7.0606e-17	2.41174e-17	<1.00E-04	-0.1187	-0.133	-0.1284	0.08	0
19	rs2927707	G	ILMN_1675239	NDUFA7	5.03e-12	2.22915e-06	7.2905e-08	9.461e-16	4.2042e-10	3.932e-11	3.81e-27	1.6908e-21	1.36583e-21	<1.00E-04	-0.3823	-0.4287	-0.4181	0.08	0
19	rs561	A	ILMN_1675239	NDUFA7	8.728e-20	3.868e-14	1.0213e-14	2.16e-19	9.5984e-14	2.53918e-14	1.594e-40	7.0739e-35	6.94531e-34	<1.00E-04	-0.5673	-0.5335	-0.5714	0.04	0
6	rs12176317	G	ILMN_1676528	BTN3A2	1.389e-16	6.1556e-11	7.24061e-12	1.529e-17	6.7944e-12	1.02755e-12	4.593e-33	2.0383e-27	4.27374e-27	<1.00E-04	-0.4943	-0.4607	-0.4759	0.05	1
6	rs13195509	A	ILMN_1676528	BTN3A2	1.281e-10	5.677e-05	1.15006e-06	9.127e-12	4.05578e-06	1.31526e-07	3.197e-21	1.4188e-15	3.67018e-16	<1.00E-04	-0.4415	-0.3986	-0.4172	0.07	1
6	rs9379858	G	ILMN_1676528	BTN3A2	1.454e-16	6.4437e-11	7.51426e-12	1.137e-17	5.0525e-12	7.84276e-13	3.233e-33	1.4348e-27	3.08602e-27	<1.00E-04	-0.4919	-0.4565	-0.4733	0.05	1
6	rs9379859	A	ILMN_1676528	BTN3A2	1.454e-16	6.4437e-11	7.51426e-12	1.031e-17	4.5815e-12	7.23757e-13	3.294e-33	1.4618e-27	3.11691e-27	<1.00E-04	-0.4919	-0.4578	-0.4738	0.05	1
7	rs4132601	C	ILMN_1676575	IKZF1	2.613e-10	0.0001158	2.15173e-06	2.025e-12	8.99853e-07	3.45363e-08	1.634e-21	7.2514e-16	1.97586e-16	<1.00E-04	-0.3671	-0.355	-0.3585	0.02	1
6	rs9455927	G	ILMN_1676679	KIF25	2.694e-18	1.1939e-12	2.17449e-13	1.88e-18	8.3542e-13	1.6923e-13	3.559e-35	1.5794e-29	5.07749e-29	<1.00E-04	0.9706	1.03	0.9836	0.04	0
17	rs238239	A	ILMN_1678904	ENO3	2.058e-08	0.00912046	8.4301e-05	3.834e-14	1.70372e-08	1.0477e-09	9.659e-21	4.2865e-15	9.94995e-16	<1.00E-04	0.3059	0.2998	0.3014	0.01	0
1	rs6662699	C	ILMN_1679176	CLCA4	1.529e-14	6.77608e-09	4.72047e-10	1.91e-09	0.00084875	1.19153e-05	1.695e-22	7.5221e-17	2.53842e-17	<1.00E-04	-0.604	-0.5639	-0.5912	0.05	0
1	rs772598	A	ILMN_1679176	CLCA4	5.034e-16	2.2309e-10	2.26584e-11	2.301e-11	1.0225e-05	2.95278e-07	4.994e-26	2.2163e-20	1.45342e-20	<1.00E-04	-0.5435	-0.4458	-0.4953	0.14	0
1	rs772601	A	ILMN_1679176	CLCA4	1.654e-17	7.33e-12	1.08596e-12	3.806e-19	1.6913e-13	4.15961e-14	1.112e-36	4.9349e-31	2.20118e-30	<1.00E-04	-0.6257	-0.6484	-0.6446	0.03	0
1	rs772607	A	ILMN_1679176	CLCA4	4.854e-19	2.1512e-13	4.78854e-14	2.89e-21	1.2842e-15	5.43956e-16	1.663e-40	7.3801e-35	7.16331e-34	<1.00E-04	-0.6426	-0.6448	-0.6508	0	0
21	rs2839133	A	ILMN_1679646	FTCD	8.282e-10	0.00036703	5.7332e-06	5.538e-10	0.00024609	4.20156e-06	1.022e-19	4.5355e-14	8.45444e-15	<1.00E-04	-0.4234	-0.3388	-0.3887	0.16	0
21	rs2839160	G	ILMN_1679646	FTCD	3.748e-10	0.0001661	2.92532e-06	2.232e-11	9.91838e-06	2.8773e-07	1.816e-19	8.0591e-14	1.39181e-14	<1.00E-04	0.3513	0.3013	0.3232	0.11	0
20	rs2207632	G	ILMN_1680015	VSX1	1.965e-22	8.7083e-17	4.67904e-17	6e-20	2.6662e-14	8.48893e-15	3.145e-43	1.3957e-37	2.26976e-36	<1.00E-04	-0.7487	-0.6498	-0.7069	0.1	0
20	rs4813547	G	ILMN_1680015	VSX1	3.905e-16	1.7306e-10	1.81508e-11	2.367e-14	1.05183e-08	6.79646e-10	1.056e-29	4.6864e-24	5.72234e-24	<1.00E-04	-0.5665	-0.4588	-0.5105	0.15	0
1	rs6664332	A	ILMN_1680225	OR2L2	4.057e-10	0.00017979	3.12384e-06	2.687e-13	1.19403e-07	5.93379e-09	1.489e-22	6.6079e-17	2.27784e-17	<1.00E-04	0.541	0.5908	0.5681	0.06	0
2	rs10181422	G	ILMN_1680430	TSGA10	2.762e-16	1.224e-10	1.33277e-11	2.035e-15	9.043e-10	7.76822e-11	2.439e-31	1.0824e-25	1.71183e-25	<1.00E-04	-0.3946	-0.3711	-0.387	0.04	0
2	rs11692699	A	ILMN_1680430	TSGA10	1.503e-24	6.6609e-19	6.07486e-19	4.409e-32	1.9592e-26	1.63683e-25	5.268e-57	2.3379e-51	3.75928e-49	<1.00E-04	-0.4421	-0.4751	-0.4642	0.05	0
2	rs13397765	A	ILMN_1680430	TSGA10	1.584e-07	NS	0.000442145	1.097e-12	4.87476e-07	2.03135e-08	1.047e-19	4.6464e-14	8.62063e-15	<1.00E-04	-0.2551	-0.3276	-0.2999	0.18	0
2	rs6717729	A	ILMN_1680430	TSGA10	1.187e-24	5.2604e-19	4.86784e-19	4.409e-32	1.9592e-26	1.63683e-25	5.958e-57	2.6441e-51	4.11997e-49	<1.00E-04	-0.4434	-0.4751	-0.4644	0.05	0
2	rs9679602	G	ILMN_1680430	TSGA10	3.614e-13	1.60162e-07	7.59087e-09	2.928e-14	1.30112e-08	8.25735e-10	2.22e-26	9.852e-21	6.78026e-21	<1.00E-04	-0.374	-0.3578	-0.3665	0.03	0
1	rs10494270	G	ILMN_1682120	THEM4	4.193e-08	0.0185822	0.000151057	3.822e-13	1.69839e-07	8.06412e-09	3.342e-19	1.4831e-13	2.43208e-14	<1.00E-04	-0.246	-0.3503	-0.2963	0.25	0
1	rs13320	G	ILMN_1682120	THEM4	9.779e-15	4.33377e-09	3.20643e-10	5.278e-24	2.3454e-18	2.31891e-18	8.592e-39	3.813e-33	2.47411e-32	<1.00E-04	-0.3237	-0.409	-0.3787	0.16	0
1	rs3007685	A	ILMN_1682120	THEM4	3.018e-13	1.33749e-07	6.47383e-09	4.569e-21	2.0303e-15	8.32525e-16	1.661e-32	7.3713e-27	1.39908e-26	<1.00E-04	-0.3049	-0.404	-0.3591	0.2	0
1	rs3007708	C	ILMN_1682120	THEM4	3.902e-12	1.72925e-06	6.04591e-08	8.063e-18	3.583e-12	5.81296e-13	2.486e-29	1.1032e-23	1.23668e-23	<1.00E-04	-0.294	-0.3493	-0.3293	0.12	0
1	rs3007711	C	ILMN_1682120	THEM4	5.996e-13	2.65725e-07	1.17701e-08	3.306e-21	1.4691e-15	6.11024e-16	2.6e-32	1.1538e-26	2.09918e-26	<1.00E-04	-0.3016	-0.3982	-0.3548	0.2	0
1	rs971887	A	ILMN_1682120	THEM4	3.188e-08	0.0141283	0.000121627	2.519e-13	1.11937e-07	5.58991e-09	2.342e-20	1.0393e-14	2.2243e-15	<1.00E-04	-0.2499	-0.3184	-0.2905	0.17	0
6	rs1129187	A	ILMN_1683279	PEX6	1.343e-22	5.9518e-17	3.26966e-17	3.416e-21	1.518e-15	6.26871e-16	3.048e-42	1.3527e-36	1.73229e-35	<1.00E-04	0.3295	0.3167	0.3198	0.03	0
6	rs2234185	G	ILMN_1683279	PEX6	2.056e-17	9.1116e-12	1.30562e-12	1.549e-25	6.8833e-20	1.20323e-19	3.408e-42	1.5124e-36	1.9125e-35	<1.00E-04	0.2806	0.3278	0.3056	0.11	0
6	rs2274514	G	ILMN_1683279	PEX6	5.63e-32	2.4951e-26	1.33554e-25	5.081e-34	2.2579e-28	3.03789e-27	4.236e-66	1.8799e-60	1.42838e-57	<1.00E-04	-0.3815	-0.379	-0.3801	0	0
6	rs2395943	A	ILMN_1683279	PEX6	7.062e-35	3.1297e-29	2.92709e-28	1.898e-41	8.4342e-36	5.68005e-34	3.632e-76	1.6118e-70	5.06358e-67	<1.00E-04	-0.3864	-0.3994	-0.3911	0.02	0
6	rs4714634	A	ILMN_1683279	PEX6	3.172e-22	1.4057e-16	7.00262e-17	4.773e-23	2.121e-17	1.62486e-17	7.158e-44	3.1766e-38	6.22662e-37	<1.00E-04	0.3178	0.3296	0.3209	0.03	0
6	rs6901007	C	ILMN_1683279	PEX6	8.09e-12	3.58525e-06	1.09697e-07	9.224e-14	4.09889e-08	2.32128e-09	1.512e-24	6.71e-19	3.33214e-19	<1.00E-04	-0.2401	-0.2594	-0.2475	0.05	0
6	rs6941212	G	ILMN_1683279	PEX6	2.747e-23	1.2174e-17	7.7757e-18	5.068e-22	2.2521e-16	1.30629e-16	5.207e-44	2.3108e-38	4.8842e-37	<1.00E-04	0.3284	0.3168	0.3202	0.03	0
6	rs9462856	A	ILMN_1683279	PEX6	8.136e-32	3.6056e-26	1.80187e-25	8.081e-36	3.591e-30	8.55932e-29	1.491e-67	6.6168e-62	7.07834e-59	<1.00E-04	-0.3785	-0.3922	-0.385	0.03	0
3	rs13065308	A	ILMN_1683305	COMMD2	7.211e-12	3.19571e-06	9.91634e-08	1.915e-11	8.50972e-06	2.54472e-07	1.453e-22	6.4482e-17	2.22956e-17	<1.00E-04	-0.4561	-0.3781	-0.4192	0.13	0
11	rs622614	A	ILMN_1683737	SNX32	4.843e-17	2.1463e-11	2.77929e-12	2.319e-19	1.0305e-13	2.66488e-14	8.607e-37	3.8196e-31	1.74804e-30	<1.00E-04	0.3855	0.3902	0.394	0.01	0
11	rs635375	G	ILMN_1683737	SNX32	6.116e-10	0.00027104	4.42885e-06	9.431e-13	4.19087e-07	1.77771e-08	9.13e-23	4.0517e-17	1.45368e-17	<1.00E-04	0.2565	0.2594	0.2649	0.01	0
14	rs2069600	A	ILMN_1684086	BDKRB2	1.278e-18	5.6637e-13	1.10626e-13	2.572e-18	1.1429e-12	2.19301e-13	8.098e-37	3.5938e-31	1.68787e-30	<1.00E-04	0.7285	0.6838	0.7097	0.04	0
7	rs4074838	A	ILMN_1685534	PILRB	1.977e-14	8.76149e-09	5.77876e-10	3.698e-11	1.64329e-05	4.4816e-07	2.159e-24	9.5813e-19	4.64178e-19	<1.00E-04	0.3356	0.2826	0.3091	0.12	0
7	rs6955362	A	ILMN_1685534	PILRB	4.509e-15	1.99826e-09	1.65106e-10	1.952e-11	8.67414e-06	2.57872e-07	3.712e-25	1.6473e-19	9.02115e-20	<1.00E-04	0.3444	0.2858	0.3135	0.13	0
7	rs6955367	G	ILMN_1685534	PILRB	8.899e-17	3.9438e-11	4.87657e-12	1.511e-11	6.71446e-06	2.06493e-07	8.006e-27	3.5529e-21	2.64453e-21	<1.00E-04	0.359	0.2861	0.3231	0.16	0
1	rs11163981	A	ILMN_1685680	SPATA1	3.906e-09	0.00173103	2.14243e-05	5.856e-15	2.60224e-09	2.00283e-10	6.901e-23	3.0626e-17	1.13008e-17	<1.00E-04	-0.2881	-0.3402	-0.3208	0.12	1
1	rs15911	A	ILMN_1685680	SPATA1	4.571e-23	2.0257e-17	1.19128e-17	2.794e-23	1.2416e-17	1.06008e-17	2.166e-47	9.6124e-42	3.82983e-40	<1.00E-04	-0.5055	-0.4387	-0.4757	0.1	1
1	rs2911597	G	ILMN_1685680	SPATA1	8.974e-11	3.977e-05	8.50676e-07	1.215e-11	5.39912e-06	1.68892e-07	4.797e-22	2.1288e-16	6.40281e-17	<1.00E-04	-0.3285	-0.3017	-0.3225	0.06	1
1	rs3021402	A	ILMN_1685680	SPATA1	1.565e-11	6.93563e-06	1.96786e-07	1.003e-21	4.4571e-16	2.27998e-16	6.769e-32	3.004e-26	5.21132e-26	<1.00E-04	-0.3322	-0.4028	-0.3766	0.14	1
1	rs3813605	A	ILMN_1685680	SPATA1	4.626e-17	2.0501e-11	2.7108e-12	4.79e-14	2.12854e-08	1.27753e-09	1.202e-30	5.3343e-25	7.67412e-25	<1.00E-04	-0.4344	-0.3795	-0.412	0.1	1
12	rs2241209	A	ILMN_1689156	MMAB	4.182e-13	1.85334e-07	8.66215e-09	9.782e-15	4.34685e-09	3.18809e-10	5.618e-27	2.4932e-21	1.89521e-21	<1.00E-04	-0.6867	-0.7168	-0.7033	0.03	0
10	rs2182513	A	ILMN_1689177	PPAPDC1A	4.595e-35	2.0364e-29	2.09129e-28	1.25e-52	5.5546e-47	4.30307e-44	1.079e-87	4.7884e-82	6.93207e-78	<1.00E-04	0.8693	0.8174	0.837	0.04	0
10	rs2420724	C	ILMN_1689177	PPAPDC1A	1.956e-08	0.00866842	8.12364e-05	5.654e-14	2.51248e-08	1.48401e-09	1.486e-21	6.5946e-16	1.80872e-16	<1.00E-04	-0.435	-0.5065	-0.4752	0.11	0
15	rs12912744	A	ILMN_1691772	ZSCAN29	1.247e-35	5.5263e-30	7.31601e-29	4.472e-47	1.9872e-41	5.78092e-39	3.465e-83	1.5377e-77	1.32655e-73	<1.00E-04	-0.523	-0.5915	-0.56	0.09	0
15	rs2602141	C	ILMN_1691772	ZSCAN29	5.258e-17	2.3302e-11	2.98173e-12	2.172e-16	9.6518e-11	1.05827e-11	6.516e-33	2.8917e-27	5.87485e-27	<1.00E-04	-0.3386	-0.3479	-0.345	0.02	0
15	rs3809482	G	ILMN_1691772	ZSCAN29	4.323e-17	1.9158e-11	2.5466e-12	6.892e-17	3.0626e-11	3.81346e-12	1.24e-33	5.5029e-28	1.27979e-27	<1.00E-04	-0.3419	-0.348	-0.3457	0.01	0
15	rs6493084	G	ILMN_1691772	ZSCAN29	4.286e-17	1.8994e-11	2.54145e-12	2.613e-18	1.1611e-12	2.21717e-13	4.708e-35	2.0893e-29	6.4236e-29	<1.00E-04	-0.3388	-0.3741	-0.3575	0.07	0
15	rs7048	C	ILMN_1691772	ZSCAN29	5.938e-16	2.6315e-10	2.63662e-11	1.942e-12	8.6297e-07	3.32615e-08	9.039e-27	4.0114e-21	2.97327e-21	<1.00E-04	-0.4428	-0.4607	-0.4543	0.03	0
15	rs748404	G	ILMN_1691772	ZSCAN29	3.146e-17	1.3942e-11	1.91205e-12	3.518e-23	1.5633e-17	1.29515e-17	2.291e-40	1.0167e-34	9.75633e-34	<1.00E-04	-0.3832	-0.4448	-0.4161	0.11	0
15	rs9920879	G	ILMN_1691772	ZSCAN29	4.286e-17	1.8994e-11	2.54145e-12	2.297e-17	1.0207e-11	1.48435e-12	5.302e-34	2.3529e-28	5.93137e-28	<1.00E-04	-0.3388	-0.3556	-0.348	0.03	0
17	rs3809770	G	ILMN_1692168	UBE2Z	6.505e-12	2.88283e-06	9.11649e-08	3.708e-10	0.00016477	3.02198e-06	1.108e-20	4.9171e-15	1.12388e-15	<1.00E-04	-0.4084	-0.3445	-0.375	0.12	1
17	rs962273	A	ILMN_1692168	UBE2Z	4.828e-17	2.1396e-11	2.77929e-12	4.301e-18	1.9112e-12	3.37359e-13	4.495e-34	1.9948e-28	5.13299e-28	<1.00E-04	-0.5083	-0.5023	-0.5056	0.01	1
17	rs9904288	G	ILMN_1692168	UBE2Z	1.616e-18	7.1616e-13	1.38982e-13	1.836e-18	8.1587e-13	1.66098e-13	1.093e-35	4.8506e-30	1.68269e-29	<1.00E-04	-0.5272	-0.4933	-0.5107	0.05	1
4	rs3733236	A	ILMN_1693218	ART3	2.082e-05	NS	0.0200933	6.166e-17	2.74e-11	3.45712e-12	5.468e-20	2.4266e-14	4.76643e-15	<1.00E-04	-0.3602	-0.821	-0.5869	0.55	0
4	rs7685390	A	ILMN_1693218	ART3	6.023e-07	NS	0.00124771	4.32e-20	1.9197e-14	6.38886e-15	2.552e-25	1.1325e-19	6.41334e-20	<1.00E-04	-0.4368	-0.798	-0.6189	0.41	0
6	rs1328477	C	ILMN_1693323	C6orf162	2.077e-14	9.20466e-09	6.0277e-10	4.843e-13	2.15209e-07	9.86461e-09	1.309e-25	5.8091e-20	3.46882e-20	<1.00E-04	-0.6798	-0.6369	-0.6529	0.05	1
6	rs242268	G	ILMN_1693323	C6orf162	5.274e-24	2.3373e-18	1.95803e-18	1.618e-30	7.1899e-25	3.81371e-24	4.822e-54	2.1399e-48	2.04731e-46	<1.00E-04	-0.7224	-0.7725	-0.7534	0.05	1
6	rs3734187	G	ILMN_1693323	C6orf162	4.848e-12	2.14849e-06	7.14649e-08	1.406e-19	6.2479e-14	1.75104e-14	4.019e-29	1.7836e-23	1.96991e-23	<1.00E-04	0.5444	0.6714	0.6043	0.15	1
6	rs406981	A	ILMN_1693323	C6orf162	1.034e-24	4.5824e-19	4.36681e-19	1.816e-30	8.0698e-25	4.18049e-24	2.329e-54	1.0336e-48	1.10103e-46	<1.00E-04	-0.7331	-0.7735	-0.7575	0.04	1
6	rs411606	G	ILMN_1693323	C6orf162	4.574e-24	2.0271e-18	1.72193e-18	1.772e-34	7.8743e-29	1.27871e-27	2.474e-57	1.0979e-51	1.94437e-49	<1.00E-04	-0.7233	-0.838	-0.7872	0.1	1
6	rs4707358	G	ILMN_1693323	C6orf162	1.21e-10	5.36237e-05	1.09235e-06	3.113e-13	1.38333e-07	6.69459e-09	8.65e-23	3.8387e-17	1.38154e-17	<1.00E-04	0.536	0.5513	0.5461	0.02	1
6	rs6908834	G	ILMN_1693323	C6orf162	5.201e-25	2.3049e-19	2.29739e-19	2.117e-33	9.4074e-28	1.02934e-26	1.86e-57	8.2544e-52	1.61537e-49	<1.00E-04	-0.7382	-0.8224	-0.7871	0.08	1
6	rs6916994	G	ILMN_1693323	C6orf162	1.472e-11	6.52348e-06	1.86761e-07	1.707e-19	7.5854e-14	2.07721e-14	8.365e-29	3.7123e-23	3.94315e-23	<1.00E-04	0.5372	0.677	0.6067	0.16	1
6	rs6918942	G	ILMN_1693323	C6orf162	7.886e-11	3.49485e-05	7.67894e-07	5.755e-20	2.5574e-14	8.22115e-15	2.507e-28	1.1126e-22	1.1086e-22	<1.00E-04	0.5173	0.6801	0.5994	0.19	1
6	rs6934603	A	ILMN_1693323	C6orf162	4.848e-12	2.14849e-06	7.14649e-08	5.755e-20	2.5574e-14	8.22115e-15	1.408e-29	6.2485e-24	7.41215e-24	<1.00E-04	0.5444	0.6801	0.6104	0.16	1
6	rs9362415	A	ILMN_1693323	C6orf162	4.848e-12	2.14849e-06	7.14649e-08	5.755e-20	2.5574e-14	8.22115e-15	1.408e-29	6.2485e-24	7.41215e-24	<1.00E-04	0.5444	0.6801	0.6104	0.16	1
6	rs1755833	A	ILMN_1694100	PRIM2	8.731e-18	3.8693e-12	6.1731e-13	1.735e-19	7.7099e-14	2.09907e-14	1.016e-34	4.5088e-29	1.27985e-28	<1.00E-04	-0.5324	-0.4528	-0.492	0.11	0
6	rs2191651	A	ILMN_1694100	PRIM2	2.918e-33	1.2932e-27	9.34653e-27	4.631e-30	2.0579e-24	9.94623e-24	1.55e-61	6.8787e-56	2.25993e-53	<1.00E-04	-0.639	-0.5467	-0.594	0.11	0
6	rs4712144	G	ILMN_1694100	PRIM2	4.059e-14	1.79883e-08	1.08691e-09	5.374e-12	2.38806e-06	8.16942e-08	4.666e-25	2.0707e-19	1.11737e-19	<1.00E-04	-0.4787	-0.3726	-0.4348	0.18	0
6	rs6459193	G	ILMN_1694100	PRIM2	3.654e-26	1.6193e-20	1.95303e-20	2.526e-22	1.1225e-16	7.09357e-17	1.363e-46	6.0488e-41	2.07427e-39	<1.00E-04	-0.5893	-0.4594	-0.5295	0.18	0
2	rs11694250	G	ILMN_1694268	HES6	7.186e-15	3.18463e-09	2.43008e-10	2.021e-22	8.9808e-17	5.77607e-17	4.143e-36	1.8386e-30	6.95399e-30	<1.00E-04	0.2097	0.2234	0.2179	0.04	0
2	rs3795902	A	ILMN_1694268	HES6	6.165e-14	2.73215e-08	1.57713e-09	8.022e-22	3.5648e-16	1.99994e-16	1.247e-34	5.534e-29	1.52681e-28	<1.00E-04	0.2021	0.2205	0.2127	0.06	0
2	rs6722019	G	ILMN_1694268	HES6	6.536e-12	2.89657e-06	9.1165e-08	4.884e-14	2.17031e-08	1.29912e-09	1.126e-24	4.997e-19	2.54708e-19	<1.00E-04	0.1672	0.1838	0.1748	0.07	0
2	rs7572392	C	ILMN_1694268	HES6	8.646e-15	3.83166e-09	2.87884e-10	1.579e-21	7.0166e-16	3.35811e-16	3.004e-35	1.3331e-29	4.33888e-29	<1.00E-04	0.2094	0.2201	0.2162	0.04	0
2	rs7584376	A	ILMN_1694268	HES6	1.162e-14	5.14965e-09	3.67511e-10	3.209e-21	1.426e-15	5.97353e-16	1.043e-34	4.6287e-29	1.30452e-28	<1.00E-04	0.2072	0.2155	0.2122	0.03	0
7	rs2908277	A	ILMN_1694472	GCK	4.139e-10	0.00018343	3.17868e-06	3.559e-13	1.58152e-07	7.56291e-09	2.927e-22	1.299e-16	4.11716e-17	<1.00E-04	-0.9381	-0.9657	-0.9532	0.02	0
6	rs1096699	A	ILMN_1694711	MAD2L1BP	6.088e-56	2.698e-50	4.85524e-47	6.537e-60	2.9049e-54	5.35419e-50	1.408e-116	6.248e-111	5.4395e-104	<1.00E-04	1.306	1.22	1.256	0.05	0
6	rs1617105	A	ILMN_1694711	MAD2L1BP	2.019e-48	8.9476e-43	1.08983e-40	5.626e-56	2.5e-50	3.85677e-47	3.88e-106	1.722e-100	1.15996e-94	<1.00E-04	1.287	1.213	1.244	0.04	0
6	rs1761769	C	ILMN_1694711	MAD2L1BP	1.184e-14	5.24714e-09	3.72399e-10	2.96e-22	1.3153e-16	8.16869e-17	3.553e-36	1.5768e-30	6.09143e-30	<1.00E-04	0.7975	0.8183	0.8118	0.02	0
3	rs9813644	A	ILMN_1696151	MON1A	2.886e-22	1.279e-16	6.43933e-17	4.556e-24	2.0246e-18	2.06847e-18	6.495e-45	2.8824e-39	7.36694e-38	<1.00E-04	-0.5304	-0.5328	-0.5291	0	0
22	rs715504	A	ILMN_1697286	SF3A1	3.125e-11	1.385e-05	3.52722e-07	1.04e-14	4.62147e-09	3.35945e-10	1.054e-25	4.6775e-20	2.85833e-20	<1.00E-04	0.3622	0.3846	0.3802	0.04	0
22	rs737950	A	ILMN_1697286	SF3A1	2.771e-30	1.228e-24	4.36166e-24	3.779e-34	1.6793e-28	2.52459e-27	2.052e-66	9.1064e-61	7.72181e-58	<1.00E-04	0.418	0.4502	0.4374	0.05	0
22	rs9608854	A	ILMN_1697286	SF3A1	4.318e-13	1.91361e-07	8.8813e-09	4.631e-09	0.00205789	2.4537e-05	3e-21	1.3314e-15	3.47213e-16	<1.00E-04	0.2726	0.2486	0.2647	0.07	0
6	rs13501	A	ILMN_1700428	HLA-DOB	1.887e-12	8.36264e-07	3.22614e-08	3.692e-13	1.64062e-07	7.80833e-09	6.203e-24	2.7528e-18	1.23589e-18	<1.00E-04	-0.5512	-0.5614	-0.5507	0.01	0
6	rs2071469	A	ILMN_1700428	HLA-DOB	5.512e-16	2.4428e-10	2.45856e-11	3.349e-10	0.00014882	2.80761e-06	6.106e-24	2.7097e-18	1.22071e-18	<1.00E-04	-0.6238	-0.4857	-0.5439	0.18	0
6	rs2071474	A	ILMN_1700428	HLA-DOB	1.581e-12	7.00653e-07	2.784e-08	4.19e-13	1.86192e-07	8.6957e-09	3.435e-24	1.5244e-18	7.13189e-19	<1.00E-04	-0.561	-0.578	-0.5631	0.02	0
6	rs2219893	G	ILMN_1700428	HLA-DOB	2.54e-13	1.12565e-07	5.59998e-09	5.463e-13	2.4276e-07	1.09484e-08	9.21e-25	4.0873e-19	2.11122e-19	<1.00E-04	-0.5444	-0.5554	-0.5453	0.01	0
6	rs241440	A	ILMN_1700428	HLA-DOB	1.317e-11	5.83656e-06	1.67849e-07	2.141e-13	9.514e-08	4.82127e-09	9.539e-24	4.2333e-18	1.79487e-18	<1.00E-04	-0.5459	-0.6304	-0.5821	0.1	0
6	rs241447	G	ILMN_1700428	HLA-DOB	1.008e-11	4.46716e-06	1.34163e-07	1.1e-13	4.88809e-08	2.73258e-09	6.929e-24	3.075e-18	1.36653e-18	<1.00E-04	-0.5467	-0.6337	-0.579	0.1	0
6	rs241448	G	ILMN_1700428	HLA-DOB	3.403e-11	1.50811e-05	3.78324e-07	1.459e-13	6.48339e-08	3.50573e-09	1.547e-23	6.8653e-18	2.85357e-18	<1.00E-04	-0.5411	-0.6315	-0.5813	0.11	0
6	rs2621332	G	ILMN_1700428	HLA-DOB	3.176e-11	1.40751e-05	3.56801e-07	2.589e-12	1.15048e-06	4.29646e-08	2.945e-22	1.3069e-16	4.1303e-17	<1.00E-04	0.5076	0.5427	0.5266	0.05	0
6	rs2856997	A	ILMN_1700428	HLA-DOB	1.436e-15	6.3639e-10	5.88851e-11	2.804e-11	1.246e-05	3.53368e-07	5.753e-25	2.5531e-19	1.3626e-19	<1.00E-04	-0.5959	-0.5014	-0.5434	0.12	0
6	rs2857151	A	ILMN_1700428	HLA-DOB	4.757e-11	2.10816e-05	5.00333e-07	6.039e-13	2.68356e-07	1.19097e-08	9.645e-23	4.2803e-17	1.5291e-17	<1.00E-04	0.5035	0.5579	0.5325	0.07	0
6	rs3916765	A	ILMN_1700428	HLA-DOB	3.869e-06	NS	0.0055148	6.636e-20	2.9489e-14	9.33026e-15	1.957e-23	8.6849e-18	3.53866e-18	<1.00E-04	0.6688	1.069	0.902	0.33	0
6	rs719653	G	ILMN_1700428	HLA-DOB	7.909e-12	3.50504e-06	1.07745e-07	9.729e-13	4.3233e-07	1.81908e-08	8.052e-24	3.5733e-18	1.5614e-18	<1.00E-04	0.5462	0.5471	0.5519	0	0
9	rs1536926	C	ILMN_1701914	CD274	1.315e-11	5.8277e-06	1.67849e-07	1.077e-08	0.00478589	4.88288e-05	4.15e-19	1.8417e-13	2.94197e-14	<1.00E-04	0.4153	0.3271	0.3713	0.17	0
1	rs6664332	A	ILMN_1702889	OR2AK2	1.313e-09	0.00058188	8.5266e-06	4.405e-11	1.95746e-05	5.13655e-07	1.896e-19	8.4141e-14	1.44324e-14	<1.00E-04	0.4537	0.3918	0.4222	0.1	1
16	rs4506930	G	ILMN_1704210	CNTNAP4	1.992e-11	8.82797e-06	2.41226e-07	8.467e-15	3.7625e-09	2.80104e-10	5.695e-25	2.5273e-19	1.35381e-19	<1.00E-04	-0.2883	-0.2416	-0.2653	0.12	1
1	rs1320594	A	ILMN_1704629	SLC1A7	5.543e-10	0.00024565	4.06316e-06	3.669e-10	0.00016304	3.00152e-06	8.928e-20	3.9621e-14	7.47325e-15	<1.00E-04	0.5906	0.5571	0.5753	0.04	0
17	rs4130140	A	ILMN_1707137	C17orf97	6.17e-13	2.73437e-07	1.20448e-08	2.506e-09	0.0011136	1.47682e-05	4.075e-20	1.8084e-14	3.67474e-15	<1.00E-04	0.4402	0.3194	0.3654	0.22	0
17	rs6565724	G	ILMN_1707137	C17orf97	2.66e-15	1.17883e-09	1.02768e-10	8.698e-12	3.86515e-06	1.26126e-07	9.736e-26	4.3207e-20	2.69205e-20	<1.00E-04	0.3627	0.3035	0.3286	0.13	0
11	rs3916581	A	ILMN_1709227	CCDC84	1.042e-09	0.00046178	6.94885e-06	4.586e-10	0.00020379	3.59656e-06	4.294e-21	1.9056e-15	4.81162e-16	<1.00E-04	0.1764	0.173	0.1867	0.01	0
1	rs3817269	A	ILMN_1709399	SLC25A34	3.14e-16	1.3916e-10	1.48693e-11	7.26e-12	3.22614e-06	1.0714e-07	5.437e-27	2.4129e-21	1.8451e-21	<1.00E-04	-0.2653	-0.2165	-0.2418	0.14	0
17	rs12185268	G	ILMN_1710903	MAPT	8.985e-36	3.9819e-30	5.56772e-29	2.541e-32	1.1291e-26	1.08712e-25	1.122e-67	4.9793e-62	5.66172e-59	<1.00E-04	-0.5061	-0.423	-0.4705	0.13	1
17	rs12373139	A	ILMN_1710903	MAPT	6.099e-37	2.7029e-31	4.49373e-30	6.157e-32	2.736e-26	2.14031e-25	8.287e-69	3.6776e-63	5.4087e-60	<1.00E-04	-0.505	-0.4211	-0.4706	0.13	1
17	rs1981997	A	ILMN_1710903	MAPT	1.891e-37	8.3804e-32	1.48094e-30	2.545e-33	1.1309e-27	1.19766e-26	4.162e-71	1.847e-65	3.87753e-62	<1.00E-04	-0.5067	-0.4362	-0.481	0.11	1
17	rs242944	G	ILMN_1710903	MAPT	1.177e-09	0.00052161	7.69042e-06	1.739e-09	0.00077276	1.10644e-05	3.47e-19	1.5399e-13	2.51402e-14	<1.00E-04	-0.2207	-0.2134	-0.2266	0.02	1
17	rs2435200	A	ILMN_1710903	MAPT	4.716e-10	0.000209	3.55882e-06	1.448e-10	6.43451e-05	1.38281e-06	1.32e-20	5.8579e-15	1.31481e-15	<1.00E-04	-0.2153	-0.2142	-0.2266	0	1
17	rs4792891	C	ILMN_1710903	MAPT	2.258e-17	1.0007e-11	1.4185e-12	1.503e-15	6.6789e-10	5.86939e-11	1.552e-32	6.8875e-27	1.31699e-26	<1.00E-04	-0.3059	-0.2753	-0.3017	0.07	1
17	rs8064870	G	ILMN_1710903	MAPT	2.335e-11	1.0348e-05	2.73705e-07	1.362e-08	0.00605235	5.93464e-05	9.424e-21	4.1822e-15	9.80012e-16	<1.00E-04	-0.2119	-0.2	-0.2225	0.04	1
17	rs8070723	G	ILMN_1710903	MAPT	1.57e-35	6.9578e-30	8.29052e-29	1.492e-31	6.63e-26	4.64409e-25	7.021e-69	3.1158e-63	4.90441e-60	<1.00E-04	-0.4921	-0.4294	-0.4732	0.1	1
8	rs4242431	G	ILMN_1711818	PIWIL2	1.331e-08	0.00589861	5.94857e-05	3.035e-13	1.34867e-07	6.56902e-09	6.988e-20	3.1012e-14	5.94742e-15	<1.00E-04	0.3294	0.3782	0.3498	0.1	0
8	rs4266653	G	ILMN_1711818	PIWIL2	5.616e-09	0.00248885	2.94048e-05	1.371e-11	6.09234e-06	1.8878e-07	1.524e-19	6.7633e-14	1.19215e-14	<1.00E-04	-0.3447	-0.3605	-0.3532	0.03	0
8	rs4510862	G	ILMN_1711818	PIWIL2	7.845e-09	0.00347668	3.87979e-05	2.887e-13	1.2829e-07	6.30648e-09	3.389e-20	1.504e-14	3.12432e-15	<1.00E-04	0.3272	0.3819	0.3512	0.11	0
8	rs4872476	A	ILMN_1711818	PIWIL2	5.335e-09	0.00236432	2.83525e-05	1.362e-12	6.05235e-07	2.45643e-08	4.45e-20	1.9748e-14	3.97399e-15	<1.00E-04	0.3272	0.3717	0.3491	0.09	0
1	rs538717	A	ILMN_1711838	SLC25A24	1.167e-12	5.17181e-07	2.15308e-08	1.889e-10	8.39419e-05	1.74929e-06	6.774e-22	3.0062e-16	8.91267e-17	<1.00E-04	-0.2732	-0.2658	-0.2731	0.02	0
17	rs11079844	A	ILMN_1712430	ATP5G1	7.295e-08	0.0323293	0.000238872	9.726e-13	4.32196e-07	1.81908e-08	1.309e-19	5.8091e-14	1.04706e-14	<1.00E-04	0.2214	0.2754	0.251	0.15	0
17	rs3809770	G	ILMN_1712430	ATP5G1	9.308e-09	0.00412504	4.48567e-05	8.802e-17	3.9114e-11	4.62097e-12	5.257e-24	2.333e-18	1.05818e-18	<1.00E-04	-0.2361	-0.304	-0.2724	0.18	0
17	rs962272	G	ILMN_1712430	ATP5G1	1.132e-07	NS	0.000337701	1.388e-12	6.16788e-07	2.48701e-08	3.077e-19	1.3655e-13	2.24422e-14	<1.00E-04	0.2222	0.2732	0.2507	0.15	0
17	rs962273	A	ILMN_1712430	ATP5G1	3.035e-16	1.345e-10	1.44396e-11	9.754e-22	4.3344e-16	2.27998e-16	3.976e-38	1.7645e-32	1.08983e-31	<1.00E-04	-0.3367	-0.3743	-0.3589	0.07	0
17	rs9901447	A	ILMN_1712430	ATP5G1	2.484e-10	0.00011008	2.05632e-06	3.199e-17	1.4215e-11	1.96767e-12	5.432e-27	2.4106e-21	1.8451e-21	<1.00E-04	-0.2916	-0.3442	-0.3234	0.12	0
17	rs9904288	G	ILMN_1712430	ATP5G1	5.229e-15	2.31734e-09	1.89157e-10	1.999e-21	8.883e-16	4.18705e-16	2.118e-36	9.3993e-31	3.9199e-30	<1.00E-04	-0.3251	-0.3621	-0.3488	0.08	0
12	rs10771794	A	ILMN_1712513	DDX11	2.079e-10	9.21353e-05	1.76433e-06	2.139e-11	9.50512e-06	2.7816e-07	1.627e-20	7.2204e-15	1.59251e-15	<1.00E-04	0.3295	0.3231	0.3273	0.01	1
12	rs10843881	G	ILMN_1712513	DDX11	9.883e-20	4.3799e-14	1.13053e-14	9.317e-26	4.1402e-20	7.44737e-20	6.401e-45	2.8407e-39	7.36694e-38	<1.00E-04	-0.432	-0.4682	-0.4578	0.06	1
12	rs4031375	G	ILMN_1712513	DDX11	1.89e-19	8.3759e-14	2.03781e-14	3.482e-25	1.5473e-19	2.4211e-19	8.297e-44	3.6821e-38	7.00704e-37	<1.00E-04	-0.4322	-0.4704	-0.4578	0.06	1
12	rs4931434	A	ILMN_1712513	DDX11	4.074e-09	0.00180548	2.2284e-05	1.001e-11	4.44816e-06	1.42647e-07	9.152e-21	4.0615e-15	9.55056e-16	<1.00E-04	-0.3424	-0.3584	-0.3612	0.03	1
17	rs4130140	A	ILMN_1713803	C17orf97	5.332e-13	2.36299e-07	1.06668e-08	4.321e-14	1.92013e-08	1.16806e-09	4.717e-26	2.0933e-20	1.37828e-20	<1.00E-04	0.5779	0.4795	0.5209	0.13	0
17	rs6565724	G	ILMN_1713803	C17orf97	7.942e-15	3.51966e-09	2.67532e-10	2.521e-15	1.12026e-09	9.4699e-11	2.381e-29	1.0566e-23	1.20221e-23	<1.00E-04	0.4682	0.42	0.4403	0.08	0
1	rs1295640	G	ILMN_1714417	PSEN2	2.337e-09	0.00103569	1.38581e-05	6.586e-13	2.92663e-07	1.28412e-08	5.719e-21	2.538e-15	6.25662e-16	<1.00E-04	-0.1587	-0.1824	-0.1688	0.1	0
1	rs6697431	A	ILMN_1714417	PSEN2	9.149e-10	0.00040546	6.22427e-06	5.826e-12	2.58891e-06	8.76897e-08	1.2e-20	5.3254e-15	1.21097e-15	<1.00E-04	-0.1614	-0.1713	-0.1658	0.04	0
1	rs12406643	G	ILMN_1715013	ERMAP	1.573e-12	6.97108e-07	2.77743e-08	4.133e-13	1.83659e-07	8.613e-09	1.412e-24	6.2662e-19	3.13397e-19	<1.00E-04	-0.3403	-0.3252	-0.3307	0.03	1
1	rs9960	A	ILMN_1715013	ERMAP	1.03e-11	4.56466e-06	1.3641e-07	1.967e-10	8.7408e-05	1.81046e-06	5.336e-21	2.368e-15	5.89996e-16	<1.00E-04	-0.332	-0.2922	-0.31	0.09	1
10	rs10881838	G	ILMN_1716264	ANKRD1	3.191e-07	NS	0.000757107	2.81e-12	1.24869e-06	4.60535e-08	6.993e-19	3.1034e-13	4.6932e-14	<1.00E-04	-0.2684	-0.3756	-0.3302	0.24	0
8	rs1822036	G	ILMN_1716733	MYOM2	4.627e-21	2.0506e-15	7.3411e-16	4.352e-27	1.9339e-21	5.07238e-21	4.881e-46	2.1661e-40	6.4431e-39	<1.00E-04	0.5514	0.595	0.5699	0.05	0
21	rs12482934	A	ILMN_1716838	C21orf56	4.083e-14	1.80947e-08	1.0896e-09	2.261e-09	0.00100473	1.35658e-05	3.472e-22	1.5408e-16	4.81258e-17	<1.00E-04	-0.7591	-0.5333	-0.6451	0.25	0
21	rs2839133	A	ILMN_1716838	C21orf56	4.146e-08	0.0183739	0.000150031	1.754e-12	7.79428e-07	3.0428e-08	1.75e-19	7.7662e-14	1.35043e-14	<1.00E-04	-0.3858	-0.4145	-0.401	0.05	0
9	rs10081699	G	ILMN_1717434	DFNB31	4.527e-11	2.00624e-05	4.80466e-07	8.49e-16	3.7727e-10	3.56746e-11	1.492e-26	6.6213e-21	4.78668e-21	<1.00E-04	0.4561	0.5253	0.4928	0.1	0
9	rs1408528	G	ILMN_1717434	DFNB31	9.489e-16	4.2052e-10	4.04727e-11	2.082e-16	9.2518e-11	1.02189e-11	1.605e-31	7.1227e-26	1.1591e-25	<1.00E-04	0.5496	0.5526	0.5476	0	0
9	rs4979397	A	ILMN_1717434	DFNB31	2.263e-15	1.0029e-09	8.89135e-11	7.393e-17	3.2852e-11	3.95615e-12	7.012e-32	3.1118e-26	5.36674e-26	<1.00E-04	0.5469	0.5592	0.5505	0.02	0
3	rs11130329	C	ILMN_1718525	ITIH4	1.773e-14	7.85742e-09	5.33475e-10	8.431e-17	3.7465e-11	4.47715e-12	6.645e-31	2.9489e-25	4.36068e-25	<1.00E-04	-0.3835	-0.5084	-0.4587	0.2	0
3	rs11626	A	ILMN_1718525	ITIH4	1.807e-14	8.0081e-09	5.41727e-10	1.437e-21	6.3856e-16	3.10339e-16	2.355e-36	1.0451e-30	4.28703e-30	<1.00E-04	-0.3881	-0.5379	-0.4805	0.23	0
3	rs17331151	A	ILMN_1718525	ITIH4	4.824e-13	2.13786e-07	9.8076e-09	8.339e-22	3.7056e-16	2.0619e-16	6.381e-35	2.8318e-29	8.64239e-29	<1.00E-04	-0.4085	-0.6525	-0.5455	0.33	0
3	rs1986656	A	ILMN_1718525	ITIH4	6.524e-12	2.89125e-06	9.1165e-08	2.524e-17	1.1216e-11	1.61175e-12	2.659e-28	1.18e-22	1.16137e-22	<1.00E-04	-0.3626	-0.5553	-0.4662	0.3	0
3	rs3796352	A	ILMN_1718525	ITIH4	3.739e-12	1.65702e-06	5.86704e-08	1.593e-17	7.0788e-12	1.06139e-12	8.406e-29	3.7304e-23	3.94336e-23	<1.00E-04	-0.4027	-0.6507	-0.5305	0.33	0
1	rs8768	A	ILMN_1718813	CNKSR1	3.36e-09	0.00148905	1.88986e-05	3.619e-11	1.60818e-05	4.4047e-07	1.878e-19	8.3343e-14	1.43279e-14	<1.00E-04	-0.2267	-0.1967	-0.2126	0.1	0
5	rs1471621	A	ILMN_1718932	MTRR	8.024e-08	0.03556	0.000257778	2.869e-17	1.2749e-11	1.79416e-12	9.14e-22	4.0562e-16	1.16551e-16	<1.00E-04	-0.544	-0.729	-0.6249	0.21	1
5	rs1532267	A	ILMN_1718932	MTRR	6.782e-12	3.00559e-06	9.39264e-08	7.654e-19	3.4012e-13	7.67408e-14	3.017e-28	1.3389e-22	1.2873e-22	<1.00E-04	0.9194	1.022	0.9628	0.07	1
5	rs1532268	A	ILMN_1718932	MTRR	1.805e-16	7.9992e-11	9.19246e-12	5.201e-12	2.31118e-06	7.96983e-08	6.516e-27	2.8917e-21	2.18888e-21	<1.00E-04	-0.8525	-0.6015	-0.706	0.24	1
5	rs1564592	G	ILMN_1718932	MTRR	4.993e-08	0.0221275	0.000175513	9.7e-20	4.3104e-14	1.25956e-14	9.039e-24	4.0114e-18	1.71788e-18	<1.00E-04	-0.549	-0.7469	-0.6379	0.22	1
5	rs162031	A	ILMN_1718932	MTRR	1.516e-17	6.7185e-12	1.00657e-12	4.558e-27	2.0254e-21	5.22234e-21	4.105e-42	1.8217e-36	2.24641e-35	<1.00E-04	1.058	1.028	1.033	0.02	1
5	rs162040	C	ILMN_1718932	MTRR	7.006e-10	0.00031049	4.9917e-06	3.619e-15	1.60818e-09	1.30867e-10	8.484e-23	3.7651e-17	1.36774e-17	<1.00E-04	1.05	0.9923	1	0.04	1
5	rs162048	G	ILMN_1718932	MTRR	2.055e-13	9.10716e-08	4.57273e-09	1.729e-23	7.6832e-18	6.9443e-18	2.165e-34	9.6079e-29	2.55938e-28	<1.00E-04	0.9884	1.029	1.003	0.03	1
5	rs2170501	A	ILMN_1718932	MTRR	5.319e-13	2.35723e-07	1.06668e-08	3.443e-16	1.53e-10	1.59129e-11	9.947e-28	4.4143e-22	3.85657e-22	<1.00E-04	0.9116	0.8626	0.8784	0.04	1
5	rs2966952	A	ILMN_1718932	MTRR	9.409e-12	4.1698e-06	1.26105e-07	9.339e-22	4.15e-16	2.25319e-16	5.897e-31	2.617e-25	3.89129e-25	<1.00E-04	0.9407	1.033	0.985	0.07	1
5	rs326120	G	ILMN_1718932	MTRR	5.208e-13	2.30803e-07	1.0537e-08	3.841e-22	1.7068e-16	1.04183e-16	5.136e-33	2.2793e-27	4.71887e-27	<1.00E-04	0.9556	1.036	0.9954	0.06	1
5	rs3776455	G	ILMN_1718932	MTRR	6.704e-64	2.971e-58	1.90279e-54	4.055e-70	1.8019e-64	7.41248e-60	6.372e-133	2.828e-127	7.3437e-120	<1.00E-04	1.297	1.122	1.203	0.1	1
5	rs7448905	G	ILMN_1718932	MTRR	1.813e-13	8.03469e-08	4.05926e-09	6.278e-16	2.7898e-10	2.71111e-11	3.235e-28	1.4356e-22	1.37392e-22	<1.00E-04	0.926	0.8628	0.8881	0.05	1
5	rs7728958	A	ILMN_1718932	MTRR	2.986e-13	1.32331e-07	6.42461e-09	4.213e-16	1.8721e-10	1.9036e-11	7.229e-28	3.2081e-22	2.87944e-22	<1.00E-04	0.9168	0.8618	0.8801	0.04	1
7	rs12536661	A	ILMN_1719170	WBSCR27	4.724e-14	2.09354e-08	1.23176e-09	9.611e-12	4.27086e-06	1.3749e-07	2.318e-23	1.0287e-17	4.1245e-18	<1.00E-04	0.5924	0.4597	0.502	0.18	0
7	rs13232536	A	ILMN_1719170	WBSCR27	4.291e-19	1.9016e-13	4.30767e-14	6.683e-19	2.9697e-13	6.95495e-14	5.238e-36	2.3245e-30	8.45021e-30	<1.00E-04	0.599	0.5114	0.5419	0.11	0
7	rs4255023	G	ILMN_1719170	WBSCR27	6.193e-21	2.7446e-15	9.62167e-16	4.362e-18	1.9384e-12	3.39805e-13	5.257e-37	2.333e-31	1.13472e-30	<1.00E-04	0.6257	0.5271	0.5637	0.12	0
7	rs4717112	A	ILMN_1719170	WBSCR27	1.838e-20	8.1455e-15	2.45876e-15	2.93e-18	1.302e-12	2.42145e-13	1.842e-36	8.1745e-31	3.46632e-30	<1.00E-04	0.6305	0.543	0.5725	0.11	0
7	rs6460055	G	ILMN_1719170	WBSCR27	1.533e-17	6.7938e-12	1.01216e-12	1.026e-15	4.5593e-10	4.16857e-11	2.793e-31	1.2395e-25	1.93821e-25	<1.00E-04	0.6041	0.493	0.5343	0.14	0
7	rs9647713	G	ILMN_1719170	WBSCR27	4.062e-15	1.80016e-09	1.5057e-10	9.54e-11	4.23931e-05	9.81421e-07	2.654e-23	1.1778e-17	4.67664e-18	<1.00E-04	0.684	0.4605	0.5412	0.28	0
8	rs10112345	A	ILMN_1720059	HMBOX1	1.11e-06	NS	0.00204478	1.117e-14	4.96364e-09	3.5658e-10	5.277e-20	2.3418e-14	4.61102e-15	<1.00E-04	-0.1261	-0.2012	-0.1671	0.32	0
8	rs7837237	G	ILMN_1720059	HMBOX1	3.847e-11	1.70488e-05	4.21511e-07	9.085e-22	4.0371e-16	2.20983e-16	3.169e-32	1.4064e-26	2.54329e-26	<1.00E-04	-0.1786	-0.2449	-0.2173	0.22	0
8	rs8180944	A	ILMN_1720059	HMBOX1	1.636e-11	7.25028e-06	2.03885e-07	1.001e-22	4.4482e-17	3.10229e-17	1.057e-33	4.6908e-28	1.11286e-27	<1.00E-04	-0.1815	-0.2471	-0.2199	0.22	0
16	rs10459872	G	ILMN_1720526	CENPN	1.874e-14	8.30502e-09	5.5372e-10	1.853e-11	8.23421e-06	2.4807e-07	5.366e-26	2.3813e-20	1.54932e-20	<1.00E-04	0.4522	0.412	0.4376	0.07	0
16	rs10514513	A	ILMN_1720526	CENPN	2.047e-11	9.07171e-06	2.45729e-07	2.397e-10	0.00010652	2.14888e-06	1.268e-21	5.6272e-16	1.56773e-16	<1.00E-04	0.4061	0.3842	0.399	0.04	0
16	rs2278022	G	ILMN_1720526	CENPN	4.851e-12	2.14982e-06	7.14649e-08	1.067e-11	4.74145e-06	1.50671e-07	1.795e-23	7.9659e-18	3.26775e-18	<1.00E-04	0.4689	0.4282	0.4515	0.06	0
16	rs2602431	A	ILMN_1720526	CENPN	1.162e-11	5.14965e-06	1.51149e-07	5.346e-12	2.37561e-06	8.15678e-08	9.68e-23	4.2958e-17	1.5291e-17	<1.00E-04	0.3351	0.3175	0.3211	0.04	0
16	rs3743503	C	ILMN_1720526	CENPN	7.193e-16	3.1877e-10	3.16521e-11	9.111e-20	4.0487e-14	1.1974e-14	4.102e-35	1.8204e-29	5.72249e-29	<1.00E-04	0.4136	0.4232	0.4187	0.02	0
15	rs2840098	G	ILMN_1720998	CA12	2.643e-10	0.00011713	2.16881e-06	3.378e-09	0.00150109	1.90589e-05	1.201e-19	5.3298e-14	9.77349e-15	<1.00E-04	-0.3197	-0.3417	-0.3402	0.05	0
11	rs4631909	G	ILMN_1723227	FGF3	8.025e-12	3.55645e-06	1.0907e-07	1.769e-14	7.86094e-09	5.26858e-10	1.781e-24	7.9038e-19	3.86977e-19	<1.00E-04	-0.4384	-0.5175	-0.4711	0.12	0
11	rs4980700	A	ILMN_1723227	FGF3	1.922e-09	0.00085177	1.18404e-05	5.396e-15	2.39783e-09	1.86824e-10	7.585e-22	3.3661e-16	9.8663e-17	<1.00E-04	0.3891	0.5359	0.4509	0.22	0
7	rs4074838	A	ILMN_1723984	PILRB	7.462e-41	3.3069e-35	1.11475e-33	2.959e-45	1.3149e-39	2.6341e-37	7.919e-83	3.5143e-77	2.69666e-73	<1.00E-04	1.139	0.971	1.04	0.11	0
7	rs6955362	A	ILMN_1723984	PILRB	7.818e-39	3.4647e-33	9.20904e-32	1.097e-44	4.8748e-39	5.82838e-37	1.396e-79	6.1952e-74	3.09575e-70	<1.00E-04	1.123	0.9646	1.024	0.11	0
7	rs6955367	G	ILMN_1723984	PILRB	1.577e-52	6.9888e-47	4.01637e-44	8.753e-49	3.8896e-43	1.6553e-40	4.803e-97	2.1315e-91	1.23454e-86	<1.00E-04	1.209	0.9873	1.084	0.14	0
7	rs7806537	G	ILMN_1723984	PILRB	7.407e-13	3.28257e-07	1.41737e-08	2.439e-10	0.00010838	2.16844e-06	2.185e-22	9.6967e-17	3.14711e-17	<1.00E-04	0.5814	0.4612	0.5197	0.16	0
14	rs3814833	G	ILMN_1724367	NDUFB1	4.591e-12	2.0346e-06	6.90342e-08	5.188e-10	0.00023054	3.99598e-06	6.755e-21	2.9978e-15	7.3316e-16	<1.00E-04	-0.3441	-0.249	-0.2915	0.23	0
9	rs13292096	G	ILMN_1724609	SLC2A8	1.076e-13	4.76852e-08	2.55768e-09	4.268e-09	0.00189658	2.28698e-05	7.623e-21	3.383e-15	8.15711e-16	<1.00E-04	0.142	0.1079	0.1224	0.19	0
9	rs2253669	A	ILMN_1724609	SLC2A8	3.984e-14	1.76559e-08	1.07416e-09	2.34e-08	0.0103983	9.26238e-05	2.674e-20	1.1867e-14	2.502e-15	<1.00E-04	0.1445	0.1023	0.1207	0.24	0
9	rs2254437	A	ILMN_1724609	SLC2A8	1.178e-13	5.22055e-08	2.76671e-09	2.754e-08	0.012238	0.00010586	5.832e-20	2.5881e-14	5.05935e-15	<1.00E-04	0.1417	0.1026	0.12	0.23	0
9	rs4504745	A	ILMN_1724609	SLC2A8	2.255e-13	9.99351e-08	4.98694e-09	5.952e-09	0.0026449	2.99378e-05	2.037e-20	9.0399e-15	1.95899e-15	<1.00E-04	0.1399	0.1063	0.1206	0.19	0
9	rs4628351	C	ILMN_1724609	SLC2A8	1.178e-13	5.22055e-08	2.76671e-09	4.065e-09	0.00180637	2.20304e-05	7.789e-21	3.4566e-15	8.29962e-16	<1.00E-04	0.1417	0.1081	0.1224	0.19	0
3	rs13060964	G	ILMN_1726225	SERPINI2	3.794e-19	1.6814e-13	3.83558e-14	2.978e-12	1.32334e-06	4.86051e-08	1.53e-29	6.7899e-24	7.88118e-24	<1.00E-04	0.5422	0.4353	0.4882	0.15	0
3	rs2140364	G	ILMN_1726225	SERPINI2	1.111e-13	4.92363e-08	2.63244e-09	2.714e-12	1.20603e-06	4.46652e-08	9.406e-24	4.1742e-18	1.7794e-18	<1.00E-04	0.4277	0.4032	0.4067	0.04	0
3	rs7650519	G	ILMN_1726225	SERPINI2	4.485e-14	1.98762e-08	1.18875e-09	7.133e-09	0.00316971	3.52547e-05	1.249e-20	5.5429e-15	1.25399e-15	<1.00E-04	0.4634	0.3542	0.4031	0.19	0
3	rs9841174	G	ILMN_1726225	SERPINI2	6.616e-14	2.93202e-08	1.67861e-09	8.002e-14	3.55586e-08	2.04556e-09	1.437e-25	6.3772e-20	3.79347e-20	<1.00E-04	0.4323	0.4162	0.4189	0.03	0
15	rs11070327	G	ILMN_1726720	NUSAP1	8.361e-11	3.70535e-05	8.06335e-07	3.505e-11	1.55752e-05	4.32314e-07	4.66e-22	2.068e-16	6.23791e-17	<1.00E-04	-0.3055	-0.2917	-0.3056	0.03	1
15	rs11070328	G	ILMN_1726720	NUSAP1	3.133e-15	1.38845e-09	1.18549e-10	6.798e-26	3.0208e-20	5.51297e-20	1.253e-39	5.5606e-34	4.42587e-33	<1.00E-04	0.4341	0.4403	0.4411	0.01	1
15	rs1899	A	ILMN_1726720	NUSAP1	1.907e-12	8.45127e-07	3.24293e-08	4.049e-25	1.7993e-19	2.75104e-19	4.799e-36	2.1297e-30	7.80325e-30	<1.00E-04	0.3948	0.4266	0.4186	0.05	1
15	rs6492995	G	ILMN_1726720	NUSAP1	1.084e-07	0.0480397	0.00032588	3.109e-13	1.38155e-07	6.69459e-09	4.898e-20	2.1737e-14	4.35288e-15	<1.00E-04	0.27	0.3085	0.2963	0.09	1
15	rs6492997	A	ILMN_1726720	NUSAP1	1.364e-07	NS	0.000393063	2.403e-14	1.06783e-08	6.88064e-10	1.012e-20	4.4911e-15	1.03772e-15	<1.00E-04	0.2637	0.3295	0.3051	0.16	1
15	rs7168431	G	ILMN_1726720	NUSAP1	5.542e-13	2.45605e-07	1.10076e-08	4.049e-25	1.7993e-19	2.75104e-19	1.821e-36	8.0813e-31	3.45559e-30	<1.00E-04	0.3978	0.4266	0.4187	0.05	1
15	rs7178634	G	ILMN_1726720	NUSAP1	9.783e-10	0.00043355	6.59562e-06	5.09e-19	2.2619e-13	5.36221e-14	2.198e-27	9.7544e-22	8.19954e-22	<1.00E-04	0.3171	0.376	0.3558	0.12	1
15	rs7178777	A	ILMN_1726720	NUSAP1	9.783e-10	0.00043355	6.59562e-06	5.09e-19	2.2619e-13	5.36221e-14	2.198e-27	9.7544e-22	8.19954e-22	<1.00E-04	0.3171	0.376	0.3558	0.12	1
15	rs919961	G	ILMN_1726720	NUSAP1	2.622e-09	0.00116199	1.53251e-05	1.414e-19	6.2834e-14	1.75104e-14	4.948e-27	2.1958e-21	1.71963e-21	<1.00E-04	0.3093	0.3765	0.3517	0.14	1
15	rs9302109	A	ILMN_1726720	NUSAP1	4.045e-10	0.00017926	3.11986e-06	1.13e-18	5.0214e-13	1.09226e-13	5.816e-28	2.581e-22	2.3807e-22	<1.00E-04	0.318	0.3794	0.3593	0.12	1
3	rs11919421	A	ILMN_1727402	HCLS1	8.197e-13	3.63267e-07	1.55969e-08	1.086e-13	4.82588e-08	2.70976e-09	1.658e-24	7.3579e-19	3.62808e-19	<1.00E-04	-0.6913	-0.8247	-0.7333	0.12	0
3	rs12631803	A	ILMN_1727402	HCLS1	3.468e-12	1.53692e-06	5.53981e-08	1.149e-13	5.10583e-08	2.83231e-09	6.994e-24	3.1038e-18	1.37376e-18	<1.00E-04	-0.6745	-0.8196	-0.7225	0.14	0
1	rs11210443	G	ILMN_1727878	FPGT	2.148e-14	9.51931e-09	6.21151e-10	1.804e-09	0.00080165	1.1389e-05	2.383e-22	1.0575e-16	3.41196e-17	<1.00E-04	0.2379	0.1387	0.1809	0.37	0
1	rs485929	G	ILMN_1727878	FPGT	2.431e-12	1.07735e-06	4.01613e-08	8.502e-11	3.778e-05	8.90395e-07	5.628e-22	2.4976e-16	7.46887e-17	<1.00E-04	-0.2144	-0.1455	-0.1757	0.27	0
12	rs10870483	G	ILMN_1728199	POLE	2.362e-25	1.0468e-19	1.14505e-19	1.176e-36	5.2258e-31	1.5912e-29	2.035e-61	9.031e-56	2.85005e-53	<1.00E-04	0.322	0.3323	0.3266	0.02	0
12	rs11146967	G	ILMN_1728199	POLE	4.145e-12	1.83694e-06	6.35821e-08	4.536e-17	2.0157e-11	2.68932e-12	7.904e-28	3.5077e-22	3.10599e-22	<1.00E-04	-0.2289	-0.2396	-0.2315	0.03	0
12	rs1132375	A	ILMN_1728199	POLE	4.157e-16	1.8423e-10	1.92329e-11	2.195e-20	9.754e-15	3.58154e-15	3.567e-36	1.583e-30	6.09143e-30	<1.00E-04	0.2741	0.2616	0.2678	0.03	0
12	rs11613456	G	ILMN_1728199	POLE	2.993e-10	0.00013264	2.39278e-06	1.408e-16	6.2568e-11	7.11857e-12	3.074e-26	1.3642e-20	9.12695e-21	<1.00E-04	0.2217	0.2542	0.2397	0.1	0
12	rs4883543	A	ILMN_1728199	POLE	1.859e-17	8.2385e-12	1.19375e-12	2.369e-19	1.0527e-13	2.70703e-14	2.516e-35	1.1166e-29	3.67154e-29	<1.00E-04	-0.2651	-0.2715	-0.2646	0.02	0
12	rs4883627	A	ILMN_1728199	POLE	2.773e-25	1.2289e-19	1.29029e-19	6.636e-37	2.9489e-31	9.9806e-30	8.614e-62	3.8228e-56	1.3635e-53	<1.00E-04	0.3222	0.333	0.3273	0.02	0
12	rs5744738	A	ILMN_1728199	POLE	2.773e-25	1.2289e-19	1.29029e-19	7.661e-37	3.4043e-31	1.09221e-29	1.239e-61	5.4985e-56	1.88171e-53	<1.00E-04	0.3222	0.3331	0.3271	0.02	0
12	rs5744750	A	ILMN_1728199	POLE	2.202e-18	9.7586e-13	1.83417e-13	7.753e-19	3.4452e-13	7.7325e-14	5.411e-36	2.4013e-30	8.661e-30	<1.00E-04	-0.2726	-0.272	-0.2688	0	0
12	rs7313293	G	ILMN_1728199	POLE	3.313e-10	0.00014682	2.61691e-06	8.595e-17	3.8194e-11	4.54479e-12	9.455e-26	4.196e-20	2.62457e-20	<1.00E-04	-0.2099	-0.2616	-0.2338	0.16	0
11	rs7110260	A	ILMN_1728426	INPPL1	4.212e-14	1.86664e-08	1.1202e-09	3.288e-16	1.4611e-10	1.54495e-11	1.486e-29	6.5946e-24	7.73188e-24	<1.00E-04	-0.4628	-0.3987	-0.4321	0.11	1
22	rs738809	G	ILMN_1730054	GSTT1	4.141e-22	1.8352e-16	8.49979e-17	7.289e-16	3.239e-10	3.1369e-11	2.675e-36	1.1871e-30	4.79017e-30	<1.00E-04	-1.869	-1.808	-1.842	0.02	0
11	rs527051	A	ILMN_1730082	RPUSD4	5e-12	2.21586e-06	7.27532e-08	5.043e-11	2.241e-05	5.74081e-07	2.93e-21	1.3003e-15	3.40958e-16	<1.00E-04	-0.1316	-0.1316	-0.1291	0	0
12	rs10772420	G	ILMN_1730477	TAS2R43	1.11e-45	4.9192e-40	4.18775e-38	3.686e-45	1.638e-39	2.71915e-37	1.278e-90	5.6716e-85	1.10223e-80	<1.00E-04	1.104	0.962	1.029	0.1	0
12	rs10845279	A	ILMN_1730477	TAS2R43	3.646e-22	1.6158e-16	7.67921e-17	1.076e-24	4.7814e-19	6.40077e-19	2.719e-47	1.2066e-41	4.71617e-40	<1.00E-04	0.9145	0.8392	0.8852	0.06	0
12	rs10845289	A	ILMN_1730477	TAS2R43	2.296e-16	1.0175e-10	1.11846e-11	1.504e-21	6.6834e-16	3.2232e-16	1.632e-36	7.2426e-31	3.17614e-30	<1.00E-04	-0.8296	-0.823	-0.8212	0.01	0
12	rs12226919	A	ILMN_1730477	TAS2R43	3.646e-22	1.6158e-16	7.67921e-17	3.998e-24	1.7766e-18	1.85582e-18	1.249e-46	5.5429e-41	1.93591e-39	<1.00E-04	0.9145	0.837	0.8835	0.06	0
12	rs12226920	A	ILMN_1730477	TAS2R43	5.553e-22	2.4609e-16	1.1057e-16	1.68e-24	7.4654e-19	9.23194e-19	8.32e-47	3.6923e-41	1.31356e-39	<1.00E-04	0.9143	0.8317	0.8816	0.07	0
12	rs1376250	A	ILMN_1730477	TAS2R43	7.631e-52	3.3818e-46	1.14049e-43	2.576e-52	1.1447e-46	7.31248e-44	1.021e-104	4.531e-99	1.79713e-93	<1.00E-04	-1.11	-1.01	-1.063	0.07	0
12	rs17817150	A	ILMN_1730477	TAS2R43	5.091e-19	2.2562e-13	4.94207e-14	1.043e-20	4.6348e-15	1.76045e-15	7.97e-40	3.537e-34	3.07926e-33	<1.00E-04	0.9084	0.7823	0.8483	0.11	0
12	rs2010481	A	ILMN_1730477	TAS2R43	1.042e-51	4.6178e-46	1.2424e-43	6.66e-45	2.9595e-39	3.88985e-37	2.008e-96	8.9112e-91	4.18532e-86	<1.00E-04	1.115	0.9598	1.036	0.11	0
12	rs2600359	G	ILMN_1730477	TAS2R43	2.678e-48	1.1868e-42	1.15305e-40	3.686e-45	1.638e-39	2.71915e-37	3.283e-93	1.4569e-87	4.6681e-83	<1.00E-04	1.114	0.962	1.035	0.1	0
12	rs2708389	G	ILMN_1730477	TAS2R43	9.303e-59	4.1228e-53	1.28702e-49	5.255e-53	2.3352e-47	2.22981e-44	2.8e-112	1.243e-106	2.3904e-100	<1.00E-04	1.129	1.007	1.073	0.08	0
12	rs4298989	A	ILMN_1730477	TAS2R43	3.646e-22	1.6158e-16	7.67921e-17	2.099e-24	9.3274e-19	1.08679e-18	7.236e-47	3.2112e-41	1.16382e-39	<1.00E-04	0.9145	0.8325	0.8812	0.07	0
12	rs7307031	A	ILMN_1730477	TAS2R43	7.533e-22	3.3384e-16	1.42737e-16	3.487e-24	1.5495e-18	1.6368e-18	2.613e-46	1.1596e-40	3.70013e-39	<1.00E-04	0.9158	0.8314	0.8809	0.07	0
12	rs7486717	A	ILMN_1730477	TAS2R43	7.589e-49	3.3632e-43	6.10524e-41	5.162e-45	2.2938e-39	3.32734e-37	1.532e-93	6.7988e-88	2.62253e-83	<1.00E-04	1.114	0.962	1.035	0.1	0
6	rs2054365	A	ILMN_1733364	QRSL1	1.667e-20	7.3877e-15	2.24831e-15	9.683e-21	4.3029e-15	1.64558e-15	4.993e-40	2.2158e-34	2.03232e-33	<1.00E-04	-0.285	-0.2815	-0.2759	0.01	0
6	rs3121445	A	ILMN_1733364	QRSL1	2.103e-23	9.3199e-18	6.4824e-18	4.666e-28	2.0734e-22	6.50454e-22	1.104e-50	4.8994e-45	2.94326e-43	<1.00E-04	-0.3018	-0.3223	-0.3085	0.05	0
6	rs3121447	A	ILMN_1733364	QRSL1	8.344e-11	3.69782e-05	8.06245e-07	8.575e-13	3.81049e-07	1.62205e-08	5.415e-23	2.4031e-17	8.95143e-18	<1.00E-04	0.2011	0.2248	0.2138	0.08	0
6	rs3127657	A	ILMN_1733364	QRSL1	1.142e-08	0.00506101	5.22529e-05	1.448e-14	6.43451e-09	4.51549e-10	1.73e-22	7.6775e-17	2.58302e-17	<1.00E-04	0.1888	0.2417	0.2174	0.17	0
6	rs7750365	C	ILMN_1733364	QRSL1	7.642e-16	3.3867e-10	3.34773e-11	1.023e-22	4.5459e-17	3.14157e-17	6.709e-38	2.9773e-32	1.73769e-31	<1.00E-04	-0.2563	-0.3007	-0.2776	0.11	0
14	rs2069600	A	ILMN_1734611	BDKRB1	5.447e-08	0.0241395	0.00018845	7.466e-14	3.31768e-08	1.91355e-09	8.056e-21	3.5751e-15	8.56131e-16	<1.00E-04	0.5383	0.7238	0.6415	0.21	0
2	rs2071639	A	ILMN_1735192	COLEC11	2.708e-14	1.20011e-08	7.5589e-10	2.657e-20	1.1807e-14	4.27773e-15	6.733e-33	2.988e-27	6.03262e-27	<1.00E-04	0.4988	0.6104	0.5591	0.14	0
2	rs4850068	G	ILMN_1735192	COLEC11	3.079e-12	1.36452e-06	4.95646e-08	5.197e-08	0.023094	0.000180693	4.288e-20	1.9029e-14	3.848e-15	<1.00E-04	0.3091	0.229	0.2783	0.21	0
1	rs10735234	G	ILMN_1736184	GSTM3	6.139e-23	2.7206e-17	1.5636e-17	9.044e-14	4.0189e-08	2.28191e-09	3.521e-34	1.5626e-28	4.10491e-28	<1.00E-04	-0.2671	-0.1933	-0.2254	0.23	0
1	rs6684608	A	ILMN_1736184	GSTM3	4.424e-18	1.9606e-12	3.35832e-13	1.567e-12	6.96331e-07	2.74769e-08	5.679e-28	2.5202e-22	2.34602e-22	<1.00E-04	-0.2514	-0.191	-0.2119	0.19	0
17	rs2270121	A	ILMN_1736453	RCVRN	5.352e-11	2.37185e-05	5.56152e-07	5.529e-15	2.45693e-09	1.90258e-10	2.052e-25	9.1064e-20	5.29465e-20	<1.00E-04	0.4745	0.5009	0.496	0.04	0
5	rs16894099	G	ILMN_1737195	CENPK	1.365e-13	6.04928e-08	3.14328e-09	2.072e-08	0.00920739	8.34432e-05	1.3e-20	5.7692e-15	1.29855e-15	<1.00E-04	0.2976	0.2178	0.2532	0.22	0
12	rs12964	G	ILMN_1737611	VAMP1	1.824e-17	8.0834e-12	1.18431e-12	1.677e-09	0.00074521	1.07633e-05	1.965e-25	8.7204e-20	5.08944e-20	<1.00E-04	-0.2198	-0.1397	-0.1782	0.32	0
6	rs1853665	A	ILMN_1738407	ULBP1	8.346e-12	3.69871e-06	1.12641e-07	9.53e-13	4.23487e-07	1.79236e-08	1.586e-23	7.0384e-18	2.91588e-18	<1.00E-04	-0.4479	-0.4652	-0.4557	0.03	0
11	rs3902836	C	ILMN_1739214	TMPRSS5	8.666e-08	0.0384052	0.000274022	3.139e-16	1.3949e-10	1.4856e-11	4.592e-22	2.0379e-16	6.18249e-17	<1.00E-04	0.2773	0.4157	0.3464	0.28	0
11	rs4938050	G	ILMN_1739214	TMPRSS5	2.769e-13	1.22714e-07	6.04902e-09	2.117e-21	9.4074e-16	4.36765e-16	1.339e-33	5.9423e-28	1.37287e-27	<1.00E-04	0.3448	0.419	0.3855	0.14	0
10	rs156697	G	ILMN_1740234	GSTO2	1.149e-10	5.092e-05	1.04891e-06	1.12e-17	4.977e-12	7.75937e-13	1.896e-27	8.4141e-22	7.22111e-22	<1.00E-04	-0.1731	-0.2248	-0.2002	0.18	0
10	rs156699	G	ILMN_1740234	GSTO2	1.485e-10	6.581e-05	1.31375e-06	1.47e-14	6.53227e-09	4.57079e-10	6.902e-24	3.063e-18	1.36583e-18	<1.00E-04	-0.1731	-0.2142	-0.1923	0.15	0
10	rs157080	A	ILMN_1740234	GSTO2	1.989e-10	8.81467e-05	1.69097e-06	1.554e-14	6.90554e-09	4.77634e-10	8.825e-24	3.9164e-18	1.68282e-18	<1.00E-04	-0.1729	-0.2168	-0.1935	0.16	0
19	rs8112157	G	ILMN_1740502	CLEC4GP1	2.113e-11	9.3642e-06	2.52002e-07	3.006e-12	1.33578e-06	4.89607e-08	4.325e-22	1.9194e-16	5.83989e-17	<1.00E-04	0.4106	0.3779	0.3921	0.06	0
17	rs2586471	G	ILMN_1741007	SGCA	1.543e-13	6.83813e-08	3.5141e-09	1.237e-13	5.49688e-08	3.01039e-09	1.85e-26	8.21e-21	5.7988e-21	<1.00E-04	0.5681	0.5941	0.5901	0.03	0
15	rs4965320	A	ILMN_1743142	LASS3	6.531e-18	2.8943e-12	4.78306e-13	4.105e-19	1.8241e-13	4.43738e-14	2.238e-35	9.9319e-30	3.31582e-29	<1.00E-04	-0.4153	-0.4142	-0.4121	0	0
15	rs4965678	C	ILMN_1743142	LASS3	7.8e-12	3.45673e-06	1.0651e-07	2.06e-09	0.00091541	1.25641e-05	1.014e-19	4.5e-14	8.40803e-15	<1.00E-04	0.5684	0.4629	0.5159	0.14	0
11	rs10896384	A	ILMN_1744835	MRPL21	9.902e-10	0.00043883	6.66307e-06	5.396e-23	2.3978e-17	1.78512e-17	1.11e-31	4.926e-26	8.18588e-26	<1.00E-04	-0.136	-0.2074	-0.1779	0.29	0
11	rs604524	A	ILMN_1744835	MRPL21	2.523e-11	1.11812e-05	2.93216e-07	1.234e-23	5.4836e-18	5.1936e-18	7.132e-34	3.1651e-28	7.76493e-28	<1.00E-04	-0.1464	-0.2089	-0.1829	0.25	0
11	rs613084	A	ILMN_1744835	MRPL21	3.56e-09	0.00157769	1.97725e-05	4.154e-16	1.8459e-10	1.8843e-11	3.549e-25	1.575e-19	8.68912e-20	<1.00E-04	-0.1315	-0.1774	-0.1599	0.21	0
11	rs622082	G	ILMN_1744835	MRPL21	3.125e-11	1.385e-05	3.52722e-07	8.869e-23	3.9411e-17	2.79983e-17	8.578e-33	3.8068e-27	7.45056e-27	<1.00E-04	-0.1504	-0.2096	-0.1841	0.23	0
11	rs629426	G	ILMN_1744835	MRPL21	4.485e-12	1.98762e-06	6.76408e-08	1.08e-22	4.7992e-17	3.2865e-17	3.914e-34	1.737e-28	4.50041e-28	<1.00E-04	-0.1528	-0.2104	-0.1872	0.22	0
20	rs3746337	A	ILMN_1745116	ABHD12	9.633e-08	0.0426907	0.000297362	9.261e-15	4.11533e-09	3.02729e-10	7.973e-20	3.5383e-14	6.75344e-15	<1.00E-04	0.1374	0.1597	0.1457	0.11	0
20	rs4423675	G	ILMN_1745116	ABHD12	9.687e-09	0.004293	4.61484e-05	5.75e-13	2.55514e-07	1.14706e-08	9.033e-20	4.0087e-14	7.54329e-15	<1.00E-04	-0.1494	-0.1526	-0.1485	0.01	0
20	rs6083828	A	ILMN_1745116	ABHD12	1.092e-09	0.00048394	7.20125e-06	1.07e-14	4.75478e-09	3.43597e-10	2.056e-22	9.1242e-17	2.98791e-17	<1.00E-04	0.1569	0.1654	0.1589	0.04	0
11	rs11230553	A	ILMN_1746565	CD6	4.793e-12	2.12412e-06	7.13631e-08	9.815e-10	0.00043615	6.94429e-06	3.36e-20	1.4911e-14	3.10523e-15	<1.00E-04	-0.3592	-0.3434	-0.3518	0.03	0
11	rs11230563	A	ILMN_1746565	CD6	1.448e-13	6.41712e-08	3.32394e-09	6.198e-21	2.7542e-15	1.09799e-15	8.094e-34	3.592e-28	8.69443e-28	<1.00E-04	-0.3461	-0.4331	-0.3953	0.16	0
17	rs6565681	A	ILMN_1749722	RNF213	5.177e-11	2.2943e-05	5.40426e-07	4.637e-12	2.06055e-06	7.22073e-08	2.103e-22	9.3328e-17	3.03803e-17	<1.00E-04	-0.389	-0.3534	-0.3779	0.07	0
1	rs1927328	G	ILMN_1750790	GSTM5	2.003e-08	0.00887672	8.28199e-05	1.58e-15	7.0211e-10	6.14997e-11	1.94e-22	8.6094e-17	2.87915e-17	<1.00E-04	-0.291	-0.4427	-0.3683	0.29	1
1	rs4970774	C	ILMN_1750790	GSTM5	7.233e-08	0.0320546	0.000237326	1.658e-15	7.3677e-10	6.41167e-11	1.431e-21	6.3505e-16	1.75454e-16	<1.00E-04	-0.2481	-0.4147	-0.3306	0.36	1
1	rs7483	A	ILMN_1750790	GSTM5	2.003e-08	0.00887672	8.28199e-05	1.292e-15	5.7413e-10	5.14583e-11	1.652e-22	7.3313e-17	2.49354e-17	<1.00E-04	-0.291	-0.4429	-0.3686	0.29	1
1	rs929166	C	ILMN_1750790	GSTM5	7.036e-11	3.11815e-05	6.9433e-07	1.207e-13	5.36357e-08	2.95246e-09	8.254e-23	3.663e-17	1.33482e-17	<1.00E-04	-0.3393	-0.4347	-0.3833	0.17	1
8	rs10490979	A	ILMN_1752117	TMEM55A	1.145e-11	5.07431e-06	1.49963e-07	4.16e-15	1.84859e-09	1.45816e-10	7.873e-25	3.4939e-19	1.81783e-19	<1.00E-04	-0.3304	-0.3404	-0.3288	0.02	0
16	rs7200919	A	ILMN_1752665	ELMO3	8.465e-10	0.00037514	5.84483e-06	1.006e-14	4.47038e-09	3.26896e-10	2.258e-22	1.0021e-16	3.2426e-17	<1.00E-04	-0.2741	-0.3053	-0.2837	0.08	0
16	rs9033	G	ILMN_1752665	ELMO3	4.576e-09	0.00202795	2.46533e-05	4.495e-12	1.99745e-06	7.04219e-08	2.672e-19	1.1858e-13	1.98093e-14	<1.00E-04	-0.2604	-0.2844	-0.2663	0.06	0
12	rs12303852	A	ILMN_1753164	IPO8	7.086e-19	3.1403e-13	6.58179e-14	4.29e-19	1.9064e-13	4.61207e-14	3.033e-36	1.346e-30	5.38701e-30	<1.00E-04	-0.2532	-0.2798	-0.2645	0.07	0
12	rs2304630	A	ILMN_1753164	IPO8	2.18e-16	9.6611e-11	1.07212e-11	2.875e-18	1.2776e-12	2.41506e-13	1.617e-33	7.176e-28	1.62556e-27	<1.00E-04	0.2543	0.2881	0.2718	0.09	0
12	rs2352210	A	ILMN_1753164	IPO8	3.376e-19	1.4961e-13	3.43714e-14	1.298e-17	5.7679e-12	8.87556e-13	4.212e-35	1.8692e-29	5.83248e-29	<1.00E-04	0.2697	0.2912	0.2795	0.05	0
12	rs3910564	A	ILMN_1753164	IPO8	1.136e-30	5.0344e-25	2.01139e-24	1.35e-28	5.999e-23	2.0703e-22	4.724e-57	2.0964e-51	3.48006e-49	<1.00E-04	0.2989	0.3374	0.3186	0.09	0
12	rs6487926	G	ILMN_1753164	IPO8	7.721e-18	3.4217e-12	5.52301e-13	4.271e-16	1.8979e-10	1.92303e-11	1.412e-32	6.2662e-27	1.21183e-26	<1.00E-04	0.2636	0.2806	0.2715	0.04	0
12	rs6487927	A	ILMN_1753164	IPO8	2.199e-31	9.7453e-26	4.55688e-25	1.986e-28	8.8252e-23	2.93014e-22	9.413e-58	4.1773e-52	8.65791e-50	<1.00E-04	0.2989	0.3385	0.3198	0.09	0
12	rs1015443	A	ILMN_1753665	PRR4	8.539e-11	3.78424e-05	8.2192e-07	2.202e-19	9.7851e-14	2.57203e-14	4.473e-29	1.985e-23	2.17102e-23	<1.00E-04	0.1526	0.1966	0.1749	0.18	0
12	rs10845221	A	ILMN_1753665	PRR4	1.414e-08	0.00626644	6.21983e-05	1.097e-14	4.87476e-09	3.51229e-10	3.577e-22	1.5874e-16	4.92921e-17	<1.00E-04	0.1352	0.1816	0.1592	0.21	0
12	rs10845242	C	ILMN_1753665	PRR4	9.365e-09	0.0041503	4.50271e-05	4.007e-18	1.7806e-12	3.19532e-13	1.008e-25	4.4733e-20	2.77633e-20	<1.00E-04	0.1371	0.1937	0.1669	0.24	0
12	rs2298866	A	ILMN_1753665	PRR4	2.493e-10	0.00011048	2.06014e-06	1.574e-17	6.9944e-12	1.05325e-12	7.726e-27	3.4287e-21	2.57356e-21	<1.00E-04	0.1505	0.1865	0.1694	0.15	0
19	rs2074860	G	ILMN_1754220	SF3A2	1.339e-27	5.9341e-22	1.05222e-21	4.644e-20	2.0637e-14	6.82429e-15	2.768e-45	1.2284e-39	3.35508e-38	<1.00E-04	-0.6333	-0.4534	-0.5294	0.23	1
19	rs7253181	C	ILMN_1754220	SF3A2	3.35e-12	1.48462e-06	5.36506e-08	1.079e-11	4.79477e-06	1.51711e-07	1.66e-22	7.3668e-17	2.49354e-17	<1.00E-04	-0.3805	-0.3096	-0.3416	0.15	1
8	rs4242431	G	ILMN_1755350	PIWIL2	3.515e-13	1.55775e-07	7.40504e-09	5.895e-14	2.61957e-08	1.54316e-09	4.514e-25	2.0032e-19	1.08895e-19	<1.00E-04	0.4194	0.4175	0.4101	0	0
8	rs4266653	G	ILMN_1755350	PIWIL2	1.878e-12	8.32275e-07	3.22614e-08	4.311e-12	1.91569e-06	6.79514e-08	2.777e-23	1.2324e-17	4.87153e-18	<1.00E-04	-0.4172	-0.3953	-0.4028	0.04	0
8	rs4510862	G	ILMN_1755350	PIWIL2	1.169e-13	5.18067e-08	2.76104e-09	5.129e-14	2.27918e-08	1.3534e-09	1.149e-25	5.0991e-20	3.06828e-20	<1.00E-04	0.4175	0.4209	0.4125	0.01	0
8	rs4565458	G	ILMN_1755350	PIWIL2	1.912e-12	8.47343e-07	3.24293e-08	5.267e-11	2.34051e-05	5.96012e-07	5.912e-22	2.6237e-16	7.82326e-17	<1.00E-04	-0.4107	-0.388	-0.3959	0.04	0
8	rs4872476	A	ILMN_1755350	PIWIL2	1.327e-13	5.88088e-08	3.09461e-09	1.181e-13	5.24803e-08	2.89627e-09	1.219e-25	5.4097e-20	3.24273e-20	<1.00E-04	0.4125	0.4168	0.4113	0.01	0
9	rs2295795	A	ILMN_1757604	TPM2	1.5e-08	0.00664757	6.50549e-05	8.494e-20	3.7745e-14	1.13865e-14	2.041e-26	9.0576e-21	6.29245e-21	<1.00E-04	-0.1682	-0.2396	-0.207	0.25	0
9	rs2295797	G	ILMN_1757604	TPM2	1.5e-08	0.00664757	6.50549e-05	8.494e-20	3.7745e-14	1.13865e-14	2.041e-26	9.0576e-21	6.29245e-21	<1.00E-04	-0.1682	-0.2396	-0.207	0.25	0
5	rs1573998	A	ILMN_1757636	C5orf35	1.009e-12	4.4716e-07	1.89303e-08	6.265e-15	2.78399e-09	2.13619e-10	3.195e-27	1.4179e-21	1.16444e-21	<1.00E-04	-0.3563	-0.347	-0.3536	0.02	0
5	rs2441132	A	ILMN_1757636	C5orf35	1.361e-13	6.03156e-08	3.14328e-09	8.222e-15	3.65363e-09	2.73638e-10	6.705e-28	2.9756e-22	2.69887e-22	<1.00E-04	-0.3673	-0.3412	-0.3551	0.05	0
5	rs252919	A	ILMN_1757636	C5orf35	8.616e-18	3.8184e-12	6.12735e-13	2.056e-13	9.13629e-08	4.67564e-09	5.156e-31	2.2882e-25	3.44031e-25	<1.00E-04	-0.4191	-0.3506	-0.3872	0.13	0
5	rs2591961	G	ILMN_1757636	C5orf35	3.383e-13	1.49925e-07	7.14834e-09	4.287e-13	1.90502e-07	8.85534e-09	2.9e-26	1.287e-20	8.64499e-21	<1.00E-04	-0.325	-0.2985	-0.3157	0.06	0
5	rs832582	G	ILMN_1757636	C5orf35	5.569e-17	2.468e-11	3.11457e-12	1.778e-13	7.90093e-08	4.12442e-09	5.681e-30	2.5211e-24	3.19163e-24	<1.00E-04	-0.4053	-0.3519	-0.3799	0.1	0
6	rs17619142	G	ILMN_1758924	LRFN2	3.558e-16	1.5768e-10	1.66335e-11	2.896e-18	1.2869e-12	2.41506e-13	3.458e-33	1.5346e-27	3.23815e-27	<1.00E-04	-0.2954	-0.2984	-0.2956	0.01	0
6	rs912818	A	ILMN_1758924	LRFN2	1.243e-09	0.00055086	8.09959e-06	2.224e-12	9.88283e-07	3.74918e-08	1.243e-20	5.5162e-15	1.25116e-15	<1.00E-04	-0.2154	-0.2173	-0.2139	0.01	0
5	rs10941112	G	ILMN_1759670	AMACR	2.4e-21	1.0636e-15	4.05747e-16	7.466e-27	3.3177e-21	8.13266e-21	6.419e-46	2.8486e-40	8.32819e-39	<1.00E-04	-0.5001	-0.4976	-0.4919	0	0
5	rs2287939	A	ILMN_1759670	AMACR	2.326e-10	0.00010308	1.9426e-06	2.443e-11	1.0856e-05	3.11231e-07	3.864e-20	1.7148e-14	3.51011e-15	<1.00E-04	-0.4035	-0.3428	-0.3677	0.12	0
5	rs253202	A	ILMN_1759670	AMACR	1.761e-11	7.80424e-06	2.17522e-07	3.345e-15	1.48642e-09	1.22107e-10	1.482e-24	6.5769e-19	3.27765e-19	<1.00E-04	-0.4195	-0.4145	-0.4114	0.01	0
10	rs2273747	A	ILMN_1761411	C10orf119	8.191e-10	0.000363	5.68826e-06	1.665e-11	7.39879e-06	2.23734e-07	2.018e-20	8.9556e-15	1.94559e-15	<1.00E-04	-0.2684	-0.1966	-0.2292	0.22	0
9	rs1108607	A	ILMN_1761917	LCN8	4.562e-10	0.00020217	3.45992e-06	2.474e-13	1.09938e-07	5.52803e-09	4.374e-23	1.9411e-17	7.39261e-18	<1.00E-04	0.4914	0.5633	0.5342	0.1	0
6	rs2242660	A	ILMN_1763467	LY6G5C	1.335e-09	0.00059163	8.64948e-06	1.067e-11	4.74145e-06	1.50671e-07	2.068e-20	9.1775e-15	1.98187e-15	<1.00E-04	-0.1805	-0.2032	-0.1893	0.08	0
6	rs805274	G	ILMN_1763467	LY6G5C	3.576e-20	1.5848e-14	4.59452e-15	2.82e-30	1.2531e-24	6.19684e-24	2.927e-48	1.299e-42	5.94299e-41	<1.00E-04	-0.2746	-0.3411	-0.3003	0.15	0
6	rs805303	A	ILMN_1763467	LY6G5C	2.295e-09	0.00101708	1.36685e-05	5.64e-13	2.50626e-07	1.12771e-08	2.902e-21	1.2879e-15	3.3862e-16	<1.00E-04	-0.1776	-0.2152	-0.193	0.14	0
13	rs1409379	G	ILMN_1764813	B3GALTL	2.563e-17	1.1358e-11	1.59269e-12	2.663e-12	1.18336e-06	4.40087e-08	3.402e-26	1.5098e-20	1.00604e-20	<1.00E-04	-0.2894	-0.2481	-0.2617	0.11	0
13	rs7333382	G	ILMN_1764813	B3GALTL	1.853e-15	8.212e-10	7.37367e-11	4.879e-12	2.16809e-06	7.567e-08	2.272e-24	1.0083e-18	4.81673e-19	<1.00E-04	-0.2749	-0.2438	-0.2517	0.08	0
21	rs2839169	G	ILMN_1765328	C21orf57	4.751e-20	2.1055e-14	5.88577e-15	8.188e-19	3.6385e-13	8.0811e-14	6.795e-39	3.0155e-33	1.99564e-32	<1.00E-04	-0.4285	-0.4376	-0.4366	0.01	1
21	rs2839186	A	ILMN_1765328	C21orf57	1.497e-13	6.63427e-08	3.42566e-09	1.965e-15	8.7319e-10	7.5253e-11	2.365e-27	1.0495e-21	8.7333e-22	<1.00E-04	-0.248	-0.2806	-0.2613	0.09	1
11	rs2729384	A	ILMN_1765332	TIMM10	1.318e-34	5.841e-29	4.99514e-28	1.117e-21	4.9636e-16	2.50796e-16	3.46e-55	1.5355e-49	1.7779e-47	<1.00E-04	-0.5637	-0.3283	-0.4449	0.37	0
11	rs2848630	A	ILMN_1765332	TIMM10	4.66e-36	2.0652e-30	3.05442e-29	1.178e-28	5.2347e-23	1.84228e-22	3.402e-65	1.5098e-59	9.31731e-57	<1.00E-04	-0.6241	-0.423	-0.5252	0.27	0
11	rs3851117	A	ILMN_1765332	TIMM10	9.988e-28	4.4264e-22	8.17668e-22	1.387e-16	6.1634e-11	7.03863e-12	3.544e-43	1.5728e-37	2.52256e-36	<1.00E-04	-0.5737	-0.3203	-0.4437	0.4	0
16	rs11876	A	ILMN_1765833	SLC9A3R2	1.3e-15	5.7612e-10	5.4038e-11	3.413e-07	NS	0.000812216	1.377e-20	6.1109e-15	1.365e-15	<1.00E-04	-0.3285	-0.1783	-0.2469	0.42	0
1	rs10489469	A	ILMN_1766176	RAP1A	1.624e-10	7.197e-05	1.40825e-06	1.068e-16	4.7459e-11	5.46055e-12	3.094e-27	1.3731e-21	1.13257e-21	<1.00E-04	-0.3555	-0.4418	-0.4082	0.15	1
1	rs3767595	A	ILMN_1766176	RAP1A	5.468e-11	2.42326e-05	5.63372e-07	1.701e-19	7.5588e-14	2.07721e-14	1.959e-30	8.6937e-25	1.21717e-24	<1.00E-04	-0.3603	-0.4569	-0.42	0.17	1
1	rs4839154	A	ILMN_1766176	RAP1A	2.364e-09	0.00104766	1.39574e-05	1.445e-19	6.4212e-14	1.77899e-14	2.66e-27	1.1805e-21	9.7797e-22	<1.00E-04	-0.2783	-0.4484	-0.3631	0.33	1
20	rs816922	A	ILMN_1767801	SAMD10	7.528e-14	3.33619e-08	1.87547e-09	5.55e-16	2.4663e-10	2.43007e-11	3.431e-30	1.5226e-24	1.99947e-24	<1.00E-04	-0.6438	-0.6972	-0.6935	0.06	0
20	rs816931	G	ILMN_1767801	SAMD10	1.022e-14	4.52921e-09	3.33824e-10	7.537e-15	3.34923e-09	2.53887e-10	7.37e-30	3.2707e-24	4.01424e-24	<1.00E-04	-0.6679	-0.6787	-0.6936	0.01	0
17	rs2074222	A	ILMN_1768595	DLG4	3.559e-15	1.57725e-09	1.3356e-10	1.888e-24	8.3897e-19	9.94348e-19	5.633e-39	2.4998e-33	1.68759e-32	<1.00E-04	0.6295	0.6383	0.6448	0.01	0
17	rs222851	A	ILMN_1768595	DLG4	3.966e-13	1.75762e-07	8.30537e-09	2.251e-21	1.0003e-15	4.46155e-16	1.224e-33	5.4319e-28	1.27167e-27	<1.00E-04	0.5955	0.5926	0.6041	0	0
17	rs222852	G	ILMN_1768595	DLG4	8.927e-11	3.95619e-05	8.50003e-07	7.161e-17	3.1821e-11	3.84825e-12	3.956e-27	1.7556e-21	1.41082e-21	<1.00E-04	0.5134	0.5319	0.5369	0.03	0
17	rs2654189	C	ILMN_1768595	DLG4	8.207e-08	0.036371	0.00026201	2.198e-14	9.7673e-09	6.34652e-10	9.495e-21	4.2137e-15	9.82904e-16	<1.00E-04	0.4485	0.5226	0.4959	0.11	0
17	rs390200	A	ILMN_1768595	DLG4	1.552e-13	6.87801e-08	3.51836e-09	9.461e-20	4.2042e-14	1.23593e-14	1.407e-32	6.244e-27	1.21183e-26	<1.00E-04	0.5686	0.5854	0.5868	0.02	0
17	rs8067500	G	ILMN_1768595	DLG4	6.366e-13	2.82123e-07	1.23918e-08	3.302e-22	1.4673e-16	9.03393e-17	6.303e-34	2.7972e-28	7.00332e-28	<1.00E-04	0.5699	0.5861	0.5869	0.02	0
3	rs1352008	G	ILMN_1769195	ERC2	3.537e-08	0.015675	0.000132413	3.207e-12	1.4251e-06	5.19121e-08	2.748e-19	1.2195e-13	2.02067e-14	<1.00E-04	0.3048	0.3767	0.3442	0.15	0
3	rs1352009	A	ILMN_1769195	ERC2	1.386e-08	0.00614235	6.14313e-05	1.694e-13	7.52766e-08	3.96106e-09	2.29e-20	1.0163e-14	2.18035e-15	<1.00E-04	0.3181	0.4298	0.3713	0.21	0
14	rs7146420	A	ILMN_1769282	FRMD6	5.865e-29	2.5992e-23	5.4572e-23	2.522e-31	1.1207e-25	7.44316e-25	1.84e-58	8.1656e-53	1.90281e-50	<1.00E-04	-1.052	-0.9755	-1.006	0.05	1
6	rs10484652	G	ILMN_1769789	C6orf142	2.892e-13	1.28165e-07	6.26023e-09	1.62e-14	7.19883e-09	4.9222e-10	1.944e-27	8.6272e-22	7.37114e-22	<1.00E-04	0.5327	0.5424	0.546	0.01	0
6	rs1409098	A	ILMN_1769789	C6orf142	7.197e-19	3.1895e-13	6.6099e-14	7.502e-15	3.33368e-09	2.53475e-10	2.05e-32	9.0976e-27	1.70584e-26	<1.00E-04	-0.5912	-0.5016	-0.55	0.12	0
6	rs4142190	G	ILMN_1769789	C6orf142	1.594e-14	7.06415e-09	4.86697e-10	2.981e-10	0.00013247	2.53818e-06	5.192e-23	2.3041e-17	8.6099e-18	<1.00E-04	-0.527	-0.4042	-0.4625	0.19	0
2	rs2307357	A	ILMN_1770020	PPIL3	4.923e-10	0.00021817	3.68423e-06	1.414e-10	6.28342e-05	1.36088e-06	1.825e-20	8.0991e-15	1.76838e-15	<1.00E-04	-0.1455	-0.1504	-0.1525	0.02	0
2	rs4381763	C	ILMN_1770020	PPIL3	5.502e-10	0.00024383	4.04565e-06	1.028e-10	4.56814e-05	1.03836e-06	1.703e-20	7.5576e-15	1.65851e-15	<1.00E-04	-0.1419	-0.1502	-0.1507	0.04	0
2	rs6747253	A	ILMN_1770020	PPIL3	1.534e-09	0.00067982	9.78151e-06	9.435e-12	4.19265e-06	1.35494e-07	9.44e-21	4.1893e-15	9.80012e-16	<1.00E-04	-0.1467	-0.1752	-0.1642	0.13	0
2	rs7562391	C	ILMN_1770020	PPIL3	6.688e-12	2.96393e-06	9.28439e-08	1.785e-11	7.93204e-06	2.39412e-07	3.323e-22	1.4747e-16	4.61956e-17	<1.00E-04	-0.1876	-0.1944	-0.1919	0.03	0
2	rs7606251	G	ILMN_1770020	PPIL3	8.948e-11	3.96549e-05	8.50003e-07	1.677e-10	7.45212e-05	1.57938e-06	6.978e-20	3.0967e-14	5.94742e-15	<1.00E-04	-0.1411	-0.1487	-0.1448	0.04	0
19	rs12984158	A	ILMN_1771697	VRK3	4.634e-15	2.05365e-09	1.68995e-10	3.291e-17	1.4624e-11	2.01315e-12	1.027e-31	4.5577e-26	7.67856e-26	<1.00E-04	-0.29	-0.2903	-0.2916	0	0
19	rs2278282	G	ILMN_1771697	VRK3	3.642e-12	1.61403e-06	5.74395e-08	4.826e-11	2.14454e-05	5.55047e-07	3.656e-21	1.6225e-15	4.15206e-16	<1.00E-04	-0.2195	-0.2042	-0.2067	0.05	0
11	rs538147	A	ILMN_1772208	CCDC88B	8.766e-06	NS	0.0104434	3.639e-20	1.6171e-14	5.59438e-15	3.922e-22	1.7405e-16	5.37732e-17	<1.00E-04	-0.1909	-0.3319	-0.2661	0.38	0
11	rs645078	C	ILMN_1772208	CCDC88B	7.575e-06	NS	0.0093777	8.91e-20	3.9594e-14	1.18524e-14	9.633e-22	4.275e-16	1.21802e-16	<1.00E-04	-0.1937	-0.3303	-0.2649	0.37	0
6	rs2395309	G	ILMN_1772218	HLA-DPA1	4.187e-12	1.85556e-06	6.40658e-08	1.508e-12	6.70113e-07	2.67435e-08	4.177e-24	1.8537e-18	8.58298e-19	<1.00E-04	-0.38	-0.382	-0.3889	0	0
6	rs3077	G	ILMN_1772218	HLA-DPA1	4.694e-12	2.08024e-06	7.00616e-08	1.508e-12	6.70113e-07	2.67435e-08	4.862e-24	2.1577e-18	9.8879e-19	<1.00E-04	-0.3782	-0.382	-0.3879	0.01	0
5	rs10514238	A	ILMN_1772459	RPS23	2.133e-11	9.45284e-06	2.53835e-07	6.1e-09	0.00271067	3.06488e-05	2.321e-19	1.03e-13	1.74686e-14	<1.00E-04	-0.3529	-0.2868	-0.323	0.15	0
5	rs1354123	A	ILMN_1772459	RPS23	1.112e-17	4.9281e-12	7.72694e-13	4.663e-16	2.0721e-10	2.0703e-11	7.816e-33	3.4686e-27	6.8733e-27	<1.00E-04	-0.4198	-0.3575	-0.3892	0.11	0
5	rs17247678	A	ILMN_1772459	RPS23	2.21e-16	9.7941e-11	1.0817e-11	2.786e-15	1.23802e-09	1.03986e-10	1.669e-31	7.4068e-26	1.19843e-25	<1.00E-04	-0.4413	-0.4213	-0.4377	0.03	0
5	rs1864182	C	ILMN_1772459	RPS23	7.432e-18	3.2936e-12	5.34752e-13	5.434e-26	2.4147e-20	4.53743e-20	1.77e-43	7.855e-38	1.43079e-36	<1.00E-04	-0.4738	-0.4688	-0.477	0.01	0
5	rs1864183	A	ILMN_1772459	RPS23	3.929e-12	1.74122e-06	6.07244e-08	1.921e-17	8.5364e-12	1.25288e-12	6.508e-29	2.8881e-23	3.11279e-23	<1.00E-04	0.3906	0.3867	0.3963	0.01	0
5	rs2195448	G	ILMN_1772459	RPS23	1.071e-13	4.74636e-08	2.55397e-09	6.02e-18	2.6751e-12	4.54076e-13	9.675e-31	4.2936e-25	6.21086e-25	<1.00E-04	0.4135	0.3854	0.4035	0.05	0
5	rs224816	G	ILMN_1772459	RPS23	3.804e-12	1.68582e-06	5.93887e-08	1.106e-12	4.91475e-07	2.04349e-08	4.655e-25	2.0658e-19	1.11737e-19	<1.00E-04	-0.3596	-0.3059	-0.3366	0.11	0
5	rs224832	A	ILMN_1772459	RPS23	1.301e-12	5.76565e-07	2.34567e-08	1.525e-13	6.77667e-08	3.60915e-09	2.875e-26	1.2759e-20	8.60501e-21	<1.00E-04	-0.3639	-0.3058	-0.3363	0.12	0
5	rs226201	G	ILMN_1772459	RPS23	1.115e-16	4.9414e-11	5.92868e-12	1.683e-24	7.4788e-19	9.23194e-19	5.192e-42	2.3041e-36	2.80599e-35	<1.00E-04	-0.4505	-0.4286	-0.4422	0.04	0
5	rs226205	G	ILMN_1772459	RPS23	2.364e-23	1.0477e-17	6.77299e-18	1.611e-21	7.1588e-16	3.40011e-16	1.186e-44	5.2633e-39	1.2213e-37	<1.00E-04	-0.5118	-0.4754	-0.4957	0.05	0
5	rs4703537	G	ILMN_1772459	RPS23	9.194e-20	4.0745e-14	1.0677e-14	1.094e-29	4.8614e-24	2.10289e-23	1.754e-47	7.784e-42	3.28794e-40	<1.00E-04	-0.4645	-0.4914	-0.4834	0.04	0
5	rs658912	A	ILMN_1772459	RPS23	4.957e-12	2.1968e-06	7.25494e-08	4.693e-08	0.0208544	0.000165808	4.146e-19	1.8399e-13	2.94197e-14	<1.00E-04	-0.3686	-0.2445	-0.3006	0.29	0
5	rs749401	G	ILMN_1772459	RPS23	5.144e-20	2.2797e-14	6.20658e-15	3.226e-20	1.4335e-14	5.02478e-15	1.099e-39	4.8772e-34	3.99935e-33	<1.00E-04	-0.4789	-0.457	-0.4699	0.03	0
5	rs891159	G	ILMN_1772459	RPS23	4.747e-20	2.1037e-14	5.88577e-15	2.961e-20	1.3158e-14	4.66596e-15	8.327e-40	3.6954e-34	3.13725e-33	<1.00E-04	-0.4839	-0.4574	-0.4722	0.04	0
5	rs4078420	A	ILMN_1772976	BTNL9	4.5e-11	1.99427e-05	4.79097e-07	3.768e-11	1.67439e-05	4.54979e-07	4.964e-21	2.2029e-15	5.50336e-16	<1.00E-04	-0.2631	-0.2628	-0.2608	0	1
10	rs10883868	A	ILMN_1773313	USMG5	2.643e-14	1.1713e-08	7.4294e-10	2.092e-16	9.2963e-11	1.02303e-11	1.748e-30	7.7573e-25	1.09791e-24	<1.00E-04	0.511	0.4827	0.5086	0.04	0
10	rs11191666	G	ILMN_1773313	USMG5	1.157e-24	5.1275e-19	4.81475e-19	1.343e-18	5.9679e-13	1.25873e-13	8.607e-43	3.8196e-37	5.72259e-36	<1.00E-04	0.6475	0.4564	0.5569	0.24	0
10	rs11191686	A	ILMN_1773313	USMG5	4.719e-14	2.09132e-08	1.23176e-09	1.308e-16	5.8124e-11	6.66262e-12	1.974e-30	8.7603e-25	1.21988e-24	<1.00E-04	0.5125	0.486	0.5122	0.04	0
10	rs11191688	G	ILMN_1773313	USMG5	2.467e-14	1.0933e-08	7.00838e-10	1.177e-14	5.23026e-09	3.7463e-10	2.607e-29	1.1569e-23	1.29048e-23	<1.00E-04	0.5079	0.4592	0.4966	0.07	0
10	rs2281860	A	ILMN_1773313	USMG5	1.032e-11	4.57352e-06	1.3641e-07	3.651e-15	1.6224e-09	1.31611e-10	1.252e-26	5.5562e-21	4.08404e-21	<1.00E-04	0.4591	0.447	0.4647	0.02	0
10	rs2986014	A	ILMN_1773313	USMG5	7.686e-12	3.40621e-06	1.052e-07	1.654e-14	7.34991e-09	5.01111e-10	1.556e-25	6.9053e-20	4.07636e-20	<1.00E-04	0.4542	0.431	0.4486	0.04	0
10	rs3740382	A	ILMN_1773313	USMG5	3.686e-14	1.63353e-08	1.00414e-09	1.413e-15	6.279e-10	5.55418e-11	1.427e-29	6.3328e-24	7.46243e-24	<1.00E-04	0.5126	0.4711	0.5031	0.06	0
10	rs6580	G	ILMN_1773313	USMG5	6.773e-13	3.0016e-07	1.31089e-08	3.331e-15	1.4802e-09	1.21981e-10	7.812e-28	3.4668e-22	3.09241e-22	<1.00E-04	0.4812	0.449	0.4758	0.05	0
19	rs1682809	A	ILMN_1773963	GNA15	7.952e-11	3.524e-05	7.72826e-07	3.557e-12	1.58063e-06	5.67563e-08	3.918e-22	1.7387e-16	5.37732e-17	<1.00E-04	-0.4615	-0.4821	-0.4811	0.03	0
21	rs1003719	A	ILMN_1774949	PIGP	5.056e-11	2.24067e-05	5.29638e-07	6.476e-21	2.8778e-15	1.13925e-15	6.818e-31	3.0257e-25	4.44958e-25	<1.00E-04	0.4257	0.5777	0.5109	0.21	0
21	rs1003721	A	ILMN_1774949	PIGP	7.126e-14	3.15804e-08	1.7912e-09	1.109e-19	4.9281e-14	1.40611e-14	1.566e-33	6.9497e-28	1.58464e-27	<1.00E-04	0.4827	0.5323	0.5156	0.07	0
21	rs1015549	A	ILMN_1774949	PIGP	5.913e-13	2.62047e-07	1.16431e-08	1.182e-26	5.2525e-21	1.18657e-20	1.736e-37	7.7041e-32	4.1738e-31	<1.00E-04	0.4494	0.6252	0.5434	0.23	0
21	rs2032088	G	ILMN_1774949	PIGP	5.495e-13	2.43522e-07	1.09459e-08	1.394e-15	6.1945e-10	5.4975e-11	3.803e-27	1.6877e-21	1.36583e-21	<1.00E-04	0.5231	0.515	0.5147	0.01	0
21	rs2252893	G	ILMN_1774949	PIGP	2.476e-10	0.00010973	2.05632e-06	2.481e-26	1.1025e-20	2.2326e-20	7.399e-34	3.2836e-28	8.0015e-28	<1.00E-04	0.4054	0.6198	0.5218	0.3	0
21	rs2835621	A	ILMN_1774949	PIGP	4.947e-10	0.00021924	3.69605e-06	2.825e-26	1.2554e-20	2.50388e-20	2.39e-33	1.0606e-27	2.31085e-27	<1.00E-04	0.4034	0.6164	0.5194	0.3	0
21	rs2835624	G	ILMN_1774949	PIGP	8.619e-11	3.81969e-05	8.28029e-07	1.07e-15	4.7548e-10	4.31849e-11	1.618e-25	7.1804e-20	4.22267e-20	<1.00E-04	0.4936	0.5106	0.5046	0.02	0
21	rs2835630	G	ILMN_1774949	PIGP	1.018e-10	4.51148e-05	9.52269e-07	6.458e-25	2.8698e-19	4.03408e-19	1.456e-33	6.4615e-28	1.48304e-27	<1.00E-04	0.4095	0.5928	0.5108	0.26	0
21	rs2843964	G	ILMN_1774949	PIGP	4.209e-15	1.86531e-09	1.54944e-10	5.158e-17	2.2921e-11	2.99715e-12	2.831e-31	1.2564e-25	1.95352e-25	<1.00E-04	0.536	0.5324	0.534	0	0
12	rs1048402	C	ILMN_1775008	NCAPD2	1.388e-19	6.1512e-14	1.51026e-14	3.17e-19	1.4087e-13	3.58188e-14	4.012e-38	1.7805e-32	1.08983e-31	<1.00E-04	0.2853	0.2563	0.2703	0.08	0
12	rs2532501	A	ILMN_1775008	NCAPD2	8.256e-16	3.6588e-10	3.58448e-11	6.013e-16	2.672e-10	2.60563e-11	1.742e-31	7.7307e-26	1.24371e-25	<1.00E-04	0.2547	0.2252	0.2421	0.09	0
12	rs7134136	A	ILMN_1775008	NCAPD2	1.388e-19	6.1512e-14	1.51026e-14	2.976e-20	1.3225e-14	4.66596e-15	4.22e-39	1.8728e-33	1.28985e-32	<1.00E-04	0.2853	0.26	0.2722	0.07	0
12	rs917634	A	ILMN_1775008	NCAPD2	1.499e-16	6.6431e-11	7.69976e-12	3.423e-19	1.5211e-13	3.8036e-14	2.073e-35	9.1996e-30	3.09486e-29	<1.00E-04	0.2322	0.226	0.2299	0.02	0
15	rs2118960	A	ILMN_1775330	C15orf52	2.804e-09	0.00124265	1.61327e-05	1.955e-11	8.68747e-06	2.57872e-07	3.356e-19	1.4893e-13	2.43684e-14	<1.00E-04	-0.5275	-0.5012	-0.5109	0.04	0
8	rs12176630	A	ILMN_1775573	DPY19L4	3.535e-10	0.00015666	2.77322e-06	2.282e-14	1.01406e-08	6.57069e-10	4.148e-23	1.8408e-17	7.05544e-18	<1.00E-04	-0.3578	-0.3736	-0.3703	0.03	1
21	rs1999334	G	ILMN_1775823	POFUT2	3.536e-12	1.56705e-06	5.6196e-08	3.067e-10	0.00013629	2.60213e-06	2.691e-21	1.1942e-15	3.15716e-16	<1.00E-04	0.1816	0.1495	0.1633	0.14	0
21	rs2838857	G	ILMN_1775823	POFUT2	1.909e-12	8.46013e-07	3.24293e-08	3.067e-10	0.00013629	2.60213e-06	1.717e-21	7.6198e-16	2.06479e-16	<1.00E-04	0.1833	0.1495	0.1639	0.14	0
21	rs2838859	A	ILMN_1775823	POFUT2	5.589e-15	2.47688e-09	1.98954e-10	9.672e-13	4.29797e-07	1.81502e-08	1.319e-26	5.8535e-21	4.278e-21	<1.00E-04	0.1943	0.156	0.1726	0.15	0
3	rs1036286	A	ILMN_1775931	EPHA3	5.443e-09	0.00241218	2.87697e-05	5.427e-13	2.41161e-07	1.09014e-08	8.473e-20	3.7602e-14	7.12605e-15	<1.00E-04	-0.5183	-0.4972	-0.4918	0.03	1
3	rs1512912	A	ILMN_1775931	EPHA3	3.899e-11	1.728e-05	4.25446e-07	2.305e-09	0.00102428	1.37966e-05	1.531e-19	6.7943e-14	1.19215e-14	<1.00E-04	-0.3126	-0.2614	-0.2867	0.13	1
3	rs7632427	G	ILMN_1775931	EPHA3	5.943e-15	2.63377e-09	2.08209e-10	5.734e-09	0.00254803	2.90311e-05	1.124e-23	4.9881e-18	2.10791e-18	<1.00E-04	-0.3864	-0.2727	-0.3353	0.24	1
3	rs993186	C	ILMN_1775931	EPHA3	1.84e-17	8.1543e-12	1.1881e-12	3.959e-19	1.7593e-13	4.30309e-14	4.105e-36	1.8217e-30	6.94557e-30	<1.00E-04	-0.4763	-0.4242	-0.4501	0.08	1
6	rs13501	A	ILMN_1777565	TAP2	2.867e-07	NS	0.000704941	5.728e-17	2.5454e-11	3.27566e-12	2.969e-21	1.3176e-15	3.44559e-16	<1.00E-04	-0.2191	-0.2985	-0.257	0.22	0
6	rs2071474	A	ILMN_1777565	TAP2	5.965e-07	NS	0.0012405	1.035e-16	4.5993e-11	5.37218e-12	3.538e-20	1.5701e-14	3.23979e-15	<1.00E-04	-0.2142	-0.302	-0.2519	0.24	0
6	rs2219893	G	ILMN_1777565	TAP2	1.412e-07	NS	0.000404108	3.591e-15	1.59574e-09	1.30264e-10	1.618e-19	7.1804e-14	1.25143e-14	<1.00E-04	-0.2139	-0.2787	-0.2383	0.19	0
6	rs241440	A	ILMN_1777565	TAP2	5.271e-08	0.0233595	0.000183134	2.552e-18	1.134e-12	2.18657e-13	1.953e-22	8.6671e-17	2.88973e-17	<1.00E-04	-0.2345	-0.336	-0.2751	0.25	0
6	rs241447	G	ILMN_1777565	TAP2	5.653e-08	0.0250525	0.000193733	9.3e-19	4.1327e-13	9.13074e-14	1.151e-22	5.108e-17	1.777e-17	<1.00E-04	-0.233	-0.3445	-0.2772	0.27	0
6	rs241448	G	ILMN_1777565	TAP2	3.211e-08	0.0142302	0.000121958	4.219e-18	1.8748e-12	3.3412e-13	1.003e-22	4.4512e-17	1.57546e-17	<1.00E-04	-0.237	-0.333	-0.2765	0.24	0
3	rs1680394	A	ILMN_1777976	SLC25A26	2.324e-26	1.0299e-20	1.30674e-20	6.9e-19	3.0662e-13	7.14234e-14	8.069e-44	3.5809e-38	6.91575e-37	<1.00E-04	0.7757	0.5127	0.6303	0.29	0
3	rs782728	A	ILMN_1777976	SLC25A26	1.952e-10	8.6507e-05	1.66846e-06	5.895e-13	2.61957e-07	1.17003e-08	1.985e-22	8.8091e-17	2.91948e-17	<1.00E-04	0.4653	0.3953	0.4301	0.12	0
3	rs9854557	A	ILMN_1777976	SLC25A26	9.324e-19	4.1321e-13	8.23021e-14	4.447e-11	1.97612e-05	5.16764e-07	2.585e-28	1.1472e-22	1.13437e-22	<1.00E-04	0.6891	0.4023	0.5306	0.37	0
5	rs441102	A	ILMN_1778488	WDR41	3.111e-18	1.3787e-12	2.47742e-13	4.077e-20	1.8117e-14	6.14689e-15	6.866e-38	3.047e-32	1.76167e-31	<1.00E-04	-0.4391	-0.3834	-0.4215	0.1	0
6	rs11753131	A	ILMN_1779373	HIST1H2BF	3.37e-29	1.4935e-23	3.43144e-23	2.073e-14	9.21183e-09	6.06907e-10	2.193e-42	9.7322e-37	1.32908e-35	<1.00E-04	-0.8163	-0.5682	-0.7025	0.25	1
6	rs11753610	G	ILMN_1779373	HIST1H2BF	2.541e-12	1.1261e-06	4.17601e-08	9.929e-09	0.00441217	4.59101e-05	8.085e-21	3.588e-15	8.56131e-16	<1.00E-04	-0.6113	-0.4478	-0.5391	0.22	1
6	rs11753837	A	ILMN_1779373	HIST1H2BF	1.198e-17	5.3092e-12	8.27681e-13	3.572e-11	1.5873e-05	4.36943e-07	2.435e-28	1.0806e-22	1.08699e-22	<1.00E-04	-0.8048	-0.589	-0.7002	0.22	1
6	rs11754368	A	ILMN_1779373	HIST1H2BF	1.745e-15	7.7333e-10	7.00339e-11	3.811e-11	1.6935e-05	4.57749e-07	7.129e-26	3.1637e-20	2.01016e-20	<1.00E-04	-0.7788	-0.5972	-0.6878	0.19	1
6	rs11755943	G	ILMN_1779373	HIST1H2BF	1.218e-29	5.3978e-24	1.54367e-23	2.073e-14	9.21183e-09	6.06907e-10	7.154e-43	3.1748e-37	4.82116e-36	<1.00E-04	-0.8207	-0.5682	-0.7057	0.26	1
6	rs11757549	A	ILMN_1779373	HIST1H2BF	7.047e-15	3.12303e-09	2.40753e-10	2.403e-11	1.06783e-05	3.07248e-07	1.937e-25	8.5961e-20	5.036e-20	<1.00E-04	-0.7784	-0.6068	-0.6884	0.18	1
6	rs2022448	A	ILMN_1779373	HIST1H2BF	4.807e-30	2.1303e-24	6.95683e-24	3.063e-14	1.36111e-08	8.55495e-10	1.534e-43	6.8076e-38	1.25814e-36	<1.00E-04	-0.7898	-0.5598	-0.6894	0.24	1
6	rs3734533	G	ILMN_1779373	HIST1H2BF	6.047e-22	2.6799e-16	1.19205e-16	1.895e-11	8.42085e-06	2.52282e-07	5.211e-33	2.3126e-27	4.75768e-27	<1.00E-04	-0.6896	-0.4555	-0.5834	0.29	1
6	rs3757135	A	ILMN_1779373	HIST1H2BF	4.743e-29	2.102e-23	4.61432e-23	1.523e-14	6.76779e-09	4.7082e-10	3.919e-43	1.7392e-37	2.75132e-36	<1.00E-04	-0.7938	-0.5689	-0.6953	0.23	1
6	rs4496782	G	ILMN_1779373	HIST1H2BF	2.398e-18	1.0627e-12	1.97233e-13	1.094e-09	0.00048614	7.58962e-06	4.358e-27	1.934e-21	1.54082e-21	<1.00E-04	-0.5932	-0.3615	-0.4815	0.34	1
2	rs11465730	G	ILMN_1781700	IL18R1	3.075e-19	1.3628e-13	3.17538e-14	1.366e-10	6.07012e-05	1.32292e-06	5.354e-27	2.376e-21	1.83706e-21	<1.00E-04	-0.657	-0.4488	-0.5424	0.27	0
2	rs11685424	G	ILMN_1781700	IL18R1	6.35e-28	2.8141e-22	5.42019e-22	2.193e-24	9.7451e-19	1.11503e-18	1.168e-51	5.1834e-46	3.76287e-44	<1.00E-04	0.7348	0.67	0.6991	0.07	0
2	rs13015714	C	ILMN_1781700	IL18R1	2.185e-10	9.68329e-05	1.83784e-06	3.317e-14	1.47398e-08	9.16344e-10	8.299e-24	3.683e-18	1.59315e-18	<1.00E-04	0.516	0.588	0.5547	0.09	0
2	rs1420101	A	ILMN_1781700	IL18R1	6.134e-10	0.00027184	4.43466e-06	2.424e-11	1.07716e-05	3.09371e-07	8.043e-20	3.5694e-14	6.7931e-15	<1.00E-04	-0.501	-0.4945	-0.4946	0.01	0
2	rs4399750	A	ILMN_1781700	IL18R1	1.103e-27	4.8882e-22	8.84592e-22	7.317e-24	3.2515e-18	3.18014e-18	1.124e-50	4.9881e-45	2.94326e-43	<1.00E-04	0.7303	0.6696	0.6961	0.06	0
2	rs917997	A	ILMN_1781700	IL18R1	3.636e-10	0.00016114	2.8476e-06	3.532e-14	1.56952e-08	9.70433e-10	1.42e-23	6.3017e-18	2.64541e-18	<1.00E-04	0.5058	0.5969	0.5559	0.12	0
12	rs11052552	C	ILMN_1782729	CLECL1	1.341e-12	5.94292e-07	2.40681e-08	1.702e-09	0.00075632	1.0883e-05	4.053e-20	1.7987e-14	3.66384e-15	<1.00E-04	0.3996	0.3429	0.3704	0.11	0
12	rs3764021	A	ILMN_1782729	CLECL1	5.925e-14	2.62579e-08	1.52347e-09	3.733e-10	0.00016588	3.03485e-06	7.669e-22	3.4034e-16	9.94719e-17	<1.00E-04	-0.4141	-0.3658	-0.3884	0.09	0
3	rs7624614	A	ILMN_1784380	DTX3L	2.203e-14	9.76306e-09	6.34788e-10	2.896e-15	1.2869e-09	1.07748e-10	7.527e-29	3.3404e-23	3.58271e-23	<1.00E-04	-0.5182	-0.5626	-0.549	0.06	1
20	rs6120804	A	ILMN_1784427	MYH7B	1.407e-09	0.00062354	9.05377e-06	3.211e-11	1.42688e-05	4.01038e-07	1.822e-19	8.0857e-14	1.39323e-14	<1.00E-04	0.2908	0.3045	0.2989	0.03	0
22	rs1892714	G	ILMN_1789418	GSTT2	1.589e-13	7.04199e-08	3.56878e-09	6.701e-20	2.9777e-14	9.33615e-15	1.334e-30	5.9201e-25	8.47048e-25	<1.00E-04	0.7907	0.8027	0.7808	0.01	0
22	rs1892715	G	ILMN_1789418	GSTT2	1.176e-10	5.21169e-05	1.07002e-06	2.704e-17	1.2016e-11	1.71227e-12	2.251e-25	9.9896e-20	5.72103e-20	<1.00E-04	0.7824	0.7492	0.7487	0.03	0
22	rs2330638	A	ILMN_1789418	GSTT2	1.578e-14	6.99324e-09	4.83589e-10	2.871e-20	1.2758e-14	4.56933e-15	5.281e-32	2.3436e-26	4.11402e-26	<1.00E-04	0.808	0.8095	0.7926	0	0
22	rs4822461	C	ILMN_1789418	GSTT2	9.077e-14	4.02266e-08	2.2014e-09	5.335e-20	2.3707e-14	7.74065e-15	4.086e-31	1.8133e-25	2.7724e-25	<1.00E-04	0.7878	0.7898	0.7748	0	0
22	rs5996635	G	ILMN_1789418	GSTT2	9.077e-14	4.02266e-08	2.2014e-09	2.871e-20	1.2758e-14	4.56933e-15	2.573e-31	1.1419e-25	1.79567e-25	<1.00E-04	0.7878	0.8095	0.7842	0.02	0
5	rs11134054	A	ILMN_1789419	EXOC3	1.45e-35	6.426e-30	8.06542e-29	1.074e-33	4.7726e-28	5.39812e-27	4.397e-68	1.9513e-62	2.51645e-59	<1.00E-04	-0.5395	-0.5916	-0.5666	0.07	1
5	rs12188164	A	ILMN_1789419	EXOC3	5.541e-15	2.45561e-09	1.9843e-10	3.272e-13	1.45399e-07	7.0197e-09	2.258e-26	1.0021e-20	6.84064e-21	<1.00E-04	-0.3252	-0.3141	-0.3182	0.02	1
8	rs13264654	G	ILMN_1789500	KIAA1875	4.67e-17	2.0696e-11	2.72227e-12	2.887e-18	1.2829e-12	2.41506e-13	2.216e-32	9.8343e-27	1.80681e-26	<1.00E-04	0.6321	0.5753	0.5848	0.07	0
9	rs12337802	G	ILMN_1789624	TPM2	4.835e-10	0.00021427	3.62439e-06	7.725e-12	3.43277e-06	1.13335e-07	4.241e-21	1.8821e-15	4.76497e-16	<1.00E-04	-0.2138	-0.2497	-0.2322	0.11	0
9	rs2295795	A	ILMN_1789624	TPM2	1.187e-19	5.2604e-14	1.32038e-14	2.261e-21	1.0047e-15	4.46155e-16	1.047e-40	4.6464e-35	4.83787e-34	<1.00E-04	-0.2864	-0.2918	-0.2897	0.01	0
9	rs2295797	G	ILMN_1789624	TPM2	1.187e-19	5.2604e-14	1.32038e-14	2.261e-21	1.0047e-15	4.46155e-16	1.047e-40	4.6464e-35	4.83787e-34	<1.00E-04	-0.2864	-0.2918	-0.2897	0.01	0
9	rs3763630	A	ILMN_1789624	TPM2	8.22e-09	0.00364287	4.02317e-05	3.122e-12	1.38733e-06	5.07451e-08	2.422e-20	1.0748e-14	2.28884e-15	<1.00E-04	-0.2129	-0.2584	-0.2373	0.14	0
2	rs10188985	A	ILMN_1790692	GNLY	5.031e-09	0.00222959	2.67733e-05	1.083e-13	4.81255e-08	2.70976e-09	8.09e-21	3.5902e-15	8.56131e-16	<1.00E-04	0.4139	0.5182	0.4627	0.16	0
2	rs1030862	G	ILMN_1790692	GNLY	5.908e-15	2.61825e-09	2.07877e-10	2.265e-12	1.0065e-06	3.79037e-08	1.132e-25	5.0236e-20	3.03453e-20	<1.00E-04	-0.5647	-0.4915	-0.5242	0.1	0
2	rs11127	A	ILMN_1790692	GNLY	1.121e-26	4.9679e-21	7.13217e-21	1.046e-19	4.6481e-14	1.33625e-14	8.625e-45	3.8276e-39	9.46111e-38	<1.00E-04	-0.7286	-0.6258	-0.6765	0.11	0
2	rs1437743	A	ILMN_1790692	GNLY	1.302e-26	5.7701e-21	8.0468e-21	1.046e-19	4.6481e-14	1.33625e-14	1.133e-44	5.0281e-39	1.18539e-37	<1.00E-04	-0.7219	-0.6258	-0.6736	0.1	0
2	rs6547632	A	ILMN_1790692	GNLY	1.049e-12	4.64886e-07	1.95708e-08	1.176e-08	0.00522581	5.23434e-05	1.496e-19	6.639e-14	1.1758e-14	<1.00E-04	0.4952	0.4241	0.4556	0.11	0
12	rs10506073	G	ILMN_1791593	DENND5B	7.39e-10	0.0003275	5.23922e-06	7.232e-19	3.2137e-13	7.3775e-14	5.965e-28	2.6472e-22	2.41951e-22	<1.00E-04	-0.379	-0.4721	-0.4372	0.15	0
12	rs1056320	A	ILMN_1791593	DENND5B	2.773e-10	0.00012289	2.26358e-06	7.232e-19	3.2137e-13	7.3775e-14	1.911e-28	8.4807e-23	8.71004e-23	<1.00E-04	-0.384	-0.4721	-0.439	0.15	0
12	rs3803112	C	ILMN_1791593	DENND5B	1.179e-06	NS	0.00215321	5.131e-16	2.2801e-10	2.26227e-11	7.635e-21	3.3883e-15	8.15711e-16	<1.00E-04	-0.2801	-0.4207	-0.3593	0.28	0
11	rs6486169	A	ILMN_1791890	SPON1	1.598e-10	7.08187e-05	1.39326e-06	2.161e-12	9.60288e-07	3.67002e-08	1.812e-21	8.0414e-16	2.16707e-16	<1.00E-04	0.229	0.2108	0.2175	0.06	0
11	rs7109409	G	ILMN_1791890	SPON1	4.461e-10	0.0001977	3.40038e-06	1.602e-12	7.11884e-07	2.80303e-08	4.1e-21	1.8195e-15	4.63134e-16	<1.00E-04	0.2215	0.2102	0.2138	0.04	0
6	rs2397212	A	ILMN_1792736	COL21A1	1.084e-07	0.0480397	0.00032588	7.616e-13	3.38434e-07	1.46159e-08	8.058e-20	3.576e-14	6.7931e-15	<1.00E-04	0.6247	0.7866	0.725	0.16	0
9	rs10521028	G	ILMN_1793347	KIAA1529	1.158e-08	0.00513192	5.2722e-05	8.637e-16	3.838e-10	3.61694e-11	2.299e-23	1.0203e-17	4.10402e-18	<1.00E-04	0.3412	0.5123	0.4329	0.28	0
9	rs3747495	G	ILMN_1793347	KIAA1529	1.675e-11	7.42311e-06	2.07819e-07	1.322e-18	5.8746e-13	1.24539e-13	1.274e-29	5.6538e-24	6.79875e-24	<1.00E-04	0.3771	0.488	0.4437	0.18	0
9	rs3747506	C	ILMN_1793347	KIAA1529	2.805e-10	0.00012431	2.27379e-06	3.435e-16	1.5264e-10	1.59129e-11	6.857e-26	3.043e-20	1.94108e-20	<1.00E-04	0.3676	0.4505	0.4197	0.14	0
9	rs3994560	A	ILMN_1793347	KIAA1529	1.518e-10	6.72734e-05	1.33804e-06	3.3e-17	1.4664e-11	2.01315e-12	4.812e-27	2.1355e-21	1.67954e-21	<1.00E-04	0.3619	0.47	0.4264	0.18	0
4	rs2061742	A	ILMN_1794239	C4orf26	4.332e-07	NS	0.000963594	3.599e-16	1.5993e-10	1.64933e-11	6.775e-21	3.0066e-15	7.33392e-16	<1.00E-04	0.193	0.265	0.2282	0.22	0
11	rs3059	G	ILMN_1794740	CD151	5.402e-29	2.394e-23	5.13901e-23	3.57e-29	1.5864e-23	6.17465e-23	5.999e-59	2.6623e-53	6.43259e-51	<1.00E-04	-0.3893	-0.3928	-0.3944	0.01	0
11	rs7126805	G	ILMN_1794740	CD151	1.099e-21	4.8704e-16	1.98414e-16	3.706e-15	1.64684e-09	1.32379e-10	2.416e-37	1.0722e-31	5.65182e-31	<1.00E-04	-0.3529	-0.3013	-0.3352	0.11	0
11	rs230669	G	ILMN_1794844	THRSP	8.065e-14	3.57417e-08	1.993e-09	7.541e-13	3.35101e-07	1.4522e-08	4.514e-26	2.0032e-20	1.32424e-20	<1.00E-04	-0.4226	-0.425	-0.427	0	0
11	rs2372897	G	ILMN_1794844	THRSP	2.161e-10	9.577e-05	1.82088e-06	1.34e-12	5.95458e-07	2.42733e-08	1.135e-22	5.0369e-17	1.75767e-17	<1.00E-04	-0.3847	-0.4085	-0.3998	0.04	0
10	rs2298126	A	ILMN_1795336	PTER	2.542e-11	1.12654e-05	2.94793e-07	1.198e-10	5.32358e-05	1.18417e-06	3.208e-21	1.4237e-15	3.67287e-16	<1.00E-04	0.4891	0.4961	0.4945	0.01	0
10	rs7909832	A	ILMN_1795336	PTER	3.279e-33	1.4532e-27	1.00909e-26	6.427e-35	2.856e-29	5.23366e-28	1.7e-68	7.5443e-63	1.03825e-59	<1.00E-04	-0.7006	-0.8052	-0.7515	0.1	0
19	rs2287807	A	ILMN_1796288	COL5A3	9.948e-16	4.4087e-10	4.22435e-11	4.876e-17	2.1668e-11	2.87924e-12	3.698e-31	1.6411e-25	2.52324e-25	<1.00E-04	-0.3366	-0.2996	-0.3154	0.08	0
17	rs2286645	G	ILMN_1797155	C17orf75	2.172e-23	9.6257e-18	6.4824e-18	4.98e-17	2.213e-11	2.92201e-12	1.611e-39	7.1494e-34	5.45557e-33	<1.00E-04	0.3447	0.275	0.3099	0.16	0
17	rs4795700	A	ILMN_1797155	C17orf75	2.172e-23	9.6257e-18	6.4824e-18	2.402e-18	1.0674e-12	2.07827e-13	1.249e-40	5.5429e-35	5.56922e-34	<1.00E-04	0.3447	0.2836	0.3129	0.14	0
6	rs12201680	C	ILMN_1797684	PDCD2	3.635e-08	0.0161093	0.000135665	1.913e-13	8.50084e-08	4.40459e-09	2.765e-21	1.2271e-15	3.23515e-16	<1.00E-04	0.3872	0.4078	0.4061	0.04	0
6	rs12213906	G	ILMN_1797684	PDCD2	1.246e-07	NS	0.000364213	4.967e-14	2.2072e-08	1.31767e-09	4.132e-21	1.8337e-15	4.65497e-16	<1.00E-04	0.3835	0.4232	0.4149	0.07	0
6	rs4428484	A	ILMN_1797684	PDCD2	1.192e-07	NS	0.000352751	3.285e-14	1.45976e-08	9.09987e-10	2.075e-21	9.2085e-16	2.4545e-16	<1.00E-04	0.3833	0.4241	0.4171	0.07	0
6	rs1051794	A	ILMN_1797929	MICA	7.102e-14	3.1474e-08	1.7912e-09	2.13e-10	9.46512e-05	1.94566e-06	1.769e-21	7.8505e-16	2.12147e-16	<1.00E-04	0.4837	0.4411	0.4508	0.07	0
6	rs1131896	A	ILMN_1797929	MICA	1.026e-21	4.5469e-16	1.87016e-16	9.912e-22	4.4046e-16	2.27998e-16	8.877e-43	3.9395e-37	5.82337e-36	<1.00E-04	-0.586	-0.6543	-0.6265	0.08	0
6	rs13437082	A	ILMN_1797929	MICA	9.24e-15	4.0949e-09	3.06479e-10	5.154e-12	2.29029e-06	7.9274e-08	7.96e-24	3.5325e-18	1.54877e-18	<1.00E-04	0.5245	0.4818	0.4893	0.06	0
6	rs2256028	A	ILMN_1797929	MICA	5.003e-12	2.21718e-06	7.27532e-08	2.132e-11	9.47401e-06	2.78129e-07	1.973e-22	8.7559e-17	2.91055e-17	<1.00E-04	-0.5589	-0.5381	-0.5522	0.03	0
6	rs2394990	C	ILMN_1797929	MICA	1.54e-09	0.00068248	9.80492e-06	7.959e-11	3.53676e-05	8.45904e-07	2.8e-19	1.2426e-13	2.05133e-14	<1.00E-04	0.3766	0.4114	0.3962	0.06	0
6	rs2844575	G	ILMN_1797929	MICA	6.304e-11	2.79375e-05	6.3707e-07	3.801e-18	1.6891e-12	3.05976e-13	5.266e-29	2.337e-23	2.53105e-23	<1.00E-04	-0.4067	-0.4879	-0.459	0.13	0
6	rs4711269	A	ILMN_1797929	MICA	9.646e-15	4.27483e-09	3.17496e-10	5.154e-12	2.29029e-06	7.9274e-08	8.261e-24	3.6661e-18	1.59119e-18	<1.00E-04	0.5242	0.4818	0.489	0.06	0
6	rs6933050	G	ILMN_1797929	MICA	7.519e-09	0.0033322	3.75276e-05	3.373e-14	1.49887e-08	9.29275e-10	1.154e-21	5.1213e-16	1.44408e-16	<1.00E-04	-0.4241	-0.5287	-0.4792	0.16	0
6	rs7743761	A	ILMN_1797929	MICA	4.75e-16	2.1051e-10	2.14777e-11	3.756e-19	1.6691e-13	4.15054e-14	1.548e-32	6.8698e-27	1.31699e-26	<1.00E-04	0.5518	0.5842	0.5592	0.04	0
14	rs1064108	A	ILMN_1798177	CHURC1	9.88e-13	4.37853e-07	1.86408e-08	2.966e-15	1.31801e-09	1.10001e-10	4.609e-27	2.0454e-21	1.61561e-21	<1.00E-04	0.4072	0.4234	0.414	0.03	0
14	rs1951488	A	ILMN_1798177	CHURC1	3.267e-18	1.4478e-12	2.57242e-13	6.573e-23	2.9209e-17	2.11398e-17	1.339e-39	5.9423e-34	4.63063e-33	<1.00E-04	0.4885	0.575	0.522	0.12	0
14	rs1957425	G	ILMN_1798177	CHURC1	2.602e-17	1.1531e-11	1.6082e-12	9.842e-22	4.3735e-16	2.27998e-16	1.144e-37	5.0769e-32	2.85403e-31	<1.00E-04	0.4834	0.5596	0.5132	0.1	0
14	rs2277501	G	ILMN_1798177	CHURC1	4.648e-09	0.00205986	2.49727e-05	4.841e-11	2.1512e-05	5.55818e-07	2.087e-19	9.2618e-14	1.5743e-14	<1.00E-04	0.3389	0.3604	0.3505	0.04	0
2	rs1177285	G	ILMN_1798308	AHSA2	1.939e-06	NS	0.00316289	2.711e-14	1.20469e-08	7.69817e-10	6.056e-20	2.6876e-14	5.22853e-15	<1.00E-04	-0.1449	-0.1898	-0.1764	0.19	0
20	rs1886695	G	ILMN_1799011	CEP250	2.75e-09	0.00121872	1.58673e-05	1.671e-12	7.42546e-07	2.91125e-08	1.046e-20	4.642e-15	1.0692e-15	<1.00E-04	-0.1483	-0.1772	-0.1648	0.13	0
20	rs2104417	A	ILMN_1799011	CEP250	1.153e-08	0.00510976	5.25596e-05	4.057e-15	1.80282e-09	1.43089e-10	2.478e-22	1.0997e-16	3.51659e-17	<1.00E-04	-0.1564	-0.1992	-0.1818	0.17	0
20	rs224371	G	ILMN_1799011	CEP250	1.673e-12	7.41425e-07	2.90674e-08	7.124e-19	3.1657e-13	7.33485e-14	6.191e-30	2.7475e-24	3.44228e-24	<1.00E-04	-0.1606	-0.1972	-0.1803	0.14	0
20	rs2277862	A	ILMN_1799011	CEP250	1.179e-07	NS	0.000349619	1.487e-14	6.60781e-09	4.61025e-10	1.854e-20	8.2278e-15	1.79197e-15	<1.00E-04	-0.1461	-0.1959	-0.1746	0.21	0
20	rs4911507	G	ILMN_1799011	CEP250	2.742e-09	0.00121517	1.58437e-05	5.923e-17	2.632e-11	3.34954e-12	1.726e-24	7.6597e-19	3.76354e-19	<1.00E-04	-0.1591	-0.2019	-0.1836	0.17	0
20	rs7261862	G	ILMN_1799011	CEP250	7.879e-09	0.00349174	3.89152e-05	9.276e-16	4.122e-10	3.87141e-11	2.633e-23	1.1685e-17	4.65468e-18	<1.00E-04	-0.1582	-0.1943	-0.1809	0.14	0
3	rs17793693	A	ILMN_1800225	PPARG	3.815e-11	1.6907e-05	4.18871e-07	1.346e-17	5.9812e-12	9.16386e-13	1.834e-27	8.139e-22	7.01609e-22	<1.00E-04	0.5029	0.4454	0.4682	0.09	0
7	rs156425	G	ILMN_1801205	GPNMB	1.182e-10	5.23828e-05	1.07303e-06	9.278e-11	4.12288e-05	9.62226e-07	1.719e-20	7.6286e-15	1.66987e-15	<1.00E-04	-0.4006	-0.3291	-0.362	0.14	0
7	rs1637193	A	ILMN_1801205	GPNMB	3.02e-12	1.33838e-06	4.87402e-08	2.258e-12	1.00339e-06	3.78659e-08	3.557e-23	1.5785e-17	6.14777e-18	<1.00E-04	-0.4324	-0.3458	-0.3809	0.16	0
7	rs858239	A	ILMN_1801205	GPNMB	1.248e-11	5.53077e-06	1.60865e-07	2.392e-12	1.06294e-06	3.99452e-08	1.055e-22	4.6819e-17	1.64385e-17	<1.00E-04	-0.4163	-0.347	-0.3759	0.13	0
12	rs10845279	A	ILMN_1801349	TAS2R14	1.954e-09	0.00086596	1.19744e-05	4.196e-15	1.86458e-09	1.46625e-10	6.812e-22	3.0231e-16	8.93704e-17	<1.00E-04	-0.2502	-0.288	-0.2661	0.1	0
12	rs12226919	A	ILMN_1801349	TAS2R14	1.954e-09	0.00086596	1.19744e-05	7.233e-15	3.21414e-09	2.45129e-10	8.757e-22	3.8862e-16	1.11983e-16	<1.00E-04	-0.2502	-0.2874	-0.2669	0.1	0
12	rs12226920	A	ILMN_1801349	TAS2R14	2.333e-09	0.00103392	1.38581e-05	2.052e-15	9.1185e-10	7.80788e-11	4.287e-22	1.9025e-16	5.80537e-17	<1.00E-04	-0.2503	-0.2903	-0.2683	0.1	0
12	rs4298989	A	ILMN_1801349	TAS2R14	1.954e-09	0.00086596	1.19744e-05	2.57e-15	1.14204e-09	9.62312e-11	4.023e-22	1.7853e-16	5.4637e-17	<1.00E-04	-0.2502	-0.289	-0.2677	0.1	0
12	rs7307031	A	ILMN_1801349	TAS2R14	3.267e-09	0.00144784	1.85055e-05	3.698e-15	1.64329e-09	1.32379e-10	8.499e-22	3.7717e-16	1.08992e-16	<1.00E-04	-0.2486	-0.2883	-0.2669	0.1	0
21	rs2070865	A	ILMN_1801866	BRWD1	1.545e-13	6.84699e-08	3.5141e-09	6.684e-11	2.97018e-05	7.23422e-07	1.556e-22	6.9053e-17	2.36587e-17	<1.00E-04	0.2829	0.1727	0.2231	0.34	0
21	rs2836985	G	ILMN_1801866	BRWD1	5.438e-14	2.40996e-08	1.41024e-09	2.783e-10	0.00012367	2.41446e-06	4.647e-22	2.0623e-16	6.23791e-17	<1.00E-04	0.2896	0.1672	0.2212	0.38	0
12	rs1531302	G	ILMN_1803197	RAB3IP	7.2e-13	3.19083e-07	1.38168e-08	5.361e-11	2.38228e-05	6.03048e-07	3.515e-22	1.5599e-16	4.85795e-17	<1.00E-04	0.1705	0.1407	0.1533	0.14	0
12	rs4258420	G	ILMN_1803197	RAB3IP	7.083e-19	3.139e-13	6.58179e-14	5.298e-18	2.3543e-12	4.05155e-13	1.071e-34	4.7529e-29	1.33004e-28	<1.00E-04	-0.219	-0.1779	-0.1942	0.15	0
12	rs775448	A	ILMN_1803197	RAB3IP	5.091e-19	2.2562e-13	4.94207e-14	3.594e-17	1.5971e-11	2.17461e-12	6.958e-34	3.0878e-28	7.62687e-28	<1.00E-04	-0.2201	-0.1737	-0.1921	0.17	0
12	rs775450	A	ILMN_1803197	RAB3IP	7.083e-19	3.139e-13	6.58179e-14	1.098e-17	4.8792e-12	7.67404e-13	2.329e-34	1.0336e-28	2.73415e-28	<1.00E-04	-0.219	-0.1765	-0.1934	0.15	0
15	rs184580	A	ILMN_1804662	NRG4	9.066e-24	4.0178e-18	3.0218e-18	1.889e-26	8.3942e-21	1.75407e-20	2.165e-46	9.6079e-41	3.12092e-39	<1.00E-04	-0.5334	-0.5673	-0.5372	0.04	0
15	rs335697	A	ILMN_1804662	NRG4	2.208e-23	9.7852e-18	6.4824e-18	4.22e-20	1.8752e-14	6.32159e-15	1.093e-39	4.8506e-34	3.99935e-33	<1.00E-04	-0.5304	-0.5078	-0.506	0.03	0
11	rs1459101	A	ILMN_1804845	OR4P4	1.655e-12	7.33448e-07	2.89603e-08	3.407e-18	1.514e-12	2.7556e-13	6.872e-30	3.0497e-24	3.80123e-24	<1.00E-04	-0.3944	-0.473	-0.4406	0.13	1
11	rs4939359	A	ILMN_1804845	OR4P4	1.185e-12	5.25158e-07	2.16585e-08	1.258e-18	5.5902e-13	1.19443e-13	1.493e-30	6.6257e-25	9.42857e-25	<1.00E-04	-0.3973	-0.4759	-0.444	0.13	1
11	rs504661	G	ILMN_1804845	OR4P4	2.402e-09	0.0010645	1.4125e-05	9.175e-18	4.0771e-12	6.52686e-13	3.113e-25	1.3815e-19	7.76483e-20	<1.00E-04	-0.3134	-0.4471	-0.3843	0.25	1
12	rs2041385	A	ILMN_1805449	TAPBPL	7.322e-09	0.0032449	3.67369e-05	7.514e-13	3.33901e-07	1.4522e-08	3.419e-21	1.5173e-15	3.89338e-16	<1.00E-04	0.274	0.2923	0.2871	0.05	1
12	rs2532497	A	ILMN_1805449	TAPBPL	5.477e-09	0.00242725	2.8832e-05	2.889e-13	1.28379e-07	6.30648e-09	6.277e-22	2.7856e-16	8.28246e-17	<1.00E-04	0.276	0.2999	0.2932	0.06	1
8	rs12549539	A	ILMN_1806304	ENTPD4	4.758e-10	0.00021086	3.58453e-06	4.878e-11	2.16765e-05	5.58151e-07	6.373e-20	2.8282e-14	5.47594e-15	<1.00E-04	0.2872	0.3163	0.3028	0.07	0
15	rs10518741	G	ILMN_1807609	SPTBN5	2.612e-14	1.15756e-08	7.36813e-10	2.528e-14	1.12337e-08	7.21846e-10	1.141e-28	5.0636e-23	5.25051e-23	<1.00E-04	0.3653	0.3475	0.364	0.04	0
15	rs1113333	A	ILMN_1807609	SPTBN5	3.768e-12	1.66987e-06	5.89758e-08	8.775e-11	3.89936e-05	9.14506e-07	3.042e-22	1.35e-16	4.25382e-17	<1.00E-04	-0.3221	-0.2837	-0.3057	0.09	0
15	rs1197701	G	ILMN_1807609	SPTBN5	1.415e-10	6.27087e-05	1.25819e-06	1.569e-09	0.00069722	1.01971e-05	1.336e-19	5.929e-14	1.06372e-14	<1.00E-04	0.3299	0.3172	0.3282	0.03	0
15	rs1209334	A	ILMN_1807609	SPTBN5	4.05e-11	1.79484e-05	4.392e-07	4.563e-11	2.02767e-05	5.28419e-07	5.01e-22	2.2234e-16	6.66788e-17	<1.00E-04	0.3091	0.2949	0.3073	0.03	0
15	rs12593397	A	ILMN_1807609	SPTBN5	4.679e-14	2.0736e-08	1.23176e-09	8.005e-15	3.5572e-09	2.6722e-10	7.824e-28	3.4722e-22	3.09241e-22	<1.00E-04	-0.3457	-0.3416	-0.3422	0.01	0
15	rs1618332	A	ILMN_1807609	SPTBN5	1.096e-14	4.85715e-09	3.51853e-10	1.263e-15	5.6124e-10	5.04698e-11	1.816e-30	8.0591e-25	1.13445e-24	<1.00E-04	0.3632	0.3472	0.3626	0.03	0
6	rs10498753	A	ILMN_1807610	PRPH2	4.264e-16	1.8897e-10	1.95688e-11	5.286e-23	2.349e-17	1.76542e-17	5.417e-38	2.404e-32	1.41638e-31	<1.00E-04	0.3353	0.3619	0.3463	0.05	0
6	rs6928781	A	ILMN_1807610	PRPH2	2.773e-07	NS	0.000690116	2.545e-14	1.13093e-08	7.24686e-10	9.545e-20	4.2359e-14	7.95206e-15	<1.00E-04	0.1937	0.2873	0.2394	0.28	0
6	rs7753593	A	ILMN_1807610	PRPH2	4.264e-16	1.8897e-10	1.95688e-11	2.645e-22	1.1754e-16	7.36315e-17	3.378e-37	1.4991e-31	7.55451e-31	<1.00E-04	0.3353	0.3529	0.3412	0.04	0
6	rs835	A	ILMN_1807610	PRPH2	4.597e-16	2.0373e-10	2.09769e-11	2.1e-24	9.3318e-19	1.08597e-18	2.637e-39	1.1703e-33	8.74604e-33	<1.00E-04	0.3346	0.3746	0.3532	0.08	0
12	rs10506316	A	ILMN_1807798	ATP5G2	4.161e-11	1.844e-05	4.50251e-07	2.543e-16	1.13e-10	1.21666e-11	2.351e-26	1.0433e-20	7.09364e-21	<1.00E-04	0.5871	0.6897	0.6503	0.11	0
12	rs10876477	A	ILMN_1807798	ATP5G2	1.298e-15	5.7524e-10	5.4038e-11	1.652e-26	7.341e-21	1.58138e-20	3.606e-41	1.6003e-35	1.76711e-34	<1.00E-04	0.7867	0.9702	0.9009	0.15	0
12	rs11170624	A	ILMN_1807798	ATP5G2	1.95e-14	8.64183e-09	5.72037e-10	7.785e-25	3.4594e-19	4.73842e-19	1.479e-38	6.5636e-33	4.21728e-32	<1.00E-04	0.7671	0.9434	0.8769	0.15	0
12	rs11170631	G	ILMN_1807798	ATP5G2	3.214e-41	1.4244e-35	5.71612e-34	1.2e-58	5.3325e-53	3.2326e-49	2.81e-100	1.247e-94	1.14929e-89	<1.00E-04	0.9391	1.043	1.004	0.07	0
12	rs12425788	A	ILMN_1807798	ATP5G2	3.836e-10	0.00017	2.98266e-06	4.476e-10	0.0001989	3.52502e-06	1.418e-19	6.2929e-14	1.11964e-14	<1.00E-04	0.6824	0.7991	0.7572	0.11	0
12	rs1247955	C	ILMN_1807798	ATP5G2	2.354e-14	1.04322e-08	6.73491e-10	4.727e-25	2.1005e-19	3.15758e-19	4.672e-40	2.0734e-34	1.92313e-33	<1.00E-04	0.5641	0.7325	0.6736	0.18	0
12	rs1485395	G	ILMN_1807798	ATP5G2	2.709e-15	1.20055e-09	1.04e-10	2.327e-27	1.0341e-21	2.85742e-21	2.785e-42	1.2359e-36	1.62373e-35	<1.00E-04	0.7857	0.9651	0.8998	0.14	0
12	rs1971762	A	ILMN_1807798	ATP5G2	1.518e-44	6.7273e-39	4.49356e-37	4.755e-59	2.113e-53	2.106e-49	1.098e-104	4.8727e-99	1.63655e-93	<1.00E-04	0.9551	1.042	1.012	0.06	0
12	rs3897117	C	ILMN_1807798	ATP5G2	1.191e-14	5.27817e-09	3.73204e-10	8.289e-27	3.6834e-21	8.73568e-21	1.238e-40	5.494e-35	5.56922e-34	<1.00E-04	0.5946	0.7199	0.6778	0.13	0
14	rs3783436	G	ILMN_1807894	SLC7A8	6.584e-09	0.00291784	3.34732e-05	1.03e-19	4.577e-14	1.32948e-14	3.445e-26	1.5288e-20	1.01468e-20	<1.00E-04	0.1353	0.1918	0.1633	0.24	0
7	rs10225744	A	ILMN_1809101	STEAP2	1.668e-10	7.392e-05	1.44379e-06	6.043e-14	2.68534e-08	1.57353e-09	1.896e-23	8.4141e-18	3.44032e-18	<1.00E-04	-0.1452	-0.17	-0.159	0.11	0
7	rs10226014	A	ILMN_1809101	STEAP2	1.267e-10	5.615e-05	1.13959e-06	8.71e-14	3.87048e-08	2.20913e-09	2.07e-23	9.1863e-18	3.71938e-18	<1.00E-04	-0.1462	-0.1674	-0.158	0.1	0
7	rs10240790	A	ILMN_1809101	STEAP2	2.485e-07	NS	0.000639348	1.735e-14	7.70985e-09	5.18202e-10	2.07e-20	9.1863e-15	1.98187e-15	<1.00E-04	-0.1316	-0.1944	-0.1653	0.27	0
7	rs11563435	A	ILMN_1809101	STEAP2	5.461e-10	0.00024202	4.03088e-06	1.698e-13	7.54544e-08	3.96106e-09	2.006e-22	8.9023e-17	2.93273e-17	<1.00E-04	-0.1433	-0.1661	-0.1559	0.1	0
7	rs11563944	G	ILMN_1809101	STEAP2	1.234e-07	NS	0.000362087	8.586e-13	3.81538e-07	1.62205e-08	1.481e-19	6.5724e-14	1.16669e-14	<1.00E-04	-0.1474	-0.1858	-0.1702	0.16	0
7	rs1541428	A	ILMN_1809101	STEAP2	2.796e-10	0.00012391	2.27225e-06	1.456e-13	6.47006e-08	3.50573e-09	4.932e-23	2.1887e-17	8.23059e-18	<1.00E-04	-0.1438	-0.168	-0.1576	0.11	0
7	rs194503	G	ILMN_1809101	STEAP2	3.764e-09	0.0016681	2.07893e-05	4.227e-18	1.8784e-12	3.3412e-13	1.351e-26	5.9955e-21	4.35232e-21	<1.00E-04	-0.1651	-0.2221	-0.1995	0.21	0
7	rs194534	G	ILMN_1809101	STEAP2	2.402e-09	0.0010645	1.4125e-05	4.133e-13	1.83659e-07	8.613e-09	9.758e-20	4.3304e-14	8.11036e-15	<1.00E-04	-0.1717	-0.2044	-0.1808	0.12	0
7	rs2106274	G	ILMN_1809101	STEAP2	4.817e-10	0.00021348	3.61691e-06	1.698e-13	7.54544e-08	3.96106e-09	1.796e-22	7.9704e-17	2.67348e-17	<1.00E-04	-0.1435	-0.1661	-0.1559	0.1	0
7	rs2190228	G	ILMN_1809101	STEAP2	7.61e-10	0.00033725	5.33948e-06	9.609e-18	4.27e-12	6.77531e-13	7.406e-27	3.2867e-21	2.47738e-21	<1.00E-04	-0.1691	-0.2223	-0.2007	0.19	0
7	rs6980439	A	ILMN_1809101	STEAP2	2.099e-10	9.30216e-05	1.77812e-06	1.485e-17	6.5989e-12	1.0023e-12	2.277e-27	1.0105e-21	8.44534e-22	<1.00E-04	-0.1732	-0.2209	-0.2019	0.17	0
7	rs7777651	G	ILMN_1809101	STEAP2	2.563e-10	0.00011358	2.11427e-06	2.126e-13	9.44735e-08	4.81107e-09	5.715e-23	2.5362e-17	9.41765e-18	<1.00E-04	-0.1436	-0.1668	-0.1571	0.11	0
22	rs1022476	A	ILMN_1809147	FAM118A	2.408e-08	0.0106716	9.62424e-05	9.773e-17	4.3428e-11	5.11016e-12	5.226e-24	2.3192e-18	1.05555e-18	<1.00E-04	0.6347	0.6988	0.6753	0.07	0
22	rs104664	G	ILMN_1809147	FAM118A	5.943e-35	2.6338e-29	2.57986e-28	1.676e-44	7.4477e-39	7.44729e-37	6.068e-80	2.6929e-74	1.48985e-70	<1.00E-04	0.8646	0.8395	0.8565	0.02	0
22	rs136564	G	ILMN_1809147	FAM118A	1.789e-35	7.9283e-30	8.9797e-29	1.579e-44	7.0166e-39	7.44729e-37	8.435e-81	3.7433e-75	2.56575e-71	<1.00E-04	0.8825	0.8184	0.8527	0.05	0
14	rs11160812	G	ILMN_1810092	TMEM179	4.605e-07	NS	0.00101049	1.857e-13	8.25199e-08	4.29696e-09	1.065e-19	4.7263e-14	8.74828e-15	<1.00E-04	-0.2513	-0.3259	-0.3025	0.18	0
11	rs11603383	A	ILMN_1810199	ASRGL1	1.027e-09	0.00045514	6.86774e-06	1.31e-10	5.82127e-05	1.27465e-06	6.052e-19	2.6858e-13	4.17754e-14	<1.00E-04	0.2899	0.2635	0.2711	0.07	0
9	rs1003416	G	ILMN_1811048	GPR107	2.927e-18	1.2972e-12	2.34789e-13	1.546e-24	6.87e-19	8.64582e-19	2.89e-42	1.2825e-36	1.66353e-35	<1.00E-04	0.5536	0.6075	0.5853	0.07	1
9	rs1306	G	ILMN_1811048	GPR107	6.381e-09	0.00282787	3.26139e-05	1.693e-14	7.52322e-09	5.07099e-10	1.122e-21	4.9793e-16	1.41073e-16	<1.00E-04	-0.3493	-0.4457	-0.3962	0.17	1
9	rs2240913	G	ILMN_1811048	GPR107	4.16e-34	1.8436e-28	1.50972e-27	3.742e-36	1.6628e-30	4.81089e-29	2.762e-69	1.2257e-63	2.38825e-60	<1.00E-04	0.6237	0.6937	0.6595	0.08	1
9	rs1127152	G	ILMN_1811301	INPP5E	4.547e-11	2.015e-05	4.81159e-07	1.104e-09	0.00049059	7.63907e-06	3.535e-20	1.5688e-14	3.23979e-15	<1.00E-04	-0.1633	-0.1367	-0.1513	0.13	0
12	rs7135018	G	ILMN_1811572	TAS2R46	9.998e-08	0.0443082	0.000306443	2.593e-17	1.1523e-11	1.64887e-12	2.774e-22	1.2311e-16	3.91347e-17	<1.00E-04	0.2555	0.3855	0.3181	0.29	0
10	rs2279228	G	ILMN_1812644	RGR	5.397e-17	2.3918e-11	3.0339e-12	1.484e-08	0.00659448	6.34434e-05	2.399e-22	1.0646e-16	3.42469e-17	<1.00E-04	0.4505	0.299	0.3678	0.29	1
13	rs1028735	A	ILMN_1812666	DNAJC15	1.781e-15	7.8929e-10	7.11742e-11	5.488e-11	2.43871e-05	6.12658e-07	2.236e-25	9.923e-20	5.70436e-20	<1.00E-04	-0.2373	-0.1865	-0.2126	0.17	1
13	rs11617079	G	ILMN_1812666	DNAJC15	2.433e-18	1.0782e-12	1.98856e-13	1.989e-18	8.8386e-13	1.76387e-13	3.45e-36	1.5311e-30	5.98005e-30	<1.00E-04	-0.2764	-0.2647	-0.2697	0.03	1
13	rs2281782	G	ILMN_1812666	DNAJC15	6.895e-18	3.0557e-12	5.01987e-13	1.22e-18	5.4213e-13	1.16714e-13	4.235e-36	1.8794e-30	7.05193e-30	<1.00E-04	-0.2801	-0.2663	-0.2727	0.04	1
13	rs9315986	A	ILMN_1812666	DNAJC15	1.335e-15	5.9163e-10	5.52203e-11	3.278e-11	1.45665e-05	4.07942e-07	7.509e-26	3.3324e-20	2.09255e-20	<1.00E-04	-0.2372	-0.1859	-0.212	0.17	1
13	rs9533366	G	ILMN_1812666	DNAJC15	5.065e-16	2.2447e-10	2.26945e-11	4.699e-11	2.088e-05	5.41369e-07	6.12e-26	2.716e-20	1.74616e-20	<1.00E-04	-0.2372	-0.1851	-0.2114	0.17	1
13	rs9533385	A	ILMN_1812666	DNAJC15	7.16e-16	3.1731e-10	3.16491e-11	4.355e-11	1.93524e-05	5.09585e-07	7.274e-26	3.2281e-20	2.03501e-20	<1.00E-04	-0.2383	-0.1847	-0.2117	0.18	1
15	rs2254835	C	ILMN_1813430	TRIM69	6.339e-11	2.80926e-05	6.39344e-07	4.61e-14	2.04855e-08	1.24118e-09	4.28e-24	1.8994e-18	8.76436e-19	<1.00E-04	-0.344	-0.3794	-0.3558	0.07	0
15	rs2444003	G	ILMN_1813430	TRIM69	4.333e-11	1.92026e-05	4.64147e-07	2.098e-13	9.32292e-08	4.75941e-09	1.507e-23	6.6878e-18	2.78898e-18	<1.00E-04	-0.3445	-0.379	-0.3554	0.07	0
15	rs2444009	A	ILMN_1813430	TRIM69	6.512e-11	2.886e-05	6.49089e-07	3.023e-13	1.34334e-07	6.56377e-09	2.287e-23	1.0149e-17	4.09591e-18	<1.00E-04	-0.3418	-0.3827	-0.3576	0.08	0
15	rs3110172	G	ILMN_1813430	TRIM69	5.175e-11	2.29341e-05	5.40426e-07	4.035e-13	1.79304e-07	8.45331e-09	1.485e-23	6.5902e-18	2.75736e-18	<1.00E-04	-0.3468	-0.3634	-0.3512	0.03	0
15	rs3759880	A	ILMN_1813430	TRIM69	2.511e-11	1.1128e-05	2.92447e-07	6.161e-12	2.73778e-06	9.21831e-08	1.438e-22	6.3816e-17	2.2133e-17	<1.00E-04	-0.3892	-0.4002	-0.3889	0.02	0
20	rs2294996	G	ILMN_1814247	TCFL5	8.181e-14	3.62558e-08	2.01507e-09	1.925e-20	8.5542e-15	3.16219e-15	7.25e-33	3.2174e-27	6.4554e-27	<1.00E-04	0.1494	0.1766	0.1641	0.12	0
20	rs4809425	A	ILMN_1814247	TCFL5	4.061e-08	0.0179972	0.000147755	2.429e-15	1.07938e-09	9.15747e-11	1.099e-20	4.8772e-15	1.11762e-15	<1.00E-04	0.1354	0.1839	0.1574	0.21	0
15	rs1037445	G	ILMN_2042343	MRPL42P5	4.589e-14	2.03371e-08	1.21219e-09	9.578e-16	4.2562e-10	3.95079e-11	7.114e-28	3.1571e-22	2.84649e-22	<1.00E-04	0.2559	0.2991	0.2748	0.11	0
15	rs1044474	G	ILMN_2042343	MRPL42P5	9.11e-17	4.0373e-11	4.96701e-12	1.438e-14	6.39007e-09	4.49738e-10	6.933e-30	3.0768e-24	3.81524e-24	<1.00E-04	-0.2679	-0.2892	-0.2781	0.05	0
15	rs11630273	A	ILMN_2042343	MRPL42P5	1.805e-16	7.9992e-11	9.19246e-12	7.148e-15	3.17637e-09	2.42986e-10	5.739e-30	2.5469e-24	3.20752e-24	<1.00E-04	-0.2754	-0.2851	-0.2797	0.02	0
15	rs11858113	G	ILMN_2042343	MRPL42P5	5.448e-14	2.4144e-08	1.41024e-09	6e-17	2.6662e-11	3.37732e-12	1.752e-29	7.7751e-24	8.93481e-24	<1.00E-04	0.2552	0.3004	0.2774	0.12	0
15	rs1869302	A	ILMN_2042343	MRPL42P5	3.266e-13	1.4474e-07	6.94622e-09	1.255e-14	5.57687e-09	3.97119e-10	1.109e-25	4.9216e-20	2.98435e-20	<1.00E-04	0.2391	0.2785	0.2544	0.11	0
8	rs6983626	A	ILMN_2043828	UTP23	4.085e-12	1.81035e-06	6.2819e-08	5.357e-17	2.3805e-11	3.10035e-12	2.138e-27	9.4881e-22	8.0353e-22	<1.00E-04	-0.6079	-0.7531	-0.6648	0.15	1
1	rs4478844	G	ILMN_2044061	OR2L13	1.187e-12	5.26044e-07	2.16585e-08	1.06e-14	4.71034e-09	3.41393e-10	5.417e-27	2.404e-21	1.8451e-21	<1.00E-04	0.6184	0.6716	0.6573	0.06	0
1	rs6664332	A	ILMN_2044061	OR2L13	1.578e-15	6.9932e-10	6.41519e-11	7.351e-19	3.2666e-13	7.44865e-14	8.613e-35	3.8223e-29	1.11724e-28	<1.00E-04	0.7055	0.7952	0.7655	0.08	0
2	rs11679767	A	ILMN_2045975	ORMDL1	6.548e-22	2.9019e-16	1.27801e-16	3.745e-16	1.6642e-10	1.71016e-11	2.52e-37	1.1183e-31	5.84193e-31	<1.00E-04	0.2556	0.2025	0.2283	0.16	0
2	rs1899025	G	ILMN_2045975	ORMDL1	6.677e-24	2.9591e-18	2.35522e-18	7.135e-17	3.1706e-11	3.84825e-12	1.107e-39	4.9127e-34	3.99935e-33	<1.00E-04	0.2652	0.2005	0.231	0.2	0
2	rs7591929	G	ILMN_2045975	ORMDL1	6.677e-24	2.9591e-18	2.35522e-18	5.147e-17	2.2872e-11	2.99715e-12	7.391e-40	3.28e-34	2.90956e-33	<1.00E-04	0.2652	0.201	0.2314	0.19	0
19	rs3826884	A	ILMN_2049417	TMEM86B	4.752e-27	2.1059e-21	3.31878e-21	2.658e-31	1.1811e-25	7.64211e-25	7.019e-56	3.1149e-50	4.16783e-48	<1.00E-04	-0.8099	-0.6814	-0.7303	0.12	0
5	rs6869925	G	ILMN_2051232	SDHA	3.167e-13	1.40352e-07	6.77295e-09	9.586e-16	4.2597e-10	3.95079e-11	1.661e-27	7.3713e-22	6.38263e-22	<1.00E-04	0.2639	0.2607	0.2569	0.01	0
19	rs7462	A	ILMN_2051381	ALDH16A1	2.669e-09	0.00118282	1.54932e-05	6.869e-14	3.05239e-08	1.77449e-09	7.277e-21	3.2294e-15	7.81535e-16	<1.00E-04	-0.2736	-0.3092	-0.2818	0.09	0
19	rs2449632	G	ILMN_2052079	ZNF544	1.058e-25	4.6887e-20	5.29578e-20	1.284e-23	5.7057e-18	5.34702e-18	3.435e-49	1.5244e-43	7.57224e-42	<1.00E-04	-0.9906	-0.8739	-0.9258	0.09	0
19	rs260462	A	ILMN_2052079	ZNF544	7.191e-54	3.1868e-48	3.14749e-45	1.753e-47	7.7898e-42	2.60227e-39	8.259e-101	3.6652e-95	4.37865e-90	<1.00E-04	-1.21	-1.116	-1.163	0.06	0
19	rs432181	G	ILMN_2052079	ZNF544	4.911e-21	2.1764e-15	7.72262e-16	4.7e-23	2.0885e-17	1.62486e-17	2.44e-43	1.0828e-37	1.86383e-36	<1.00E-04	-0.9679	-0.9016	-0.9329	0.05	0
22	rs5762814	A	ILMN_2059606	CCDC117	2.648e-10	0.00011735	2.16912e-06	8.367e-14	3.71806e-08	2.13327e-09	7.294e-25	3.237e-19	1.69025e-19	<1.00E-04	-0.3539	-0.4254	-0.4044	0.13	1
22	rs5762839	A	ILMN_2059606	CCDC117	4.754e-07	NS	0.00103902	2.642e-13	1.17403e-07	5.84861e-09	1.16e-20	5.1479e-15	1.17361e-15	<1.00E-04	-0.2846	-0.3943	-0.3565	0.23	1
22	rs5762857	G	ILMN_2059606	CCDC117	5.004e-10	0.00022176	3.73244e-06	3.696e-14	1.6424e-08	1.01273e-09	1.086e-24	4.8195e-19	2.47157e-19	<1.00E-04	-0.3524	-0.4292	-0.4041	0.14	1
20	rs2210052	A	ILMN_2064132	NANP	1.732e-26	7.6757e-21	1.00808e-20	7.468e-20	3.3186e-14	1.01799e-14	1.228e-45	5.4497e-40	1.53963e-38	<1.00E-04	-0.5328	-0.4326	-0.4872	0.15	0
20	rs2387976	A	ILMN_2064132	NANP	3.883e-38	1.7208e-32	3.69324e-31	1.416e-40	6.2923e-35	3.67962e-33	9.581e-79	4.2519e-73	1.92522e-69	<1.00E-04	-0.5693	-0.5063	-0.5426	0.08	0
6	rs974455	G	ILMN_2065783	EXOC2	1.182e-12	5.23828e-07	2.16585e-08	1.016e-09	0.00045148	7.15295e-06	5.58e-20	2.4763e-14	4.85238e-15	<1.00E-04	-0.1799	-0.1467	-0.159	0.14	0
21	rs2254524	A	ILMN_2065822	MCM3APAS	4.641e-16	2.0568e-10	2.1081e-11	5.577e-17	2.4783e-11	3.20202e-12	2.886e-31	1.2808e-25	1.98029e-25	<1.00E-04	0.6434	0.5962	0.6106	0.05	0
21	rs2280957	A	ILMN_2065822	MCM3APAS	7.149e-15	3.16823e-09	2.42701e-10	9.862e-23	4.3824e-17	3.08467e-17	2.298e-35	1.0198e-29	3.37893e-29	<1.00E-04	0.5201	0.6011	0.5567	0.1	0
21	rs2280958	A	ILMN_2065822	MCM3APAS	9.506e-15	4.21278e-09	3.14091e-10	3.745e-23	1.6642e-17	1.33245e-17	1.819e-35	8.0724e-30	2.7365e-29	<1.00E-04	0.5202	0.6019	0.5568	0.1	0
21	rs2839155	G	ILMN_2065822	MCM3APAS	6.727e-15	2.98121e-09	2.32896e-10	1.802e-22	8.0076e-17	5.24229e-17	3.017e-35	1.3389e-29	4.33888e-29	<1.00E-04	0.526	0.5986	0.5588	0.09	0
21	rs2839160	G	ILMN_2065822	MCM3APAS	5.393e-09	0.00239002	2.85829e-05	4.016e-14	1.7846e-08	1.09149e-09	6.313e-21	2.8016e-15	6.87e-16	<1.00E-04	-0.426	-0.4664	-0.4432	0.06	0
21	rs2839186	A	ILMN_2065822	MCM3APAS	3.107e-11	1.377e-05	3.51999e-07	2.426e-15	1.07805e-09	9.15747e-11	2.655e-25	1.1782e-19	6.64724e-20	<1.00E-04	0.4709	0.5222	0.4975	0.07	0
21	rs4819214	G	ILMN_2065822	MCM3APAS	1.85e-12	8.19866e-07	3.19685e-08	1.115e-17	4.9547e-12	7.75868e-13	4.648e-28	2.0627e-22	1.92895e-22	<1.00E-04	0.5546	0.5735	0.5578	0.02	0
21	rs4819225	A	ILMN_2065822	MCM3APAS	2.562e-08	0.011354	0.000101474	2.033e-12	9.03408e-07	3.45994e-08	2.672e-19	1.1858e-13	1.98093e-14	<1.00E-04	0.4825	0.5132	0.4963	0.04	0
21	rs914247	A	ILMN_2065822	MCM3APAS	2.806e-12	1.24354e-06	4.58761e-08	2.968e-16	1.3189e-10	1.40975e-11	1.84e-26	8.1656e-21	5.7988e-21	<1.00E-04	0.549	0.55	0.5414	0	0
1	rs17015309	A	ILMN_2072357	IRF6	1.163e-14	5.15408e-09	3.67511e-10	4.455e-22	1.9797e-16	1.18323e-16	1.709e-36	7.5843e-31	3.29803e-30	<1.00E-04	-0.5949	-0.6794	-0.6499	0.09	0
1	rs17015379	G	ILMN_2072357	IRF6	2.069e-13	9.16921e-08	4.58971e-09	3.377e-19	1.5006e-13	3.7945e-14	3.678e-32	1.6322e-26	2.89943e-26	<1.00E-04	-0.5157	-0.6195	-0.5738	0.13	0
1	rs2013162	A	ILMN_2072357	IRF6	7.362e-20	3.2626e-14	8.68045e-15	6.769e-21	3.008e-15	1.18254e-15	5.226e-41	2.3192e-35	2.53048e-34	<1.00E-04	-0.5079	-0.5083	-0.5066	0	0
1	rs2064163	A	ILMN_2072357	IRF6	5.63e-13	2.49505e-07	1.11179e-08	2.305e-17	1.0243e-11	1.48435e-12	1.641e-29	7.2825e-24	8.4107e-24	<1.00E-04	-0.519	-0.5695	-0.5451	0.07	0
1	rs2073485	A	ILMN_2072357	IRF6	7.011e-15	3.10707e-09	2.40753e-10	2.35e-18	1.0443e-12	2.05334e-13	5.347e-33	2.3729e-27	4.85123e-27	<1.00E-04	-0.5889	-0.5762	-0.5856	0.02	0
1	rs2236906	C	ILMN_2072357	IRF6	2.145e-09	0.0009506	1.29252e-05	7.28e-14	3.23503e-08	1.87079e-09	2.095e-22	9.2973e-17	3.03551e-17	<1.00E-04	0.341	0.4261	0.3894	0.16	0
1	rs7550857	A	ILMN_2072357	IRF6	6.437e-15	2.85269e-09	2.23737e-10	6.707e-20	2.9804e-14	9.33615e-15	9.841e-35	4.3673e-29	1.24857e-28	<1.00E-04	-0.5973	-0.6182	-0.6146	0.02	0
1	rs846906	A	ILMN_2072357	IRF6	3.318e-09	0.00147044	1.8764e-05	7.188e-11	3.19415e-05	7.74111e-07	1.29e-19	5.7248e-14	1.03761e-14	<1.00E-04	-0.4972	-0.5479	-0.5293	0.07	0
19	rs10405576	G	ILMN_2074477	GPR4	2.488e-32	1.1026e-26	6.57218e-26	4.862e-34	2.1605e-28	3.03789e-27	5.759e-68	2.5558e-62	3.09282e-59	<1.00E-04	-1.346	-1.265	-1.316	0.04	0
6	rs1540275	A	ILMN_2075334	HIST1H4C	7.574e-23	3.3566e-17	1.90726e-17	3.306e-18	1.4691e-12	2.68661e-13	3.678e-39	1.6322e-33	1.15881e-32	<1.00E-04	-0.3823	-0.3534	-0.3662	0.06	1
6	rs1572982	A	ILMN_2075334	HIST1H4C	5.893e-15	2.61161e-09	2.07877e-10	6.056e-23	2.6911e-17	1.98462e-17	1.025e-36	4.5488e-31	2.04635e-30	<1.00E-04	0.3087	0.35	0.3289	0.09	1
6	rs198806	A	ILMN_2075334	HIST1H4C	1.061e-12	4.70204e-07	1.97394e-08	6.909e-17	3.0702e-11	3.81346e-12	1.445e-28	6.4127e-23	6.61764e-23	<1.00E-04	0.2903	0.3083	0.3001	0.04	1
6	rs198828	G	ILMN_2075334	HIST1H4C	4.206e-15	1.86398e-09	1.54944e-10	6.724e-23	2.988e-17	2.14248e-17	7.592e-37	3.3692e-31	1.59623e-30	<1.00E-04	0.3071	0.3483	0.3281	0.09	1
6	rs198834	A	ILMN_2075334	HIST1H4C	1.981e-29	8.7792e-24	2.23099e-23	8.815e-38	3.9171e-32	1.59625e-30	4.764e-67	2.1142e-61	2.04971e-58	<1.00E-04	-0.4166	-0.4366	-0.43	0.03	1
6	rs198838	A	ILMN_2075334	HIST1H4C	5.893e-15	2.61161e-09	2.07877e-10	3.756e-23	1.6691e-17	1.33245e-17	7.099e-37	3.1504e-31	1.50566e-30	<1.00E-04	0.3087	0.3518	0.3299	0.09	1
6	rs198845	A	ILMN_2075334	HIST1H4C	1.981e-29	8.7792e-24	2.23099e-23	8.815e-38	3.9171e-32	1.59625e-30	4.764e-67	2.1142e-61	2.04971e-58	<1.00E-04	-0.4166	-0.4366	-0.43	0.03	1
6	rs199750	G	ILMN_2075334	HIST1H4C	1.308e-23	5.7967e-18	4.19318e-18	1.913e-18	8.5008e-13	1.70674e-13	8.733e-40	3.8756e-34	3.25468e-33	<1.00E-04	-0.3967	-0.348	-0.3693	0.09	1
6	rs2032447	A	ILMN_2075334	HIST1H4C	7.315e-22	3.2418e-16	1.40676e-16	7.666e-16	3.4066e-10	3.28784e-11	7.151e-36	3.1735e-30	1.12685e-29	<1.00E-04	-0.3761	-0.3261	-0.35	0.1	1
6	rs2213284	G	ILMN_2075334	HIST1H4C	1.18e-21	5.2294e-16	2.11018e-16	3.942e-18	1.7517e-12	3.15832e-13	3.559e-38	1.5794e-32	9.85611e-32	<1.00E-04	-0.371	-0.3478	-0.3584	0.05	1
6	rs2230655	G	ILMN_2075334	HIST1H4C	5.73e-23	2.5394e-17	1.47624e-17	5.266e-18	2.3401e-12	4.04568e-13	3.289e-39	1.4596e-33	1.04686e-32	<1.00E-04	-0.3892	-0.3484	-0.3676	0.08	1
6	rs6918586	G	ILMN_2075334	HIST1H4C	1.497e-12	6.63427e-07	2.66488e-08	1.679e-18	7.461e-13	1.54985e-13	3.619e-30	1.6061e-24	2.08696e-24	<1.00E-04	0.2859	0.3234	0.3071	0.09	1
16	rs12324993	G	ILMN_2075818	ZNF598	6.168e-14	2.73348e-08	1.57713e-09	5.122e-23	2.2761e-17	1.72704e-17	4.849e-34	2.1519e-28	5.49933e-28	<1.00E-04	-0.3587	-0.3192	-0.3463	0.08	0
16	rs2283476	A	ILMN_2075818	ZNF598	9.274e-24	4.11e-18	3.05099e-18	3.17e-34	1.4087e-28	2.20028e-27	1.26e-55	5.5917e-50	7.26418e-48	<1.00E-04	-0.503	-0.4226	-0.4695	0.12	0
19	rs8112157	G	ILMN_2077736	CLEC4GP1	1.102e-14	4.88374e-09	3.51853e-10	2.461e-21	1.0936e-15	4.74972e-16	4.417e-35	1.9602e-29	6.07122e-29	<1.00E-04	0.9112	1.014	0.9677	0.08	0
17	rs11062	A	ILMN_2086238	SMYD4	8.385e-12	3.71599e-06	1.12904e-07	7.824e-16	3.4768e-10	3.33861e-11	2.859e-26	1.2688e-20	8.59168e-21	<1.00E-04	-0.13	-0.1556	-0.143	0.13	0
17	rs1136287	G	ILMN_2086238	SMYD4	7.322e-12	3.2449e-06	1.00453e-07	4.186e-10	0.00018601	3.33848e-06	2.241e-21	9.9452e-16	2.64362e-16	<1.00E-04	-0.1254	-0.118	-0.1237	0.04	0
3	rs1467257	A	ILMN_2093203	HTR3D	2.74e-11	1.21429e-05	3.15517e-07	3.498e-13	1.55441e-07	7.46379e-09	8.688e-24	3.8556e-18	1.66225e-18	<1.00E-04	0.2026	0.2165	0.213	0.05	1
3	rs4912518	A	ILMN_2093203	HTR3D	2.12e-12	9.39523e-07	3.57673e-08	1.871e-15	8.3142e-10	7.18855e-11	7.774e-27	3.45e-21	2.57869e-21	<1.00E-04	0.2208	0.2288	0.2266	0.03	1
5	rs11738432	G	ILMN_2093720	THG1L	5.521e-45	2.4467e-39	1.83887e-37	3.779e-39	1.6793e-33	9.179e-32	8.063e-84	3.5782e-78	3.48621e-74	<1.00E-04	-0.937	-0.8059	-0.8631	0.11	1
5	rs7713308	A	ILMN_2093720	THG1L	1.226e-43	5.4333e-38	2.91741e-36	1.32e-35	5.8657e-30	1.16946e-28	3.203e-78	1.4214e-72	5.84976e-69	<1.00E-04	-0.9359	-0.7771	-0.8453	0.13	1
19	rs2291002	A	ILMN_2093864	ZNF571	4.152e-18	1.84e-12	3.17571e-13	2.402e-16	1.0674e-10	1.15338e-11	9.381e-34	4.1631e-28	1.00096e-27	<1.00E-04	-0.3786	-0.3707	-0.372	0.01	0
19	rs2909109	A	ILMN_2093864	ZNF571	4.639e-12	2.05587e-06	6.95835e-08	2.284e-10	0.00010149	2.0644e-06	7.31e-22	3.2441e-16	9.53575e-17	<1.00E-04	-0.3573	-0.3367	-0.3482	0.04	0
19	rs6508736	G	ILMN_2093864	ZNF571	4.152e-18	1.84e-12	3.17571e-13	5.668e-16	2.5187e-10	2.46462e-11	2.093e-33	9.2884e-28	2.05e-27	<1.00E-04	-0.3786	-0.369	-0.3715	0.02	0
6	rs1885676	G	ILMN_2095759	OGFRL1	3.449e-09	0.0015285	1.92635e-05	1.667e-14	7.40768e-09	5.03606e-10	1.077e-22	4.7796e-17	1.67298e-17	<1.00E-04	-0.1781	-0.2085	-0.2004	0.11	0
6	rs1885677	G	ILMN_2095759	OGFRL1	9.161e-11	4.05989e-05	8.63464e-07	8.596e-15	3.81982e-09	2.83521e-10	9.706e-25	4.3074e-19	2.2169e-19	<1.00E-04	-0.1922	-0.2102	-0.208	0.06	0
6	rs6914937	C	ILMN_2095759	OGFRL1	6.615e-09	0.00293158	3.35021e-05	1.131e-11	5.02585e-06	1.58719e-07	2.808e-20	1.2461e-14	2.62087e-15	<1.00E-04	-0.1674	-0.1855	-0.1847	0.07	0
7	rs2075820	A	ILMN_2101526	GGCT	2.201e-07	NS	0.000578093	7.317e-21	3.2515e-15	1.26945e-15	6.716e-24	2.9805e-18	1.33355e-18	<1.00E-04	0.4962	0.7186	0.6017	0.26	0
7	rs2529447	A	ILMN_2101526	GGCT	5.648e-18	2.503e-12	4.21089e-13	1.32e-22	5.8657e-17	3.94471e-17	3.905e-39	1.733e-33	1.21791e-32	<1.00E-04	0.7286	0.6861	0.6948	0.04	0
7	rs2709803	A	ILMN_2101526	GGCT	7.831e-24	3.4705e-18	2.67999e-18	2.749e-35	1.2216e-29	2.33404e-28	1.745e-56	7.744e-51	1.1002e-48	<1.00E-04	0.9259	0.8914	0.8995	0.03	0
6	rs3094127	G	ILMN_2101885	TUBB	5.335e-13	2.36432e-07	1.06668e-08	9.692e-11	4.30685e-05	9.92244e-07	1.991e-22	8.8357e-17	2.91953e-17	<1.00E-04	-0.1688	-0.1554	-0.1611	0.06	1
12	rs2305862	A	ILMN_2102580	UTP20	2.29e-18	1.0149e-12	1.89543e-13	5.279e-25	2.3458e-19	3.43472e-19	2.264e-42	1.0047e-36	1.35442e-35	<1.00E-04	-0.3735	-0.3854	-0.3802	0.02	1
12	rs697216	A	ILMN_2102580	UTP20	1.035e-11	4.58682e-06	1.36492e-07	1.259e-18	5.5946e-13	1.19443e-13	4.089e-28	1.8146e-22	1.7206e-22	<1.00E-04	-0.2714	-0.3189	-0.2921	0.11	1
12	rs703712	G	ILMN_2102580	UTP20	1.709e-17	7.5738e-12	1.11583e-12	3.149e-23	1.3993e-17	1.17095e-17	6.735e-40	2.9889e-34	2.71089e-33	<1.00E-04	-0.3836	-0.3942	-0.3898	0.02	1
12	rs844030	G	ILMN_2102580	UTP20	9.284e-19	4.1144e-13	8.23021e-14	6.232e-26	2.7693e-20	5.12806e-20	2.129e-43	9.4482e-38	1.67214e-36	<1.00E-04	-0.3758	-0.3956	-0.3854	0.04	1
19	rs1405655	G	ILMN_2109416	NAPSB	2.397e-14	1.06228e-08	6.83366e-10	5.942e-11	2.64046e-05	6.52836e-07	9.408e-24	4.1751e-18	1.77839e-18	<1.00E-04	-0.6791	-0.6331	-0.6567	0.05	0
1	rs3767857	A	ILMN_2110084	ZNF124	2.726e-15	1.20808e-09	1.04008e-10	1.023e-15	4.5459e-10	4.16857e-11	1.33e-29	5.9023e-24	7.06161e-24	<1.00E-04	-0.5397	-0.4616	-0.5066	0.11	0
1	rs4925715	A	ILMN_2110084	ZNF124	1.383e-11	6.12905e-06	1.75864e-07	1.171e-09	0.00052036	7.95712e-06	1.586e-21	7.0384e-16	1.92313e-16	<1.00E-04	-0.3969	-0.2949	-0.3601	0.21	0
2	rs2464698	A	ILMN_2113535	PCYOX1	2.113e-29	9.3642e-24	2.30835e-23	2.542e-23	1.1296e-17	9.74299e-18	3.634e-52	1.6127e-46	1.25895e-44	<1.00E-04	-0.3102	-0.2594	-0.2833	0.13	0
2	rs2706768	A	ILMN_2113535	PCYOX1	6.587e-19	2.9192e-13	6.25716e-14	1.751e-18	7.781e-13	1.60008e-13	6.792e-37	3.0142e-31	1.45322e-30	<1.00E-04	-0.26	-0.2395	-0.2487	0.06	0
2	rs4852500	A	ILMN_2113535	PCYOX1	4.863e-20	2.1551e-14	5.91313e-15	4.55e-22	2.0219e-16	1.19272e-16	2.331e-42	1.0345e-36	1.37661e-35	<1.00E-04	-0.2843	-0.2556	-0.2686	0.08	0
2	rs6546579	C	ILMN_2113535	PCYOX1	3.969e-32	1.7589e-26	1.01088e-25	3.555e-26	1.5797e-20	3.10377e-20	9.054e-58	4.018e-52	8.64339e-50	<1.00E-04	-0.3226	-0.2792	-0.3002	0.1	0
2	rs7589857	G	ILMN_2113535	PCYOX1	2.962e-13	1.31267e-07	6.39232e-09	2.092e-11	9.29626e-06	2.7442e-07	5.65e-24	2.5074e-18	1.13341e-18	<1.00E-04	-0.2164	-0.1885	-0.2025	0.1	0
2	rs1374386	G	ILMN_2115862	ESPNL	4.625e-19	2.0497e-13	4.6106e-14	2.806e-25	1.2469e-19	2.00478e-19	4.121e-43	1.8288e-37	2.85376e-36	<1.00E-04	-0.7867	-0.9144	-0.853	0.11	0
2	rs1562337	A	ILMN_2115862	ESPNL	1.707e-24	7.5649e-19	6.80062e-19	7.048e-29	3.1319e-23	1.1469e-22	1.061e-52	4.7085e-47	3.76736e-45	<1.00E-04	-0.7553	-0.8799	-0.8168	0.11	0
2	rs7422573	G	ILMN_2115862	ESPNL	8.714e-16	3.8618e-10	3.74979e-11	1.738e-23	7.7232e-18	6.9443e-18	2.696e-37	1.1964e-31	6.08343e-31	<1.00E-04	-0.6149	-0.8129	-0.7104	0.2	0
2	rs7565244	A	ILMN_2115862	ESPNL	9.012e-18	3.9939e-12	6.33491e-13	9.876e-22	4.3886e-16	2.27998e-16	1.779e-38	7.8949e-33	5.02337e-32	<1.00E-04	-0.7669	-0.8844	-0.8258	0.1	0
14	rs2041073	G	ILMN_2121389	ACOT1	7.547e-19	3.3446e-13	6.83962e-14	1.727e-18	7.6743e-13	1.58612e-13	3.648e-37	1.6189e-31	8.01451e-31	<1.00E-04	-0.5944	-0.5568	-0.5709	0.05	0
14	rs4899469	A	ILMN_2121389	ACOT1	9.916e-13	4.39448e-07	1.86561e-08	4.647e-14	2.065e-08	1.24607e-09	1.848e-26	8.2011e-21	5.7988e-21	<1.00E-04	0.533	0.531	0.536	0	0
14	rs8018967	G	ILMN_2121389	ACOT1	8.969e-14	3.9748e-08	2.18768e-09	9.816e-16	4.362e-10	4.02839e-11	2.002e-28	8.8846e-23	9.08137e-23	<1.00E-04	-0.5376	-0.5395	-0.5319	0	0
4	rs1454167	A	ILMN_2126055	ASB5	5.303e-13	2.35014e-07	1.06668e-08	2.875e-13	1.27757e-07	6.30296e-09	6.372e-25	2.8278e-19	1.49278e-19	<1.00E-04	0.365	0.3603	0.3624	0.01	0
4	rs2046262	G	ILMN_2126055	ASB5	4.175e-20	1.8502e-14	5.27948e-15	1.261e-22	5.6035e-17	3.80262e-17	1.667e-42	7.3979e-37	1.03705e-35	<1.00E-04	0.4204	0.4354	0.4303	0.02	0
4	rs6820078	A	ILMN_2126055	ASB5	6.494e-21	2.878e-15	9.85869e-16	9.276e-18	4.122e-12	6.56951e-13	3.418e-36	1.5169e-30	5.97278e-30	<1.00E-04	0.5339	0.4456	0.4794	0.13	0
4	rs7676562	C	ILMN_2126055	ASB5	2.865e-13	1.26968e-07	6.22068e-09	1.204e-14	5.35024e-09	3.821e-10	1.034e-25	4.5887e-20	2.83689e-20	<1.00E-04	0.4518	0.4031	0.4172	0.08	0
15	rs1427281	G	ILMN_2127098	HSP90AB4P	1.353e-14	5.9961e-09	4.19261e-10	1.28e-19	5.688e-14	1.60384e-14	9.559e-34	4.2421e-28	1.01315e-27	<1.00E-04	-0.5019	-0.6231	-0.5742	0.15	0
15	rs1427282	A	ILMN_2127098	HSP90AB4P	1.806e-11	8.00367e-06	2.21117e-07	1.677e-14	7.45212e-09	5.05181e-10	6.578e-25	2.9192e-19	1.52987e-19	<1.00E-04	-0.3858	-0.4925	-0.4437	0.17	0
15	rs2305421	G	ILMN_2127098	HSP90AB4P	5.501e-10	0.00024379	4.04565e-06	9.454e-11	4.201e-05	9.74147e-07	2.391e-20	1.0611e-14	2.26518e-15	<1.00E-04	-0.5227	-0.5838	-0.5687	0.08	0
15	rs347115	A	ILMN_2127098	HSP90AB4P	2.078e-22	9.2091e-17	4.89401e-17	1.202e-23	5.3414e-18	5.11314e-18	8.758e-45	3.8867e-39	9.46111e-38	<1.00E-04	-0.5711	-0.6295	-0.607	0.07	0
15	rs383902	A	ILMN_2127098	HSP90AB4P	1.96e-18	8.6862e-13	1.643e-13	2.293e-25	1.0189e-19	1.68396e-19	1.204e-42	5.3432e-37	7.69054e-36	<1.00E-04	-0.5209	-0.642	-0.5879	0.15	0
15	rs387812	G	ILMN_2127098	HSP90AB4P	1.893e-18	8.3892e-13	1.60725e-13	7.395e-20	3.2861e-14	1.01427e-14	9.122e-37	4.0482e-31	1.8368e-30	<1.00E-04	-0.4862	-0.5532	-0.5238	0.09	0
15	rs7174386	G	ILMN_2127098	HSP90AB4P	3.758e-09	0.00166544	2.07851e-05	4.414e-11	1.96146e-05	5.13816e-07	6.136e-20	2.7231e-14	5.28493e-15	<1.00E-04	-0.4986	-0.5918	-0.562	0.12	0
15	rs8043406	A	ILMN_2127098	HSP90AB4P	1.022e-11	4.52921e-06	1.35712e-07	1.365e-12	6.06568e-07	2.45647e-08	3.092e-23	1.3722e-17	5.3959e-18	<1.00E-04	-0.4069	-0.4537	-0.4351	0.08	0
1	rs6664332	A	ILMN_2129658	OR2L8	3.958e-12	1.75407e-06	6.1019e-08	1.868e-11	8.30087e-06	2.49265e-07	1.495e-22	6.6346e-17	2.28006e-17	<1.00E-04	0.5713	0.5017	0.5305	0.09	0
1	rs4478844	G	ILMN_2130158	OR2L1P	6.456e-11	2.86111e-05	6.45637e-07	5.456e-11	2.42449e-05	6.10636e-07	5.555e-21	2.4652e-15	6.09827e-16	<1.00E-04	0.4604	0.4213	0.4399	0.06	0
1	rs6664332	A	ILMN_2130158	OR2L1P	3.816e-14	1.69114e-08	1.03241e-09	1.376e-15	6.1146e-10	5.44439e-11	2.45e-29	1.0873e-23	1.22482e-23	<1.00E-04	0.5408	0.5283	0.5348	0.02	0
6	rs1611149	G	ILMN_2130441	HLA-H	2.839e-22	1.2582e-16	6.40254e-17	2.29e-15	1.01761e-09	8.68544e-11	4.508e-36	2.0006e-30	7.38824e-30	<1.00E-04	1.086	0.8702	0.9615	0.16	0
6	rs1611185	G	ILMN_2130441	HLA-H	3.378e-22	1.497e-16	7.37897e-17	1.352e-23	6.0079e-18	5.5711e-18	1.204e-45	5.3432e-40	1.53552e-38	<1.00E-04	1.133	1.095	1.107	0.02	0
6	rs1611710	A	ILMN_2130441	HLA-H	2.745e-25	1.2165e-19	1.29029e-19	1.286e-10	5.71462e-05	1.25572e-06	1.243e-31	5.5162e-26	9.08062e-26	<1.00E-04	-1.106	-0.7087	-0.8881	0.31	0
6	rs1611732	A	ILMN_2130441	HLA-H	6.314e-25	2.7982e-19	2.74727e-19	1.286e-10	5.71462e-05	1.25572e-06	1.912e-31	8.4852e-26	1.35731e-25	<1.00E-04	-1.106	-0.7087	-0.8882	0.31	0
6	rs1632948	A	ILMN_2130441	HLA-H	2.112e-22	9.3598e-17	4.92e-17	3.144e-15	1.39711e-09	1.15864e-10	2.28e-36	1.0118e-30	4.18492e-30	<1.00E-04	1.105	0.8878	0.9812	0.15	0
6	rs2256543	A	ILMN_2130441	HLA-H	9.045e-22	4.0085e-16	1.6808e-16	2.818e-17	1.2522e-11	1.77702e-12	5.346e-38	2.3725e-32	1.41114e-31	<1.00E-04	-1.088	-0.8969	-0.9855	0.14	0
6	rs2394255	A	ILMN_2130441	HLA-H	2.339e-12	1.03658e-06	3.90484e-08	7.611e-09	0.00338212	3.70799e-05	2.571e-19	1.141e-13	1.91764e-14	<1.00E-04	0.8469	0.6163	0.7061	0.22	0
6	rs2523409	G	ILMN_2130441	HLA-H	3.867e-31	1.7137e-25	7.51369e-25	1.321e-32	5.8702e-27	5.83139e-26	1.679e-63	7.4511e-58	3.78626e-55	<1.00E-04	1.342	1.328	1.314	0.01	0
6	rs2523790	C	ILMN_2130441	HLA-H	1.517e-12	6.7229e-07	2.68583e-08	5.574e-10	0.00024769	4.22309e-06	3.154e-21	1.3997e-15	3.63063e-16	<1.00E-04	-0.9714	-0.7362	-0.8304	0.19	0
6	rs2523946	A	ILMN_2130441	HLA-H	3.998e-26	1.7718e-20	2.1017e-20	4.592e-23	2.0406e-17	1.60926e-17	1.303e-48	5.7825e-43	2.75583e-41	<1.00E-04	1.198	0.9975	1.085	0.13	0
6	rs2975033	A	ILMN_2130441	HLA-H	8.19e-42	3.6296e-36	1.5982e-34	8.131e-42	3.6132e-36	2.8278e-34	3.533e-84	1.5679e-78	1.73366e-74	<1.00E-04	1.534	1.389	1.45	0.07	0
6	rs3893464	A	ILMN_2130441	HLA-H	7.849e-26	3.4784e-20	4.05871e-20	1.2e-21	5.3325e-16	2.67328e-16	1.945e-46	8.6316e-41	2.85457e-39	<1.00E-04	-1.094	-1.011	-1.046	0.06	0
6	rs6904029	A	ILMN_2130441	HLA-H	8.973e-38	3.9766e-32	7.48281e-31	2.133e-38	9.4785e-33	4.85191e-31	7.871e-77	3.493e-71	1.31029e-67	<1.00E-04	1.457	1.344	1.396	0.06	0
8	rs7007884	G	ILMN_2132809	ARHGEF10	2.294e-12	1.01663e-06	3.8398e-08	2.025e-18	8.9985e-13	1.78692e-13	7.897e-29	3.5046e-23	3.74062e-23	<1.00E-04	0.1833	0.2309	0.206	0.16	0
1	rs11265618	A	ILMN_2133996	SHE	7.318e-22	3.2431e-16	1.40676e-16	4.633e-21	2.0588e-15	8.38233e-16	1.191e-43	5.2855e-38	9.91184e-37	<1.00E-04	-0.5324	-0.5137	-0.5368	0.03	0
1	rs4845652	A	ILMN_2133996	SHE	5.884e-09	0.00260762	3.0642e-05	1.949e-13	8.66081e-08	4.46528e-09	2.604e-23	1.1556e-17	4.61837e-18	<1.00E-04	-0.4852	-0.5391	-0.5393	0.07	0
1	rs7543174	G	ILMN_2133996	SHE	2.797e-21	1.2395e-15	4.6426e-16	5.002e-22	2.2227e-16	1.30017e-16	5.374e-44	2.3849e-38	4.96456e-37	<1.00E-04	-0.5062	-0.5058	-0.5198	0	0
8	rs1209853	C	ILMN_2137066	ZNF7	4.145e-29	1.8369e-23	4.12495e-23	6.274e-31	2.788e-25	1.62962e-24	4.237e-56	1.8803e-50	2.59206e-48	<1.00E-04	-0.6478	-0.5246	-0.58	0.15	1
8	rs1735169	A	ILMN_2137066	ZNF7	8.694e-30	3.8529e-24	1.22441e-23	1.927e-25	8.563e-20	1.45517e-19	3.42e-51	1.5177e-45	1.02648e-43	<1.00E-04	-0.6526	-0.4758	-0.5529	0.22	1
8	rs1735404	A	ILMN_2137066	ZNF7	3.004e-31	1.3313e-25	6.0263e-25	7.81e-31	3.4705e-25	1.93141e-24	3.717e-58	1.6495e-52	3.70881e-50	<1.00E-04	-0.6515	-0.5239	-0.5828	0.15	1
8	rs1735433	G	ILMN_2137066	ZNF7	1.35e-30	5.9828e-25	2.25181e-24	4.704e-27	2.0903e-21	5.2989e-21	2.228e-53	9.8875e-48	8.5292e-46	<1.00E-04	-0.6705	-0.4913	-0.5685	0.22	1
8	rs2727229	A	ILMN_2137066	ZNF7	6.958e-15	3.08358e-09	2.39947e-10	9.834e-19	4.37e-13	9.55502e-14	2.537e-30	1.1259e-24	1.51817e-24	<1.00E-04	-0.5192	-0.432	-0.4644	0.13	1
8	rs2953854	A	ILMN_2137066	ZNF7	8.198e-21	3.6331e-15	1.21264e-15	1.231e-21	5.4702e-16	2.72102e-16	4.572e-40	2.029e-34	1.90331e-33	<1.00E-04	-0.531	-0.4319	-0.478	0.15	1
8	rs2953857	A	ILMN_2137066	ZNF7	1.553e-21	6.8824e-16	2.69975e-16	3.135e-24	1.3931e-18	1.5051e-18	2.576e-43	1.1432e-37	1.93879e-36	<1.00E-04	-0.5398	-0.4508	-0.492	0.13	1
8	rs2953874	G	ILMN_2137066	ZNF7	2.458e-22	1.0893e-16	5.66412e-17	9.989e-22	4.4388e-16	2.27998e-16	1.06e-40	4.7041e-35	4.83787e-34	<1.00E-04	-0.5742	-0.4547	-0.5056	0.16	1
8	rs2955195	G	ILMN_2137066	ZNF7	1.871e-20	8.2917e-15	2.48261e-15	3.736e-20	1.6602e-14	5.67082e-15	3.233e-38	1.4348e-32	9.04058e-32	<1.00E-04	-0.5276	-0.4141	-0.4658	0.17	1
8	rs2958482	G	ILMN_2137066	ZNF7	3.717e-21	1.6473e-15	5.9503e-16	1.403e-23	6.2345e-18	5.72087e-18	3.796e-42	1.6846e-36	2.10355e-35	<1.00E-04	-0.5373	-0.4466	-0.4881	0.13	1
8	rs2976464	G	ILMN_2137066	ZNF7	2.369e-17	1.0499e-11	1.48015e-12	4.519e-18	2.0081e-12	3.48787e-13	3.82e-32	1.6953e-26	2.99354e-26	<1.00E-04	-0.543	-0.4348	-0.4781	0.16	1
8	rs5029824	A	ILMN_2137066	ZNF7	1.3e-30	5.7612e-25	2.23361e-24	8.167e-29	3.6292e-23	1.30274e-22	2.536e-55	1.1254e-49	1.3795e-47	<1.00E-04	-0.6448	-0.518	-0.575	0.15	1
14	rs1955629	A	ILMN_2138745	C14orf37	1.297e-23	5.7479e-18	4.19318e-18	1.416e-20	6.2923e-15	2.35772e-15	5.789e-44	2.5691e-38	5.26747e-37	<1.00E-04	-0.4533	-0.4268	-0.4401	0.04	0
15	rs3803433	A	ILMN_2139970	ALDH1A3	1.518e-20	6.7273e-15	2.06424e-15	4.157e-17	1.8473e-11	2.48469e-12	1.277e-37	5.6671e-32	3.15638e-31	<1.00E-04	-0.5749	-0.4965	-0.5394	0.1	1
17	rs11077969	A	ILMN_2140342	CCDC57	9.375e-11	4.15473e-05	8.80291e-07	1.326e-10	5.89237e-05	1.2882e-06	1.587e-19	7.0429e-14	1.23026e-14	<1.00E-04	-0.2125	-0.259	-0.2361	0.14	0
17	rs4247357	A	ILMN_2140342	CCDC57	2.11e-10	9.351e-05	1.78426e-06	4.178e-11	1.85659e-05	4.93135e-07	7.366e-20	3.2689e-14	6.25414e-15	<1.00E-04	-0.2064	-0.2669	-0.2365	0.18	0
17	rs6502057	A	ILMN_2140342	CCDC57	1.084e-09	0.0004804	7.16204e-06	3.589e-13	1.59485e-07	7.60855e-09	1.88e-21	8.3431e-16	2.24222e-16	<1.00E-04	-0.2013	-0.2784	-0.2407	0.23	0
17	rs7221544	G	ILMN_2140342	CCDC57	2.479e-10	0.00010986	2.05632e-06	9.68e-11	4.30152e-05	9.92244e-07	1.307e-19	5.8003e-14	1.04706e-14	<1.00E-04	-0.2085	-0.2617	-0.2373	0.16	0
17	rs7502078	A	ILMN_2140342	CCDC57	3.029e-10	0.00013424	2.41739e-06	1.032e-10	4.586e-05	1.03972e-06	2.038e-19	9.0443e-14	1.54082e-14	<1.00E-04	-0.209	-0.2587	-0.2358	0.15	0
15	rs7164132	A	ILMN_2141807	C15orf23	1.186e-11	5.25601e-06	1.53569e-07	1.482e-16	6.5856e-11	7.41668e-12	5.229e-27	2.3205e-21	1.80954e-21	<1.00E-04	0.3862	0.4217	0.4048	0.06	0
15	rs7166991	G	ILMN_2141807	C15orf23	1.16e-11	5.14078e-06	1.51149e-07	2.588e-16	1.15e-10	1.23371e-11	1.639e-26	7.2736e-21	5.21497e-21	<1.00E-04	0.3845	0.4204	0.4008	0.06	0
15	rs7169262	A	ILMN_2141807	C15orf23	2.998e-11	1.32863e-05	3.4181e-07	1.482e-16	6.5856e-11	7.41668e-12	1.903e-26	8.4452e-21	5.90756e-21	<1.00E-04	0.3978	0.4217	0.4085	0.04	0
13	rs7991892	G	ILMN_2150019	SUCLA2	1.421e-15	6.2975e-10	5.8523e-11	8.302e-18	3.6892e-12	5.95861e-13	1.482e-34	6.5769e-29	1.78915e-28	<1.00E-04	-0.6544	-0.5348	-0.6134	0.14	0
10	rs10509760	G	ILMN_2151056	C10orf32	1.042e-09	0.00046178	6.94885e-06	1.8e-14	7.9987e-09	5.34571e-10	7.046e-23	3.1269e-17	1.15021e-17	<1.00E-04	-0.435	-0.385	-0.4085	0.09	1
10	rs10883800	C	ILMN_2151056	C10orf32	1.985e-16	8.7969e-11	9.95145e-12	3.114e-17	1.3838e-11	1.92331e-12	1.184e-33	5.2544e-28	1.2383e-27	<1.00E-04	-0.3266	-0.3	-0.317	0.06	1
10	rs4532960	A	ILMN_2151056	C10orf32	4.407e-11	1.953e-05	4.7038e-07	6.944e-12	3.08572e-06	1.03169e-07	3.945e-22	1.7507e-16	5.389e-17	<1.00E-04	-0.2709	-0.2282	-0.2486	0.12	1
10	rs4919682	A	ILMN_2151056	C10orf32	1.805e-18	7.9992e-13	1.5424e-13	4.3e-18	1.9108e-12	3.37366e-13	1.499e-36	6.6523e-31	2.94213e-30	<1.00E-04	-0.3939	-0.3436	-0.3686	0.1	1
10	rs6163	A	ILMN_2151056	C10orf32	3.579e-12	1.58611e-06	5.67321e-08	1.097e-09	0.00048748	7.60052e-06	3.116e-21	1.3828e-15	3.59661e-16	<1.00E-04	-0.2995	-0.2195	-0.2568	0.22	1
10	rs7096169	G	ILMN_2151056	C10orf32	2.038e-17	9.0318e-12	1.30151e-12	1.397e-13	6.20788e-08	3.37386e-09	2.495e-30	1.1072e-24	1.50102e-24	<1.00E-04	-0.3607	-0.2623	-0.3071	0.22	1
10	rs9527	A	ILMN_2151056	C10orf32	4.877e-33	2.1613e-27	1.44309e-26	9.408e-28	4.1807e-22	1.21869e-21	2.899e-61	1.2865e-55	3.90212e-53	<1.00E-04	-0.4985	-0.4149	-0.4567	0.13	1
21	rs2070865	A	ILMN_2151579	HMGN1	4.709e-14	2.08689e-08	1.23176e-09	1.91e-18	8.4875e-13	1.70674e-13	8.046e-31	3.5707e-25	5.19353e-25	<1.00E-04	0.4254	0.4134	0.4181	0.02	0
21	rs2836985	G	ILMN_2151579	HMGN1	1.042e-14	4.61784e-09	3.36493e-10	2.986e-17	1.3269e-11	1.8581e-12	4.819e-30	2.1386e-24	2.73568e-24	<1.00E-04	0.4372	0.4002	0.4141	0.06	0
6	rs2239804	G	ILMN_2157441	HLA-DRA	1.204e-14	5.33578e-09	3.75874e-10	3.375e-15	1.49976e-09	1.22814e-10	9.222e-29	4.0926e-23	4.28463e-23	<1.00E-04	-0.6036	-0.6457	-0.6223	0.05	1
6	rs2395182	C	ILMN_2157441	HLA-DRA	1.581e-10	7.00653e-05	1.38094e-06	1.238e-10	5.50133e-05	1.21793e-06	6.701e-20	2.9738e-14	5.74403e-15	<1.00E-04	0.7297	0.6517	0.6859	0.08	1
6	rs3129890	G	ILMN_2157441	HLA-DRA	7.608e-11	3.37164e-05	7.43698e-07	6.048e-10	0.00026876	4.51408e-06	1.267e-19	5.6227e-14	1.02293e-14	<1.00E-04	0.6344	0.6174	0.6168	0.02	1
6	rs7192	A	ILMN_2157441	HLA-DRA	2.549e-24	1.1296e-18	9.86955e-19	6.721e-30	2.9866e-24	1.39761e-23	1.798e-53	7.9792e-48	7.06106e-46	<1.00E-04	0.81	0.8874	0.8452	0.06	1
6	rs9268542	G	ILMN_2157441	HLA-DRA	1.352e-13	5.99167e-08	3.13303e-09	1.598e-08	0.00710106	6.72416e-05	2.483e-20	1.1019e-14	2.34066e-15	<1.00E-04	-0.6039	-0.4652	-0.5292	0.18	1
6	rs9268832	A	ILMN_2157441	HLA-DRA	5.916e-24	2.6218e-18	2.16626e-18	1.777e-22	7.8965e-17	5.21589e-17	6.858e-45	3.0435e-39	7.65256e-38	<1.00E-04	0.7802	0.797	0.7812	0.02	1
19	rs1054060	G	ILMN_2161746	TRIP10	1.956e-28	8.6684e-23	1.72476e-22	3.399e-32	1.5104e-26	1.32724e-25	2.597e-60	1.1525e-54	3.23402e-52	<1.00E-04	-0.9686	-0.9331	-0.9357	0.03	1
19	rs2305806	G	ILMN_2161746	TRIP10	2.155e-16	9.5503e-11	1.07002e-11	1.149e-24	5.1058e-19	6.66678e-19	3.149e-39	1.3975e-33	1.01261e-32	<1.00E-04	-0.645	-0.7891	-0.7065	0.14	1
6	rs12209310	A	ILMN_2164007	RAET1E	1.262e-11	5.59282e-06	1.62301e-07	4.829e-12	2.14587e-06	7.50456e-08	2.778e-23	1.2328e-17	4.86963e-18	<1.00E-04	0.4415	0.3883	0.4199	0.09	0
6	rs2275046	G	ILMN_2164007	RAET1E	1.187e-10	5.26044e-05	1.07557e-06	1.754e-10	7.79428e-05	1.63674e-06	1.638e-20	7.2692e-15	1.59923e-15	<1.00E-04	0.3883	0.3298	0.3603	0.12	0
6	rs6925151	A	ILMN_2164007	RAET1E	2.005e-11	8.88558e-06	2.4174e-07	8.866e-12	3.9398e-06	1.28313e-07	1.653e-22	7.3357e-17	2.49348e-17	<1.00E-04	0.431	0.3847	0.4101	0.08	0
6	rs9371533	A	ILMN_2164007	RAET1E	2.12e-16	9.3952e-11	1.05771e-11	1.283e-14	5.70129e-09	4.0361e-10	5.659e-31	2.5114e-25	3.755e-25	<1.00E-04	0.4409	0.3981	0.4224	0.07	0
6	rs9969044	G	ILMN_2164007	RAET1E	5.061e-17	2.2429e-11	2.88937e-12	1.94e-13	8.62082e-08	4.45569e-09	3.228e-30	1.4325e-24	1.90115e-24	<1.00E-04	0.4555	0.3864	0.426	0.12	0
6	rs10807021	A	ILMN_2167729	ZNF391	2.88e-10	0.00012763	2.32245e-06	2.509e-11	1.115e-05	3.18483e-07	1.378e-19	6.1153e-14	1.09309e-14	<1.00E-04	-0.1609	-0.1587	-0.1554	0.01	0
14	rs4151374	G	ILMN_2167922	TRMT5	1.827e-29	8.0967e-24	2.20097e-23	2.91e-24	1.2931e-18	1.41303e-18	2.369e-53	1.0513e-47	8.84241e-46	<1.00E-04	0.5246	0.4269	0.4729	0.15	0
8	rs3907099	G	ILMN_2170595	RRM2B	7.694e-19	3.4098e-13	6.9268e-14	7.038e-18	3.1275e-12	5.16593e-13	1.808e-36	8.0236e-31	3.45559e-30	<1.00E-04	-0.6805	-0.67	-0.6819	0.01	0
11	rs672392	A	ILMN_2174341	GPR83	1.945e-10	8.61968e-05	1.66546e-06	1.723e-10	7.65653e-05	1.61275e-06	3.437e-20	1.5253e-14	3.16078e-15	<1.00E-04	-0.2939	-0.2898	-0.2949	0.01	0
11	rs7115129	A	ILMN_2174341	GPR83	6.577e-12	2.91474e-06	9.15195e-08	1.257e-13	5.58576e-08	3.05126e-09	2.185e-25	9.6967e-20	5.59533e-20	<1.00E-04	-0.3232	-0.3388	-0.3357	0.03	0
12	rs10878255	A	ILMN_2183938	LEMD3	1.251e-29	5.5441e-24	1.54554e-23	9.2e-36	4.0882e-30	9.30666e-29	2.608e-65	1.1574e-59	7.91112e-57	<1.00E-04	-0.6831	-0.5574	-0.6182	0.14	1
12	rs1344945	G	ILMN_2183938	LEMD3	5.389e-27	2.3882e-21	3.62399e-21	6.358e-36	2.8253e-30	7.05786e-29	4.82e-62	2.139e-56	8.66937e-54	<1.00E-04	-0.6748	-0.5767	-0.6287	0.11	1
12	rs17824630	G	ILMN_2183938	LEMD3	2.366e-19	1.0485e-13	2.47838e-14	8.871e-34	3.942e-28	4.89483e-27	9.05e-50	4.0162e-44	2.21886e-42	<1.00E-04	-0.6334	-0.5714	-0.6023	0.07	1
12	rs1909340	G	ILMN_2183938	LEMD3	2.733e-22	1.2112e-16	6.2301e-17	8.86e-24	3.9371e-18	3.80952e-18	3.187e-47	1.4143e-41	5.32174e-40	<1.00E-04	-0.5893	-0.4615	-0.5301	0.17	1
12	rs6581609	G	ILMN_2183938	LEMD3	1.65e-26	7.3123e-21	9.77297e-21	1.367e-21	6.0746e-16	2.97509e-16	2.373e-49	1.0531e-43	5.56845e-42	<1.00E-04	-0.6246	-0.4577	-0.548	0.22	1
12	rs6581612	C	ILMN_2183938	LEMD3	7.064e-15	3.13056e-09	2.40753e-10	4.759e-26	2.1148e-20	4.03287e-20	8.149e-39	3.6164e-33	2.36976e-32	<1.00E-04	-0.5851	-0.5328	-0.5637	0.07	1
12	rs7299766	G	ILMN_2183938	LEMD3	1.221e-17	5.4111e-12	8.38751e-13	2.104e-14	9.34959e-09	6.12636e-10	8.066e-33	3.5796e-27	7.04931e-27	<1.00E-04	-0.5325	-0.3549	-0.4488	0.28	1
12	rs7306826	G	ILMN_2183938	LEMD3	6.425e-20	2.8474e-14	7.6338e-15	5.934e-25	2.6369e-19	3.76182e-19	2.737e-44	1.2146e-38	2.64751e-37	<1.00E-04	-0.5971	-0.4877	-0.5407	0.14	1
12	rs7306938	G	ILMN_2183938	LEMD3	9.763e-20	4.3267e-14	1.12524e-14	6.529e-25	2.9013e-19	4.03408e-19	3.222e-44	1.4299e-38	3.06896e-37	<1.00E-04	-0.5978	-0.4891	-0.5425	0.14	1
12	rs7308958	A	ILMN_2183938	LEMD3	1.962e-16	8.695e-11	9.8838e-12	1.546e-26	6.87e-21	1.50338e-20	6.611e-41	2.9339e-35	3.16313e-34	<1.00E-04	-0.5795	-0.5292	-0.5599	0.06	1
12	rs9645806	C	ILMN_2183938	LEMD3	2.055e-19	9.1072e-14	2.19968e-14	2.161e-22	9.6029e-17	6.12203e-17	1.605e-42	7.1227e-37	1.01172e-35	<1.00E-04	-0.5396	-0.4429	-0.4975	0.14	1
6	rs318477	A	ILMN_2184250	SERPINB9	2.696e-24	1.1948e-18	1.02925e-18	7.71e-33	3.4261e-27	3.51327e-26	2.157e-57	9.5724e-52	1.75195e-49	<1.00E-04	-0.2306	-0.2642	-0.251	0.1	0
8	rs3802266	G	ILMN_2184966	ZHX2	8.182e-44	3.626e-38	2.16564e-36	2.131e-56	9.4696e-51	2.64425e-47	4.35e-101	1.9305e-95	3.05635e-90	<1.00E-04	-1.892	-1.991	-1.941	0.04	1
8	rs7844465	A	ILMN_2184966	ZHX2	3.146e-17	1.3942e-11	1.91205e-12	2.397e-25	1.0652e-19	1.73621e-19	9.664e-42	4.2887e-36	4.91084e-35	<1.00E-04	1.385	1.593	1.487	0.1	1
10	rs4576765	G	ILMN_2191313	FAM21A	3.266e-20	1.4474e-14	4.26408e-15	2.464e-29	1.0949e-23	4.53765e-23	8.119e-51	3.6031e-45	2.32675e-43	<1.00E-04	-0.8124	-0.8351	-0.8448	0.02	0
19	rs1010089	G	ILMN_2192281	CARD8	1.699e-11	7.52948e-06	2.10329e-07	4.616e-14	2.05122e-08	1.24118e-09	2.207e-24	9.7943e-19	4.72834e-19	<1.00E-04	-0.2348	-0.234	-0.2339	0	0
19	rs1062808	G	ILMN_2192281	CARD8	7.044e-13	3.1217e-07	1.35559e-08	2.323e-21	1.0323e-15	4.51626e-16	3.298e-33	1.4636e-27	3.1153e-27	<1.00E-04	-0.2559	-0.2964	-0.2777	0.1	0
19	rs6509366	A	ILMN_2192281	CARD8	1.395e-08	0.00618224	6.16625e-05	1.224e-13	5.43911e-08	2.98638e-09	3.749e-21	1.6637e-15	4.24624e-16	<1.00E-04	-0.2136	-0.2519	-0.2321	0.12	0
2	rs1449141	C	ILMN_2195099	C2orf52	1.441e-06	NS	0.00250989	1.913e-14	8.50084e-09	5.64922e-10	5.231e-20	2.3214e-14	4.58185e-15	<1.00E-04	-0.2831	-0.4094	-0.3528	0.26	0
2	rs4973417	C	ILMN_2195099	C2orf52	9.013e-16	3.9943e-10	3.86129e-11	1.05e-15	4.6659e-10	4.25189e-11	2.429e-30	1.078e-24	1.47716e-24	<1.00E-04	0.4374	0.4117	0.4208	0.04	0
2	rs7580705	G	ILMN_2195099	C2orf52	1.102e-20	4.8837e-15	1.56219e-15	3.854e-17	1.7126e-11	2.31298e-12	1.721e-35	7.6375e-30	2.609e-29	<1.00E-04	-0.5293	-0.5334	-0.5147	0.01	0
2	rs10933175	G	ILMN_2198408	MFF	1.893e-09	0.00083892	1.1679e-05	6.11e-12	2.71511e-06	9.16009e-08	1.234e-19	5.4763e-14	9.99527e-15	<1.00E-04	0.2708	0.2259	0.2406	0.13	0
2	rs7560053	A	ILMN_2198408	MFF	7.179e-31	3.1815e-25	1.31049e-24	4.855e-34	2.1574e-28	3.03789e-27	6.414e-63	2.8464e-57	1.38048e-54	<1.00E-04	0.3948	0.3652	0.3739	0.06	0
3	rs1403646	G	ILMN_2198867	WDR49	2.618e-13	1.16022e-07	5.75427e-09	9.357e-08	0.0415799	0.000291732	2.642e-19	1.1725e-13	1.96617e-14	<1.00E-04	-0.5544	-0.3549	-0.4501	0.31	0
3	rs9863185	A	ILMN_2198867	WDR49	1.331e-17	5.8986e-12	8.98824e-13	9.039e-12	4.01668e-06	1.30563e-07	8.351e-28	3.706e-22	3.26693e-22	<1.00E-04	-0.6649	-0.4793	-0.5724	0.23	0
3	rs4103004	A	ILMN_2199409	EFHB	2.899e-25	1.2848e-19	1.32023e-19	7.866e-25	3.4954e-19	4.73842e-19	2.422e-49	1.0748e-43	5.56845e-42	<1.00E-04	0.6911	0.6754	0.6821	0.02	0
3	rs7634934	A	ILMN_2199409	EFHB	3.038e-10	0.00013464	2.4204e-06	3.212e-14	1.42732e-08	8.92204e-10	3.293e-23	1.4614e-17	5.72819e-18	<1.00E-04	0.6103	0.6673	0.6375	0.06	0
16	rs11649236	A	ILMN_2201966	N4BP1	1.991e-39	8.8235e-34	2.58708e-32	2.71e-32	1.2042e-26	1.10004e-25	5.694e-69	2.5269e-63	4.36896e-60	<1.00E-04	-1.701	-1.477	-1.574	0.1	0
16	rs12597569	G	ILMN_2201966	N4BP1	1.991e-39	8.8235e-34	2.58708e-32	2.71e-32	1.2042e-26	1.10004e-25	5.694e-69	2.5269e-63	4.36896e-60	<1.00E-04	-1.701	-1.477	-1.574	0.1	0
16	rs3785138	G	ILMN_2201966	N4BP1	2.265e-19	1.0038e-13	2.38969e-14	3.999e-14	1.77704e-08	1.08982e-09	1.113e-31	4.9393e-26	8.18588e-26	<1.00E-04	-1.248	-0.9627	-1.09	0.18	0
16	rs7185541	G	ILMN_2201966	N4BP1	2.168e-29	9.6079e-24	2.3129e-23	1.555e-27	6.91e-22	1.97844e-21	7.064e-55	3.1349e-49	3.52936e-47	<1.00E-04	-1.541	-1.4	-1.453	0.07	0
6	rs1611133	A	ILMN_2203729	HCG4	9.431e-18	4.1795e-12	6.59121e-13	4.581e-16	2.0357e-10	2.04102e-11	7.734e-33	3.4322e-27	6.84359e-27	<1.00E-04	-1.14	-1.089	-1.104	0.03	0
6	rs1611149	G	ILMN_2203729	HCG4	1.781e-24	7.8929e-19	6.9946e-19	9.003e-28	4.0007e-22	1.18755e-21	1.64e-51	7.2781e-46	5.03887e-44	<1.00E-04	1.123	1.193	1.143	0.04	0
6	rs1611185	G	ILMN_2203729	HCG4	5.606e-13	2.48442e-07	1.11025e-08	8.804e-18	3.9123e-12	6.29083e-13	2.448e-30	1.0864e-24	1.48064e-24	<1.00E-04	0.8963	1.036	0.9665	0.1	0
6	rs1611710	A	ILMN_2203729	HCG4	4.387e-13	1.94419e-07	8.94538e-09	1.339e-09	0.00059501	8.91606e-06	4.543e-21	2.0161e-15	5.06348e-16	<1.00E-04	-0.8407	-0.7178	-0.7663	0.11	0
6	rs1611732	A	ILMN_2203729	HCG4	4.01e-13	1.77712e-07	8.37252e-09	1.339e-09	0.00059501	8.91606e-06	4.402e-21	1.9535e-15	4.91946e-16	<1.00E-04	-0.8398	-0.7178	-0.7659	0.11	0
6	rs1619379	A	ILMN_2203729	HCG4	7.721e-24	3.4217e-18	2.67783e-18	9.686e-34	4.3042e-28	5.03501e-27	9.512e-58	4.2213e-52	8.64339e-50	<1.00E-04	-1.164	-1.212	-1.187	0.03	0
6	rs1632948	A	ILMN_2203729	HCG4	4.08e-22	1.8081e-16	8.46074e-17	2.061e-25	9.1585e-20	1.53475e-19	6.06e-47	2.6893e-41	9.93058e-40	<1.00E-04	1.082	1.184	1.12	0.06	0
6	rs1632988	A	ILMN_2203729	HCG4	9.129e-23	4.0457e-17	2.27297e-17	6.885e-18	3.0595e-12	5.0765e-13	1.733e-39	7.6908e-34	5.80781e-33	<1.00E-04	-1.22	-1.115	-1.157	0.06	0
6	rs1633021	G	ILMN_2203729	HCG4	1.02e-12	4.52034e-07	1.90831e-08	1.65e-17	7.3321e-12	1.08534e-12	1.999e-29	8.8712e-24	1.01437e-23	<1.00E-04	-0.9863	-1.137	-1.059	0.1	0
6	rs1736971	A	ILMN_2203729	HCG4	1.329e-21	5.8897e-16	2.35422e-16	4.314e-16	1.917e-10	1.93557e-11	3.457e-37	1.5342e-31	7.66262e-31	<1.00E-04	-1.183	-1.092	-1.135	0.06	0
6	rs2517861	A	ILMN_2203729	HCG4	1.624e-11	7.1971e-06	2.02841e-07	1.141e-13	5.07028e-08	2.81984e-09	3.465e-24	1.5377e-18	7.16931e-19	<1.00E-04	-0.921	-1.018	-0.9721	0.07	0
6	rs2523409	G	ILMN_2203729	HCG4	3.122e-19	1.3836e-13	3.2011e-14	1.08e-12	4.79922e-07	2.0043e-08	2.421e-30	1.0744e-24	1.47716e-24	<1.00E-04	1.123	0.9684	1.031	0.1	0
6	rs2734985	G	ILMN_2203729	HCG4	5.449e-11	2.41484e-05	5.62839e-07	2.216e-13	9.84728e-08	4.97794e-09	3.503e-23	1.5546e-17	6.07392e-18	<1.00E-04	-0.9089	-1.024	-0.9658	0.08	0
6	rs2975033	A	ILMN_2203729	HCG4	4.596e-20	2.0368e-14	5.7661e-15	2.184e-21	9.7051e-16	4.44149e-16	2.525e-40	1.1206e-34	1.06312e-33	<1.00E-04	1.192	1.165	1.165	0.02	0
6	rs1003979	A	ILMN_2205405	HLA-DPB2	1.539e-14	6.8204e-09	4.73381e-10	3.418e-16	1.5189e-10	1.59129e-11	5.16e-30	2.2899e-24	2.91404e-24	<1.00E-04	-0.3877	-0.4137	-0.4	0.05	0
6	rs2395365	C	ILMN_2205405	HLA-DPB2	2.106e-26	9.3332e-21	1.20469e-20	5.561e-22	2.4712e-16	1.4214e-16	2.923e-47	1.2972e-41	4.97424e-40	<1.00E-04	0.5271	0.4524	0.4862	0.11	0
6	rs3129223	A	ILMN_2205405	HLA-DPB2	1.322e-13	5.85872e-08	3.09274e-09	1.576e-11	7.0033e-06	2.13964e-07	3.888e-24	1.7254e-18	8.01676e-19	<1.00E-04	0.4512	0.4103	0.4251	0.07	0
6	rs3129234	A	ILMN_2205405	HLA-DPB2	9.54e-14	4.22785e-08	2.30445e-09	5.014e-11	2.228e-05	5.71755e-07	8.23e-24	3.6523e-18	1.59055e-18	<1.00E-04	0.4539	0.404	0.4236	0.08	0
6	rs756440	G	ILMN_2205405	HLA-DPB2	1.02e-13	4.52034e-08	2.44803e-09	1.576e-11	7.0033e-06	2.13964e-07	3.301e-24	1.4649e-18	6.87747e-19	<1.00E-04	0.4509	0.4103	0.4248	0.07	0
6	rs756441	G	ILMN_2205405	HLA-DPB2	7.352e-27	3.2582e-21	4.76396e-21	3.463e-20	1.5389e-14	5.3587e-15	1.788e-45	7.9349e-40	2.20406e-38	<1.00E-04	0.5313	0.4387	0.4803	0.14	0
6	rs7754200	G	ILMN_2205405	HLA-DPB2	7.362e-14	3.26262e-08	1.84333e-09	1.592e-11	7.0744e-06	2.1553e-07	2.631e-24	1.1676e-18	5.50062e-19	<1.00E-04	0.4526	0.4122	0.4261	0.07	0
5	rs11134927	A	ILMN_2205935	SFXN1	4.282e-12	1.89766e-06	6.4869e-08	1.09e-09	0.00048437	7.57173e-06	1.227e-19	5.4452e-14	9.96178e-15	<1.00E-04	-0.4837	-0.4542	-0.4547	0.04	1
5	rs156372	A	ILMN_2205935	SFXN1	1.638e-31	7.2591e-26	3.50812e-25	2.68e-24	1.1909e-18	1.31628e-18	1.029e-54	4.5665e-49	5.00027e-47	<1.00E-04	-0.9948	-0.9285	-0.9615	0.05	1
5	rs157474	G	ILMN_2205935	SFXN1	7.803e-32	3.4581e-26	1.788e-25	1.493e-28	6.6345e-23	2.24557e-22	6.23e-60	2.7648e-54	7.19213e-52	<1.00E-04	-0.9519	-0.9424	-0.9475	0.01	1
5	rs7718943	G	ILMN_2205935	SFXN1	2.724e-19	1.2072e-13	2.83305e-14	3.414e-11	1.517e-05	4.21841e-07	4.596e-28	2.0396e-22	1.91617e-22	<1.00E-04	-0.7077	-0.5548	-0.6231	0.17	1
18	rs11665085	A	ILMN_2207328	C18orf10	1.084e-20	4.804e-15	1.54969e-15	4.741e-24	2.1068e-18	2.12893e-18	6.611e-44	2.9339e-38	5.8372e-37	<1.00E-04	-0.5778	-0.6411	-0.6108	0.07	0
18	rs16968181	G	ILMN_2207328	C18orf10	4.701e-11	2.08335e-05	4.95444e-07	7.33e-12	3.25725e-06	1.07961e-07	8.613e-23	3.8223e-17	1.37991e-17	<1.00E-04	-0.4683	-0.517	-0.5022	0.07	0
18	rs572244	A	ILMN_2207328	C18orf10	1.14e-29	5.0521e-24	1.48266e-23	7.281e-30	3.2355e-24	1.46208e-23	1.715e-59	7.6109e-54	1.90766e-51	<1.00E-04	-0.7366	-0.7497	-0.7489	0.01	0
12	rs10876864	G	ILMN_2209027	RPS26	8.676e-29	3.845e-23	7.89776e-23	9.1e-34	4.0438e-28	4.89483e-27	6.362e-62	2.8234e-56	1.05916e-53	<1.00E-04	0.5062	0.4751	0.4888	0.04	0
12	rs1701704	C	ILMN_2209027	RPS26	1.214e-19	5.3801e-14	1.33802e-14	2.898e-21	1.2878e-15	5.43956e-16	1.305e-39	5.7914e-34	4.56094e-33	<1.00E-04	0.4454	0.4098	0.4222	0.06	0
12	rs773107	G	ILMN_2209027	RPS26	2.68e-14	1.1877e-08	7.507e-10	2.277e-19	1.0118e-13	2.63145e-14	1.936e-32	8.5917e-27	1.6208e-26	<1.00E-04	0.3734	0.3964	0.3843	0.04	0
12	rs7132674	A	ILMN_2210534	PRH1	1.051e-09	0.00046577	6.99134e-06	1.31e-15	5.8213e-10	5.20034e-11	1.623e-23	7.2026e-18	2.9741e-18	<1.00E-04	0.1932	0.233	0.2127	0.13	0
6	rs13217993	G	ILMN_2211728	GUCA1B	1.485e-26	6.5811e-21	8.95227e-21	9.92e-35	4.4082e-29	7.55899e-28	4.131e-60	1.8333e-54	4.95185e-52	<1.00E-04	-0.3867	-0.4188	-0.4029	0.06	0
6	rs4714580	A	ILMN_2211728	GUCA1B	5.132e-19	2.2744e-13	4.94207e-14	6.524e-18	2.8991e-12	4.89416e-13	2.095e-36	9.2973e-31	3.90969e-30	<1.00E-04	-0.4771	-0.4223	-0.4462	0.09	0
6	rs722269	A	ILMN_2211728	GUCA1B	8.853e-24	3.9234e-18	2.98988e-18	4.399e-31	1.9548e-25	1.17148e-24	6.074e-54	2.6955e-48	2.51209e-46	<1.00E-04	-0.3741	-0.4027	-0.3906	0.05	0
6	rs7755400	G	ILMN_2211728	GUCA1B	6.938e-10	0.00030747	4.95125e-06	3.433e-13	1.52553e-07	7.34752e-09	8.932e-21	3.9639e-15	9.34523e-16	<1.00E-04	-0.2532	-0.2687	-0.2552	0.04	0
5	rs10476612	G	ILMN_2214278	ANKRD32	2.295e-14	1.01708e-08	6.58948e-10	3.814e-10	0.00016948	3.08068e-06	9.677e-23	4.2945e-17	1.52943e-17	<1.00E-04	-0.2862	-0.1723	-0.2316	0.35	0
5	rs11955373	A	ILMN_2214278	ANKRD32	1.148e-15	5.0876e-10	4.83221e-11	1.159e-12	5.15027e-07	2.12729e-08	5.166e-26	2.2926e-20	1.49751e-20	<1.00E-04	-0.3056	-0.1932	-0.2491	0.32	0
5	rs1054174	A	ILMN_2214955	CCDC127	4.482e-12	1.98629e-06	6.76408e-08	8.124e-12	3.61e-06	1.18262e-07	1.004e-22	4.4556e-17	1.57546e-17	<1.00E-04	-0.4499	-0.4033	-0.4247	0.08	0
5	rs6869925	G	ILMN_2214955	CCDC127	6.316e-24	2.7991e-18	2.28123e-18	7.008e-32	3.1142e-26	2.36855e-25	2.941e-54	1.3052e-48	1.31694e-46	<1.00E-04	-0.8402	-0.8552	-0.8419	0.01	0
17	rs224498	C	ILMN_2216918	SHPK	6.049e-12	2.68074e-06	8.57926e-08	4.461e-17	1.9823e-11	2.65559e-12	3.765e-27	1.6708e-21	1.36029e-21	<1.00E-04	0.1919	0.2736	0.2291	0.25	0
2	rs1432274	G	ILMN_2217955	TTC21B	3.02e-14	1.33838e-08	8.40036e-10	4.42e-19	1.9641e-13	4.72598e-14	1.987e-33	8.818e-28	1.95884e-27	<1.00E-04	-0.2886	-0.2789	-0.2872	0.02	0
8	rs2306899	A	ILMN_2221014	BAG4	4.332e-23	1.9198e-17	1.15555e-17	3.631e-28	1.6135e-22	5.1575e-22	3.186e-53	1.4139e-47	1.15974e-45	<1.00E-04	-0.434	-0.4573	-0.4563	0.04	1
8	rs7836805	A	ILMN_2221014	BAG4	2.062e-25	9.1382e-20	1.01567e-19	6.477e-31	2.8782e-25	1.64133e-24	1.925e-57	8.5428e-52	1.61645e-49	<1.00E-04	-0.449	-0.464	-0.4637	0.02	1
7	rs4723083	A	ILMN_2224918	CCDC129	1.105e-19	4.897e-14	1.25458e-14	4.917e-28	2.185e-22	6.72823e-22	1.6e-46	7.1005e-41	2.39105e-39	<1.00E-04	-0.508	-0.5359	-0.5261	0.04	0
19	rs265548	A	ILMN_2226271	INSL3	1.084e-09	0.0004804	7.16204e-06	2.338e-13	1.03894e-07	5.23915e-09	8.06e-22	3.5769e-16	1.03836e-16	<1.00E-04	0.3584	0.3283	0.3419	0.06	0
11	rs670446	A	ILMN_2228749	LOC643923	1.744e-21	7.7289e-16	3.0036e-16	1.189e-12	5.28358e-07	2.17756e-08	6.458e-34	2.866e-28	7.12694e-28	<1.00E-04	-0.5152	-0.3397	-0.4365	0.29	1
19	rs12984158	A	ILMN_2229261	SIGLEC16	4.365e-08	0.0193444	0.000156596	1.695e-17	7.5321e-12	1.1102e-12	2.445e-24	1.0851e-18	5.12956e-19	<1.00E-04	0.4645	0.5971	0.5424	0.18	0
21	rs2284552	A	ILMN_2230892	IL10RB	1.053e-08	0.00466659	4.91566e-05	4.156e-11	1.84681e-05	4.9296e-07	3.775e-20	1.6753e-14	3.44612e-15	<1.00E-04	0.199	0.2349	0.2262	0.12	0
21	rs2834167	G	ILMN_2230892	IL10RB	7.27e-10	0.00032219	5.16312e-06	5.034e-15	2.23697e-09	1.75366e-10	3.901e-25	1.7312e-19	9.44551e-20	<1.00E-04	0.2052	0.258	0.2401	0.16	0
12	rs11610238	G	ILMN_2234710	C12orf60	1.023e-08	0.00453364	4.81196e-05	2.66e-12	1.18203e-06	4.40087e-08	1.043e-19	4.6287e-14	8.60789e-15	<1.00E-04	0.1862	0.1837	0.1848	0.01	0
2	rs1974676	G	ILMN_2240457	HPCAL1	4.141e-10	0.00018352	3.17868e-06	2.086e-26	9.2696e-21	1.90606e-20	1.619e-35	7.1849e-30	2.47332e-29	<1.00E-04	-0.7293	-0.9697	-0.8816	0.2	1
2	rs3755264	A	ILMN_2240457	HPCAL1	1.918e-16	8.5e-11	9.70907e-12	1.037e-14	4.60814e-09	3.35945e-10	4.306e-31	1.9109e-25	2.90537e-25	<1.00E-04	-0.9004	-0.9492	-0.9392	0.04	1
2	rs3771138	A	ILMN_2240457	HPCAL1	5.326e-15	2.36033e-09	1.9189e-10	2.932e-14	1.3029e-08	8.25735e-10	8.967e-29	3.9794e-23	4.18627e-23	<1.00E-04	-0.8759	-0.9485	-0.9201	0.06	1
2	rs6432096	A	ILMN_2240457	HPCAL1	5.341e-07	NS	0.0011407	1.426e-18	6.3367e-13	1.32974e-13	1.376e-24	6.1065e-19	3.06497e-19	<1.00E-04	0.6272	0.8881	0.7847	0.24	1
2	rs7582990	G	ILMN_2240457	HPCAL1	3.874e-12	1.71684e-06	6.02699e-08	3.964e-11	1.76149e-05	4.71974e-07	3.692e-23	1.6385e-17	6.36065e-18	<1.00E-04	0.7378	0.7711	0.7707	0.03	1
2	rs876614	A	ILMN_2240457	HPCAL1	3.518e-18	1.5591e-12	2.73627e-13	2.069e-19	9.1941e-14	2.46022e-14	1.407e-37	6.244e-32	3.44567e-31	<1.00E-04	-0.9422	-1.03	-0.9944	0.06	1
2	rs11685424	G	ILMN_2242900	IL1RL1	7.971e-19	3.5325e-13	7.12896e-14	7.129e-20	3.1679e-14	9.83838e-15	7.169e-38	3.1815e-32	1.82223e-31	<1.00E-04	1.065	1.006	1.032	0.04	1
2	rs4399750	A	ILMN_2242900	IL1RL1	3.127e-18	1.3858e-12	2.47742e-13	1.226e-19	5.448e-14	1.54528e-14	8.389e-37	3.7229e-31	1.71851e-30	<1.00E-04	1.046	1.007	1.023	0.03	1
17	rs2302189	C	ILMN_2251114	SEPT4	1.07e-29	4.7419e-24	1.44884e-23	1.475e-17	6.5545e-12	9.99867e-13	2.419e-43	1.0735e-37	1.86383e-36	<1.00E-04	-0.4504	-0.3347	-0.3877	0.21	0
17	rs6503870	G	ILMN_2251114	SEPT4	1.889e-29	8.3715e-24	2.2197e-23	3.402e-19	1.5118e-13	3.80134e-14	3.437e-45	1.5253e-39	4.02916e-38	<1.00E-04	-0.4462	-0.3466	-0.3913	0.18	0
17	rs8066773	A	ILMN_2251114	SEPT4	8.535e-26	3.7825e-20	4.34194e-20	1.549e-14	6.88332e-09	4.77475e-10	6.868e-36	3.0479e-30	1.09073e-29	<1.00E-04	-0.4316	-0.3314	-0.3724	0.19	0
16	rs2641892	A	ILMN_2255310	RPS15A	8.721e-11	3.86489e-05	8.34623e-07	3.415e-10	0.00015175	2.8433e-06	2.464e-19	1.0935e-13	1.84614e-14	<1.00E-04	-0.4546	-0.4268	-0.4339	0.04	0
16	rs735173	A	ILMN_2255310	RPS15A	4.273e-12	1.89367e-06	6.4869e-08	3.415e-10	0.00015175	2.8433e-06	2.815e-20	1.2493e-14	2.62091e-15	<1.00E-04	-0.4856	-0.4268	-0.4457	0.09	0
10	rs10786612	G	ILMN_2258774	MRPL43	1.849e-11	8.19423e-06	2.25388e-07	9.645e-12	4.28597e-06	1.3771e-07	4.46e-23	1.9793e-17	7.51404e-18	<1.00E-04	-0.1301	-0.1466	-0.14	0.08	0
10	rs2863095	A	ILMN_2258774	MRPL43	3.745e-14	1.65968e-08	1.0167e-09	1.174e-13	5.21693e-08	2.88651e-09	5.899e-28	2.6179e-22	2.40367e-22	<1.00E-04	-0.1391	-0.1584	-0.1505	0.09	0
10	rs3740487	A	ILMN_2258774	MRPL43	1.56e-13	6.91347e-08	3.5213e-09	7.55e-13	3.35501e-07	1.4522e-08	1.556e-26	6.9053e-21	4.97138e-21	<1.00E-04	-0.1346	-0.1536	-0.1456	0.09	0
10	rs701836	A	ILMN_2258774	MRPL43	2.259e-10	0.00010011	1.89671e-06	2.332e-09	0.00103628	1.39414e-05	1.337e-19	5.9334e-14	1.06372e-14	<1.00E-04	-0.1211	-0.1248	-0.1257	0.02	0
1	rs7549189	C	ILMN_2261379	SRGAP2	1.447e-08	0.00641268	6.33658e-05	5.841e-17	2.5956e-11	3.32705e-12	4.703e-23	2.0871e-17	7.87332e-18	<1.00E-04	-0.226	-0.2589	-0.2412	0.1	1
11	rs2509961	G	ILMN_2262288	EEF1G	2.376e-38	1.053e-32	2.42116e-31	1.268e-35	5.6346e-30	1.16946e-28	7.784e-73	3.4544e-67	8.46708e-64	<1.00E-04	-0.9707	-0.7292	-0.8624	0.2	0
11	rs2516633	A	ILMN_2262288	EEF1G	5.548e-34	2.4587e-28	1.92972e-27	1.679e-25	7.461e-20	1.28586e-19	1.554e-60	6.8964e-55	2.0114e-52	<1.00E-04	-0.9447	-0.6744	-0.8312	0.24	0
11	rs2956993	C	ILMN_2262288	EEF1G	2.825e-26	1.252e-20	1.5616e-20	8.99e-22	3.9949e-16	2.20469e-16	1.866e-47	8.281e-42	3.36381e-40	<1.00E-04	-0.8057	-0.6031	-0.7175	0.2	0
11	rs693698	C	ILMN_2262288	EEF1G	1.332e-20	5.903e-15	1.8415e-15	8.901e-15	3.95536e-09	2.9183e-10	1.031e-35	4.5754e-30	1.59957e-29	<1.00E-04	-0.7752	-0.5278	-0.6717	0.27	0
11	rs7124057	G	ILMN_2262288	EEF1G	6.28e-50	2.7831e-44	6.09787e-42	1.537e-41	6.83e-36	4.95259e-34	2.64e-91	1.1716e-85	2.667e-81	<1.00E-04	-1.028	-0.7417	-0.9016	0.23	0
19	rs1284518	A	ILMN_2269193	ZNF331	2.758e-13	1.22227e-07	6.04344e-09	2.424e-17	1.0772e-11	1.55442e-12	2.125e-27	9.4304e-22	8.02183e-22	<1.00E-04	0.3024	0.281	0.2871	0.05	1
17	rs8076465	A	ILMN_2277077	PRKAR1A	3.184e-11	1.411e-05	3.56951e-07	7.933e-13	3.5252e-07	1.51228e-08	1.227e-23	5.4452e-18	2.29345e-18	<1.00E-04	0.3307	0.362	0.3519	0.06	1
10	rs12570229	G	ILMN_2282352	PHYH	4.502e-10	0.00019952	3.42047e-06	3.207e-10	0.00014251	2.70418e-06	1.283e-20	5.6937e-15	1.28484e-15	<1.00E-04	-0.4276	-0.4142	-0.4381	0.02	0
17	rs11012	A	ILMN_2286783	LRRC37A4	1.051e-13	4.65773e-08	2.51433e-09	2.902e-23	1.2896e-17	1.09e-17	1.644e-37	7.2958e-32	3.98911e-31	<1.00E-04	-0.5972	-0.6552	-0.6491	0.07	0
1	rs7521837	G	ILMN_2289775	HAX1	1.156e-09	0.00051231	7.57646e-06	3.571e-11	1.58685e-05	4.36943e-07	8.612e-20	3.8219e-14	7.22582e-15	<1.00E-04	-0.3874	-0.3919	-0.3812	0.01	1
21	rs2037925	G	ILMN_2296011	BRWD1	5.854e-12	2.59432e-06	8.36741e-08	4.312e-24	1.9161e-18	1.97946e-18	5.072e-34	2.2509e-28	5.71297e-28	<1.00E-04	-0.4476	-0.7342	-0.5911	0.34	0
21	rs2836939	A	ILMN_2296011	BRWD1	4.664e-18	2.0669e-12	3.51923e-13	1.047e-16	4.6526e-11	5.4042e-12	2.224e-32	9.8698e-27	1.80681e-26	<1.00E-04	-0.6307	-0.7086	-0.6626	0.08	0
21	rs2836981	G	ILMN_2296011	BRWD1	1.249e-12	5.53521e-07	2.26644e-08	5.028e-25	2.2343e-19	3.31461e-19	1.009e-35	4.4778e-30	1.57764e-29	<1.00E-04	-0.459	-0.732	-0.5972	0.32	0
21	rs2836982	C	ILMN_2296011	BRWD1	2.84e-12	1.25861e-06	4.63116e-08	1.833e-24	8.1453e-19	9.76904e-19	6.703e-35	2.9747e-29	9.0121e-29	<1.00E-04	-0.4562	-0.7359	-0.5981	0.33	0
21	rs2836985	G	ILMN_2296011	BRWD1	8.289e-08	0.0367344	0.000264362	8.636e-15	3.8376e-09	2.83989e-10	1.326e-21	5.8846e-16	1.63488e-16	<1.00E-04	0.3617	0.549	0.4626	0.29	0
21	rs2836987	G	ILMN_2296011	BRWD1	5.854e-12	2.59432e-06	8.36741e-08	5.766e-25	2.5622e-19	3.70299e-19	7.685e-35	3.4105e-29	1.01824e-28	<1.00E-04	-0.4476	-0.7337	-0.5924	0.34	0
21	rs4624474	A	ILMN_2296011	BRWD1	1.507e-12	6.67859e-07	2.67539e-08	1.105e-25	4.9103e-20	8.70669e-20	3.183e-36	1.4126e-30	5.60752e-30	<1.00E-04	-0.4529	-0.7406	-0.5991	0.34	0
21	rs6517522	A	ILMN_2296011	BRWD1	3.59e-14	1.59098e-08	9.83561e-10	7.913e-19	3.5163e-13	7.85072e-14	2.151e-32	9.5458e-27	1.76833e-26	<1.00E-04	0.4965	0.6273	0.5652	0.16	0
21	rs6517526	G	ILMN_2296011	BRWD1	3.002e-30	1.3304e-24	4.49955e-24	6.098e-37	2.7098e-31	9.68768e-30	6.312e-67	2.8012e-61	2.5131e-58	<1.00E-04	-0.712	-0.881	-0.8029	0.15	0
21	rs6517538	A	ILMN_2296011	BRWD1	3.002e-30	1.3304e-24	4.49955e-24	1.028e-35	4.5681e-30	9.9409e-29	1.247e-65	5.534e-60	3.98631e-57	<1.00E-04	-0.712	-0.8754	-0.7991	0.15	0
19	rs1010222	A	ILMN_2296843	GCDH	7.406e-10	0.00032821	5.23922e-06	8.245e-11	3.66385e-05	8.71995e-07	1.809e-19	8.0281e-14	1.38961e-14	<1.00E-04	0.1967	0.1763	0.1873	0.08	0
19	rs11085825	A	ILMN_2296843	GCDH	6.011e-10	0.00026639	4.36705e-06	5.102e-11	2.26719e-05	5.79807e-07	1.127e-19	5.0014e-14	9.19275e-15	<1.00E-04	0.1995	0.1768	0.188	0.09	0
19	rs2293683	A	ILMN_2296843	GCDH	7.713e-10	0.00034182	5.38197e-06	4.522e-12	2.00945e-06	7.07016e-08	1.323e-20	5.8713e-15	1.31481e-15	<1.00E-04	0.1978	0.1874	0.1934	0.04	0
19	rs8012	A	ILMN_2296843	GCDH	1.428e-17	6.3285e-12	9.53487e-13	1.433e-20	6.3679e-15	2.36992e-15	2.329e-37	1.0336e-31	5.49808e-31	<1.00E-04	-0.2482	-0.2438	-0.2472	0.01	0
3	rs1707953	G	ILMN_2298464	MOBP	2.507e-12	1.11103e-06	4.13089e-08	1.159e-10	5.15027e-05	1.15107e-06	4.2e-23	1.8639e-17	7.12116e-18	<1.00E-04	-0.8062	-0.6808	-0.7601	0.12	1
3	rs1707972	G	ILMN_2298464	MOBP	7.218e-18	3.1988e-12	5.22414e-13	1.788e-16	7.9454e-11	8.80823e-12	8.514e-35	3.7784e-29	1.11724e-28	<1.00E-04	-1.059	-0.8635	-0.9649	0.14	1
3	rs1768127	G	ILMN_2298464	MOBP	6.015e-18	2.6657e-12	4.43787e-13	4.882e-16	2.1694e-10	2.15999e-11	1.503e-34	6.6701e-29	1.80181e-28	<1.00E-04	-1.057	-0.8404	-0.9524	0.16	1
3	rs1768198	G	ILMN_2298464	MOBP	1.615e-12	7.15721e-07	2.83619e-08	3.432e-10	0.00015251	2.84831e-06	4.596e-23	2.0396e-17	7.71862e-18	<1.00E-04	-0.8216	-0.654	-0.7588	0.16	1
3	rs572971	A	ILMN_2298464	MOBP	6.015e-18	2.6657e-12	4.43787e-13	1.783e-16	7.9232e-11	8.80823e-12	7.188e-35	3.1899e-29	9.59369e-29	<1.00E-04	-1.057	-0.8615	-0.9616	0.14	1
3	rs6773938	A	ILMN_2298464	MOBP	3.681e-15	1.63131e-09	1.37007e-10	3.13e-11	1.39088e-05	3.91624e-07	2.231e-26	9.9008e-21	6.78627e-21	<1.00E-04	-0.9923	-0.7355	-0.8706	0.21	1
9	rs1416904	G	ILMN_2305721	POMT1	2.346e-12	1.03968e-06	3.90626e-08	3.112e-15	1.38289e-09	1.1505e-10	3.996e-27	1.7734e-21	1.41894e-21	<1.00E-04	0.6237	0.65	0.6477	0.03	1
9	rs2296949	A	ILMN_2305721	POMT1	5.119e-15	2.26859e-09	1.85928e-10	9.517e-19	4.2291e-13	9.29521e-14	2.774e-33	1.2311e-27	2.66493e-27	<1.00E-04	0.6794	0.7329	0.7174	0.05	1
17	rs12937692	A	ILMN_2311779	TMUB2	2.712e-15	1.20188e-09	1.04e-10	5.054e-15	2.24586e-09	1.75522e-10	2.677e-30	1.188e-24	1.59345e-24	<1.00E-04	-0.2332	-0.2553	-0.2469	0.06	1
17	rs2240226	A	ILMN_2311779	TMUB2	1.131e-20	5.0123e-15	1.58991e-15	1.823e-19	8.1009e-14	2.18356e-14	2.809e-39	1.2466e-33	9.126e-33	<1.00E-04	-0.2514	-0.2643	-0.2571	0.04	1
17	rs227584	C	ILMN_2311779	TMUB2	1.299e-26	5.7568e-21	8.0468e-21	7.657e-27	3.4026e-21	8.20353e-21	1.572e-51	6.9763e-46	4.94529e-44	<1.00E-04	-0.272	-0.2882	-0.2753	0.04	1
17	rs228765	G	ILMN_2311779	TMUB2	9.567e-17	4.2398e-11	5.14434e-12	1.143e-12	5.07917e-07	2.10372e-08	2.878e-28	1.2772e-22	1.24131e-22	<1.00E-04	-0.2362	-0.2096	-0.2227	0.08	1
17	rs400460	A	ILMN_2311779	TMUB2	9.567e-17	4.2398e-11	5.14434e-12	1.143e-12	5.07917e-07	2.10372e-08	2.878e-28	1.2772e-22	1.24131e-22	<1.00E-04	-0.2362	-0.2096	-0.2227	0.08	1
17	rs4239142	A	ILMN_2311779	TMUB2	2.15e-19	9.5282e-14	2.28477e-14	1.823e-19	8.1009e-14	2.18356e-14	4.246e-38	1.8843e-32	1.14238e-31	<1.00E-04	-0.2462	-0.2643	-0.2544	0.05	1
17	rs9910055	A	ILMN_2311779	TMUB2	3.558e-16	1.5768e-10	1.66335e-11	7.069e-14	3.14127e-08	1.82136e-09	1.087e-29	4.8239e-24	5.83044e-24	<1.00E-04	-0.234	-0.2503	-0.2449	0.05	1
7	rs10239340	A	ILMN_2312606	IRF5	5.835e-33	2.5859e-27	1.66131e-26	7.466e-44	3.3177e-38	3.04857e-36	1.516e-76	6.7278e-71	2.30658e-67	<1.00E-04	0.8096	0.8205	0.8144	0.01	0
7	rs10279821	A	ILMN_2312606	IRF5	2.474e-27	1.0964e-21	1.8312e-21	3.344e-27	1.486e-21	4.03489e-21	2.777e-54	1.2324e-48	1.27752e-46	<1.00E-04	0.7608	0.7485	0.7577	0.01	0
7	rs10488630	G	ILMN_2312606	IRF5	1.002e-18	4.4406e-13	8.72995e-14	6.979e-22	3.1013e-16	1.76232e-16	8.027e-40	3.5623e-34	3.07926e-33	<1.00E-04	-0.6531	-0.6983	-0.6705	0.05	0
7	rs1154330	G	ILMN_2312606	IRF5	3.514e-10	0.00015573	2.76146e-06	1.6e-14	7.10995e-09	4.88945e-10	1.963e-23	8.7115e-18	3.53866e-18	<1.00E-04	0.6795	0.6938	0.6812	0.01	0
7	rs2167273	A	ILMN_2312606	IRF5	2.277e-23	1.0091e-17	6.60361e-18	9.835e-35	4.3704e-29	7.55899e-28	1.357e-56	6.0221e-51	9.06083e-49	<1.00E-04	-0.7379	-0.7255	-0.7299	0.01	0
7	rs4728142	A	ILMN_2312606	IRF5	5.206e-13	2.30715e-07	1.0537e-08	4.204e-12	1.86814e-06	6.65348e-08	2.297e-24	1.0194e-18	4.85276e-19	<1.00E-04	-0.5448	-0.501	-0.5236	0.06	0
7	rs7789423	A	ILMN_2312606	IRF5	1.975e-28	8.7526e-23	1.72476e-22	7.49e-34	3.3283e-28	4.32071e-27	6.233e-62	2.7661e-56	1.05916e-53	<1.00E-04	0.7753	0.7897	0.7838	0.01	0
7	rs7808907	A	ILMN_2312606	IRF5	3.264e-23	1.4465e-17	8.80934e-18	3.724e-20	1.6548e-14	5.67082e-15	2.131e-42	9.457e-37	1.30845e-35	<1.00E-04	0.6955	0.6407	0.6621	0.06	0
2	rs11685424	G	ILMN_2313672	IL1RL1	4.763e-17	2.1108e-11	2.762e-12	2.996e-17	1.3313e-11	1.8581e-12	4.728e-33	2.0982e-27	4.37156e-27	<1.00E-04	1.18	1.167	1.165	0.01	0
2	rs4399750	A	ILMN_2313672	IL1RL1	2.166e-16	9.5991e-11	1.07034e-11	3.481e-17	1.5469e-11	2.11488e-12	3.553e-32	1.5768e-26	2.81761e-26	<1.00E-04	1.159	1.176	1.158	0.01	0
8	rs2161010	A	ILMN_2326376	ZNF596	4.948e-11	2.19281e-05	5.19372e-07	8.488e-13	3.77183e-07	1.61435e-08	2.07e-21	9.1863e-16	2.4545e-16	<1.00E-04	-0.4534	-0.4568	-0.4413	0.01	1
8	rs2906337	A	ILMN_2326376	ZNF596	2.201e-15	9.7542e-10	8.68442e-11	6.594e-17	2.9302e-11	3.68258e-12	3.718e-30	1.65e-24	2.13284e-24	<1.00E-04	-0.5188	-0.5402	-0.5202	0.03	1
8	rs7835919	A	ILMN_2326376	ZNF596	2.769e-27	1.2271e-21	2.00986e-21	7.592e-30	3.3737e-24	1.49142e-23	1.809e-55	8.0281e-50	1.0129e-47	<1.00E-04	-0.6659	-0.657	-0.6574	0.01	1
11	rs3059	G	ILMN_2326713	CD151	6.145e-12	2.72329e-06	8.6738e-08	2e-09	0.00088874	1.2324e-05	3.098e-20	1.3748e-14	2.87727e-15	<1.00E-04	-0.1407	-0.159	-0.1519	0.09	1
8	rs1055376	A	ILMN_2327994	AZIN1	3.872e-18	1.716e-12	2.99327e-13	2.14e-23	9.5096e-18	8.28622e-18	1.27e-40	5.6361e-35	5.59771e-34	<1.00E-04	-0.4582	-0.4623	-0.4612	0.01	0
8	rs1897787	G	ILMN_2327994	AZIN1	1.697e-08	0.00752061	7.2256e-05	7.095e-13	3.15282e-07	1.38022e-08	5.173e-20	2.2957e-14	4.54199e-15	<1.00E-04	-0.3337	-0.4075	-0.3724	0.14	0
8	rs1961102	A	ILMN_2327994	AZIN1	7.591e-14	3.36411e-08	1.88202e-09	7.814e-17	3.4723e-11	4.16542e-12	3.085e-30	1.3691e-24	1.82658e-24	<1.00E-04	0.4171	0.428	0.4253	0.02	0
8	rs1991928	G	ILMN_2327994	AZIN1	9.075e-09	0.00402178	4.38008e-05	4.364e-13	1.93924e-07	8.97228e-09	1.406e-20	6.2396e-15	1.39021e-15	<1.00E-04	-0.3423	-0.4119	-0.3791	0.13	0
8	rs2513910	G	ILMN_2327994	AZIN1	3.286e-26	1.4563e-20	1.78601e-20	3.232e-29	1.4362e-23	5.70703e-23	3.055e-55	1.3558e-49	1.61492e-47	<1.00E-04	-0.4923	-0.4573	-0.4733	0.05	0
8	rs2570940	G	ILMN_2327994	AZIN1	3.14e-17	1.3916e-11	1.91205e-12	3.779e-19	1.6793e-13	4.15293e-14	8.258e-37	3.6648e-31	1.70636e-30	<1.00E-04	0.4502	0.4306	0.4448	0.03	0
8	rs2679759	G	ILMN_2327994	AZIN1	1.32e-20	5.8499e-15	1.84015e-15	3.413e-25	1.5166e-19	2.40546e-19	1.359e-44	6.031e-39	1.37754e-37	<1.00E-04	-0.4478	-0.4747	-0.4603	0.04	0
8	rs678839	A	ILMN_2327994	AZIN1	2.664e-09	0.00118061	1.54932e-05	5.49e-17	2.4396e-11	3.16465e-12	1.265e-24	5.6139e-19	2.8278e-19	<1.00E-04	-0.3473	-0.4237	-0.3884	0.14	0
16	rs2288020	G	ILMN_2335072	TAF1C	6.677e-10	0.00029591	4.79595e-06	2.984e-14	1.32601e-08	8.35724e-10	1.098e-21	4.8727e-16	1.38444e-16	<1.00E-04	-0.2024	-0.2119	-0.2012	0.03	0
16	rs2303237	A	ILMN_2335072	TAF1C	6.403e-10	0.00028376	4.6141e-06	1.487e-13	6.60781e-08	3.54595e-09	3.41e-21	1.5133e-15	3.89338e-16	<1.00E-04	-0.2	-0.2063	-0.1978	0.02	0
16	rs3803643	C	ILMN_2335072	TAF1C	1.658e-12	7.34778e-07	2.89603e-08	4.996e-19	2.2201e-13	5.31288e-14	2.398e-29	1.0642e-23	1.20479e-23	<1.00E-04	-0.2298	-0.2266	-0.2235	0.01	0
5	rs2042381	A	ILMN_2336220	ERAP1	1.616e-14	7.16164e-09	4.91604e-10	4.61e-11	2.04855e-05	5.32028e-07	2.056e-24	9.1242e-19	4.45156e-19	<1.00E-04	0.4628	0.357	0.4044	0.18	0
5	rs27037	A	ILMN_2336220	ERAP1	5.52e-14	2.4463e-08	1.42409e-09	8.629e-14	3.83449e-08	2.19432e-09	9.319e-27	4.1356e-21	3.05258e-21	<1.00E-04	0.4376	0.3912	0.4109	0.08	0
12	rs918314	A	ILMN_2341524	TSPAN11	2.734e-11	1.21163e-05	3.15517e-07	1.852e-12	8.22977e-07	3.17875e-08	1.154e-21	5.1213e-16	1.44408e-16	<1.00E-04	-0.4365	-0.4077	-0.4039	0.05	0
3	rs10511185	G	ILMN_2341815	TFG	2.183e-11	9.67442e-06	2.59223e-07	2.64e-10	0.00011731	2.32367e-06	4.942e-20	2.1932e-14	4.37075e-15	<1.00E-04	-0.3544	-0.3742	-0.362	0.04	1
3	rs1143781	G	ILMN_2341815	TFG	5.552e-15	2.46049e-09	1.9843e-10	2.805e-12	1.24646e-06	4.60535e-08	3.435e-25	1.5244e-19	8.44128e-20	<1.00E-04	-0.3348	-0.3322	-0.3281	0.01	1
3	rs544500	A	ILMN_2341815	TFG	3.778e-17	1.6743e-11	2.26115e-12	4.723e-13	2.09877e-07	9.66512e-09	9.54e-28	4.2337e-22	3.71537e-22	<1.00E-04	-0.3682	-0.3658	-0.3631	0	1
3	rs6793682	A	ILMN_2341815	TFG	1.051e-16	4.6577e-11	5.61633e-12	5.183e-11	2.30318e-05	5.8801e-07	2.347e-25	1.0416e-19	5.94261e-20	<1.00E-04	-0.3419	-0.3003	-0.3169	0.09	1
3	rs764251	A	ILMN_2341815	TFG	6.574e-11	2.91341e-05	6.53987e-07	2.64e-10	0.00011731	2.32367e-06	1.534e-19	6.8076e-14	1.19215e-14	<1.00E-04	-0.3464	-0.3742	-0.3575	0.05	1
2	rs11692699	A	ILMN_2343105	LIPT1	1.126e-14	4.99011e-09	3.58164e-10	7.92e-13	3.51943e-07	1.51228e-08	1.094e-25	4.855e-20	2.95536e-20	<1.00E-04	-0.1793	-0.1559	-0.167	0.1	0
2	rs6717729	A	ILMN_2343105	LIPT1	1.237e-14	5.48203e-09	3.84742e-10	7.92e-13	3.51943e-07	1.51228e-08	5.734e-26	2.5447e-20	1.64497e-20	<1.00E-04	-0.1794	-0.1559	-0.1678	0.1	0
7	rs10225744	A	ILMN_2344298	STEAP2	8.802e-08	0.0390079	0.000277368	7.596e-15	3.37545e-09	2.55102e-10	8.16e-21	3.6213e-15	8.58208e-16	<1.00E-04	-0.134	-0.164	-0.1503	0.14	0
7	rs10226014	A	ILMN_2344298	STEAP2	4.197e-08	0.0185999	0.000151057	3.772e-15	1.67617e-09	1.34283e-10	1.911e-21	8.4807e-16	2.27294e-16	<1.00E-04	-0.134	-0.1636	-0.1501	0.14	0
7	rs10240790	A	ILMN_2344298	STEAP2	5.24e-07	NS	0.00112534	3.921e-15	1.74238e-09	1.38722e-10	1.119e-19	4.9659e-14	9.14888e-15	<1.00E-04	-0.1356	-0.1855	-0.1607	0.22	0
7	rs11563435	A	ILMN_2344298	STEAP2	7.448e-08	0.0330074	0.000242148	2.071e-14	9.20294e-09	6.06907e-10	2.5e-20	1.1095e-14	2.35083e-15	<1.00E-04	-0.1333	-0.1601	-0.1473	0.13	0
7	rs11563944	G	ILMN_2344298	STEAP2	1.323e-06	NS	0.00234675	1.049e-16	4.6615e-11	5.4042e-12	5.506e-21	2.4435e-15	6.07175e-16	<1.00E-04	-0.1435	-0.197	-0.1743	0.22	0
7	rs1541428	A	ILMN_2344298	STEAP2	1.002e-08	0.00444057	4.72514e-05	1.106e-15	4.9148e-10	4.44898e-11	8.575e-23	3.8054e-17	1.37811e-17	<1.00E-04	-0.1395	-0.1683	-0.1553	0.13	0
7	rs194503	G	ILMN_2344298	STEAP2	1.039e-08	0.00460455	4.87487e-05	7.008e-22	3.1142e-16	1.76232e-16	3.971e-28	1.7623e-22	1.6787e-22	<1.00E-04	-0.1675	-0.2247	-0.2006	0.21	0
7	rs2106274	G	ILMN_2344298	STEAP2	6.706e-08	0.0297191	0.000223915	2.071e-14	9.20294e-09	6.06907e-10	2.252e-20	9.994e-15	2.14954e-15	<1.00E-04	-0.1335	-0.1601	-0.1473	0.13	0
7	rs2190228	G	ILMN_2344298	STEAP2	3.432e-09	0.00152096	1.91954e-05	1.334e-21	5.9279e-16	2.92585e-16	2.039e-28	9.0488e-23	9.20526e-23	<1.00E-04	-0.1725	-0.227	-0.2042	0.19	0
7	rs6980439	A	ILMN_2344298	STEAP2	8.861e-10	0.00039269	6.09525e-06	2.667e-21	1.1851e-15	5.10997e-16	4.442e-29	1.9713e-23	2.16658e-23	<1.00E-04	-0.1771	-0.2244	-0.205	0.17	0
7	rs7777651	G	ILMN_2344298	STEAP2	8.756e-09	0.00388041	4.25787e-05	3.826e-15	1.70017e-09	1.35782e-10	2.051e-22	9.102e-17	2.98791e-17	<1.00E-04	-0.1396	-0.1645	-0.1534	0.12	0
12	rs10771794	A	ILMN_2345908	DDX11	6.463e-17	2.8642e-11	3.57783e-12	1.911e-23	8.4919e-18	7.55304e-18	9.784e-41	4.342e-35	4.62601e-34	<1.00E-04	0.7395	0.7837	0.7703	0.04	1
12	rs10843881	G	ILMN_2345908	DDX11	7.868e-54	3.4869e-48	3.14749e-45	5.586e-58	2.4823e-52	9.91887e-49	1.481e-112	6.572e-107	2.3904e-100	<1.00E-04	-1.064	-1.056	-1.06	0.01	1
12	rs35036	C	ILMN_2345908	DDX11	3.722e-17	1.6495e-11	2.23952e-12	4.913e-21	2.1832e-15	8.76463e-16	4.576e-38	2.0308e-32	1.21945e-31	<1.00E-04	-0.7505	-0.7522	-0.7558	0	1
12	rs35043	G	ILMN_2345908	DDX11	6.239e-09	0.00276494	3.20585e-05	1.996e-13	8.86967e-08	4.55041e-09	7.895e-22	3.5037e-16	1.02112e-16	<1.00E-04	-0.5748	-0.6721	-0.6322	0.11	1
12	rs4031375	G	ILMN_2345908	DDX11	2.423e-52	1.0738e-46	4.65432e-44	3.64e-56	1.6175e-50	3.29933e-47	9.297e-109	4.126e-103	4.51331e-97	<1.00E-04	-1.05	-1.048	-1.048	0	1
12	rs4931434	A	ILMN_2345908	DDX11	3.113e-20	1.3796e-14	4.09726e-15	2.322e-20	1.0318e-14	3.76345e-15	4.073e-39	1.8075e-33	1.25752e-32	<1.00E-04	-0.8672	-0.8063	-0.8214	0.05	1
11	rs10896384	A	ILMN_2348050	MRPL21	2.263e-09	0.0010029	1.35172e-05	6.615e-18	2.9395e-12	4.92181e-13	6.043e-25	2.6818e-19	1.42607e-19	<1.00E-04	-0.205	-0.23	-0.2182	0.08	0
11	rs604524	A	ILMN_2348050	MRPL21	2.166e-09	0.00095991	1.30326e-05	5.515e-18	2.4507e-12	4.19815e-13	3.207e-25	1.4232e-19	7.93983e-20	<1.00E-04	-0.2046	-0.2294	-0.219	0.08	0
11	rs613084	A	ILMN_2348050	MRPL21	5.56e-10	0.0002464	4.06591e-06	2.226e-11	9.89172e-06	2.8773e-07	4.917e-20	2.1821e-14	4.35918e-15	<1.00E-04	-0.2115	-0.1851	-0.196	0.09	0
11	rs622082	G	ILMN_2348050	MRPL21	2.676e-09	0.00118593	1.55067e-05	1.609e-17	7.1499e-12	1.06746e-12	1.126e-24	4.997e-19	2.54708e-19	<1.00E-04	-0.2083	-0.2299	-0.2217	0.07	0
11	rs629426	G	ILMN_2348050	MRPL21	1.349e-09	0.00059784	8.70703e-06	2.268e-18	1.0078e-12	1.99149e-13	1.041e-25	4.6198e-20	2.83813e-20	<1.00E-04	-0.2092	-0.2371	-0.2254	0.09	0
11	rs4963128	A	ILMN_2349061	IRF7	5.437e-11	2.40952e-05	5.62724e-07	2.273e-10	0.00010101	2.05755e-06	6.841e-21	3.0359e-15	7.38587e-16	<1.00E-04	-0.2772	-0.2516	-0.2691	0.07	0
11	rs936469	A	ILMN_2349061	IRF7	1.207e-12	5.34907e-07	2.19627e-08	1.157e-09	0.00051414	7.8891e-06	8.131e-21	3.6084e-15	8.5739e-16	<1.00E-04	-0.3282	-0.2519	-0.2896	0.19	0
22	rs6971	A	ILMN_2349658	TSPO	2.056e-14	9.1116e-09	5.98815e-10	4.958e-13	2.2032e-07	1.00638e-08	1.04e-25	4.6154e-20	2.83813e-20	<1.00E-04	0.3411	0.2679	0.3041	0.17	1
5	rs164495	G	ILMN_2351241	RNF14	2.384e-15	1.05652e-09	9.28812e-11	7.612e-18	3.3826e-12	5.5372e-13	7.847e-32	3.4824e-26	5.97068e-26	<1.00E-04	0.6324	0.7399	0.6853	0.11	1
5	rs6580209	G	ILMN_2351241	RNF14	4.354e-10	0.00019296	3.3244e-06	1.573e-14	6.98997e-09	4.82081e-10	3.979e-23	1.7658e-17	6.78961e-18	<1.00E-04	0.5421	0.7136	0.6252	0.19	1
7	rs4723242	A	ILMN_2352121	NT5C3	1.87e-09	0.00082873	1.15543e-05	3.62e-11	1.60863e-05	4.4047e-07	1.953e-19	8.6671e-14	1.4799e-14	<1.00E-04	0.101	0.1025	0.1011	0.01	0
7	rs7793131	C	ILMN_2352121	NT5C3	3.053e-08	0.01353	0.000117263	1.748e-12	7.76762e-07	3.03889e-08	1.913e-19	8.4896e-14	1.45288e-14	<1.00E-04	0.1082	0.1282	0.1185	0.12	0
11	rs4963471	G	ILMN_2355738	INCENP	1.451e-21	6.4304e-16	2.54621e-16	1.014e-31	4.5059e-26	3.33318e-25	1.22e-53	5.4142e-48	4.91619e-46	<1.00E-04	-0.9315	-1.166	-1.072	0.16	1
11	rs7951859	C	ILMN_2355738	INCENP	6.255e-21	2.772e-15	9.62167e-16	5.514e-27	2.4503e-21	6.10759e-21	1.145e-47	5.0813e-42	2.23315e-40	<1.00E-04	-0.904	-1.109	-1.022	0.14	1
3	rs1006044	A	ILMN_2356991	CD47	1.237e-17	5.482e-12	8.41279e-13	2.932e-18	1.3029e-12	2.42145e-13	2.11e-34	9.3638e-29	2.51184e-28	<1.00E-04	-0.4371	-0.3613	-0.3874	0.13	0
3	rs10933931	A	ILMN_2356991	CD47	1.237e-17	5.482e-12	8.41279e-13	1.248e-17	5.5458e-12	8.57092e-13	1.862e-33	8.2633e-28	1.84758e-27	<1.00E-04	-0.4371	-0.3515	-0.3793	0.15	0
9	rs1327351	A	ILMN_2357386	FKTN	3.85e-10	0.00017062	2.98458e-06	3.158e-14	1.40333e-08	8.79611e-10	5.156e-24	2.2882e-18	1.04499e-18	<1.00E-04	-0.2861	-0.3094	-0.3006	0.06	1
9	rs16924672	G	ILMN_2357386	FKTN	3.598e-14	1.59453e-08	9.83561e-10	1.275e-14	5.66574e-09	4.02267e-10	2.939e-28	1.3043e-22	1.25987e-22	<1.00E-04	-0.2982	-0.2753	-0.288	0.06	1
9	rs1928293	A	ILMN_2357386	FKTN	1.042e-10	4.61784e-05	9.71466e-07	2.144e-14	9.52734e-09	6.22535e-10	1.222e-24	5.423e-19	2.74146e-19	<1.00E-04	-0.2924	-0.3143	-0.3052	0.05	1
17	rs10438740	G	ILMN_2359907	CD68	1.348e-13	5.97395e-08	3.13303e-09	1.198e-07	NS	0.00035808	4.985e-20	2.2123e-14	4.39813e-15	<1.00E-04	0.5395	0.3948	0.4762	0.22	1
17	rs1619016	G	ILMN_2359907	CD68	5.816e-20	2.5775e-14	6.96349e-15	1.054e-16	4.6837e-11	5.40926e-12	3.946e-35	1.7512e-29	5.54602e-29	<1.00E-04	0.9496	0.8758	0.9165	0.06	1
17	rs1641544	A	ILMN_2359907	CD68	1.792e-11	7.94162e-06	2.2e-07	4.253e-10	0.00018899	3.37765e-06	4.12e-20	1.8284e-14	3.70626e-15	<1.00E-04	1.098	0.8722	0.9706	0.16	1
17	rs3803800	A	ILMN_2359907	CD68	2.903e-21	1.2865e-15	4.77482e-16	9.013e-20	4.0051e-14	1.1917e-14	1.376e-39	6.1065e-34	4.70881e-33	<1.00E-04	0.8538	0.6903	0.7618	0.15	1
1	rs10927875	A	ILMN_2364072	CLCNKA	3.558e-14	1.5768e-08	9.79394e-10	2.146e-17	9.5362e-12	1.3937e-12	2.688e-28	1.1929e-22	1.16854e-22	<1.00E-04	0.9946	0.9248	0.9324	0.05	0
1	rs1763601	C	ILMN_2364072	CLCNKA	1.059e-36	4.6932e-31	7.35343e-30	8.247e-31	3.6647e-25	1.99083e-24	3.485e-66	1.5466e-60	1.24079e-57	<1.00E-04	1.304	1.135	1.224	0.1	0
1	rs848194	G	ILMN_2364072	CLCNKA	4.81e-20	2.1317e-14	5.89433e-15	1.412e-10	6.27453e-05	1.36088e-06	2.511e-28	1.1143e-22	1.1086e-22	<1.00E-04	-1.078	-0.7058	-0.8911	0.3	0
1	rs848210	A	ILMN_2364072	CLCNKA	3.378e-18	1.497e-12	2.64353e-13	8.305e-11	3.69051e-05	8.74743e-07	3.423e-27	1.5191e-21	1.24211e-21	<1.00E-04	-1.046	-0.6968	-0.8692	0.28	0
1	rs848212	A	ILMN_2364072	CLCNKA	1.376e-17	6.098e-12	9.23967e-13	1.42e-11	6.31e-06	1.95158e-07	1.383e-27	6.1375e-22	5.33814e-22	<1.00E-04	-1.019	-0.7227	-0.8707	0.24	0
1	rs945425	A	ILMN_2364072	CLCNKA	6.854e-19	3.0375e-13	6.46671e-14	1.007e-21	4.4748e-16	2.27998e-16	2.595e-36	1.1516e-30	4.6852e-30	<1.00E-04	1.102	1.009	1.02	0.06	0
3	rs17793693	A	ILMN_2364384	PPARG	1.174e-12	5.20283e-07	2.15999e-08	4.462e-22	1.9828e-16	1.18323e-16	3.528e-32	1.5657e-26	2.81452e-26	<1.00E-04	0.5702	0.5245	0.5346	0.06	1
6	rs1014021	A	ILMN_2365176	ALDH8A1	1.647e-08	0.00729903	7.06324e-05	1.608e-13	7.1455e-08	3.79601e-09	1.011e-20	4.4867e-15	1.03772e-15	<1.00E-04	0.2532	0.2887	0.2717	0.09	0
6	rs6569990	G	ILMN_2365176	ALDH8A1	6.787e-08	0.030078	0.000225918	1.775e-13	7.8876e-08	4.12442e-09	5.071e-20	2.2504e-14	4.4632e-15	<1.00E-04	0.2451	0.2905	0.269	0.12	0
6	rs6929661	A	ILMN_2365176	ALDH8A1	1.124e-07	0.0498124	0.000335892	2.479e-13	1.1016e-07	5.52803e-09	1.412e-19	6.2662e-14	1.11748e-14	<1.00E-04	-0.2399	-0.2875	-0.2646	0.13	0
17	rs1048317	A	ILMN_2369018	EVI2A	1.919e-38	8.5045e-33	2.09985e-31	1.347e-43	5.9857e-38	5.0691e-36	1.039e-84	4.6109e-79	5.81701e-75	<1.00E-04	1.739	1.84	1.797	0.04	0
17	rs2525570	A	ILMN_2369018	EVI2A	4.4e-41	1.95e-35	7.15938e-34	7.401e-47	3.2888e-41	8.39374e-39	3.694e-90	1.6393e-84	2.74036e-80	<1.00E-04	1.782	1.776	1.779	0	0
17	rs2525574	A	ILMN_2369018	EVI2A	2.043e-48	9.054e-43	1.07987e-40	8.816e-49	3.9176e-43	1.61017e-40	1.516e-99	6.7278e-94	4.87506e-89	<1.00E-04	1.807	1.785	1.806	0.01	0
17	rs4258685	A	ILMN_2369018	EVI2A	3.106e-21	1.3765e-15	5.06258e-16	6.1e-29	2.7107e-23	1.01283e-22	9.077e-51	4.0282e-45	2.48564e-43	<1.00E-04	1.402	1.528	1.489	0.06	0
17	rs7226006	G	ILMN_2369018	EVI2A	5.508e-32	2.441e-26	1.33554e-25	6.765e-30	3.0062e-24	1.39761e-23	1.063e-62	4.7174e-57	2.08862e-54	<1.00E-04	1.615	1.693	1.68	0.03	0
17	rs9892839	G	ILMN_2369018	EVI2A	1.127e-32	4.9945e-27	3.08966e-26	3.222e-31	1.4318e-25	9.0274e-25	9.919e-65	4.4019e-59	2.58463e-56	<1.00E-04	1.604	1.684	1.67	0.03	0
8	rs11136344	G	ILMN_2370872	GRINA	2.596e-15	1.15047e-09	1.00717e-10	2.638e-19	1.1723e-13	2.99751e-14	1.324e-34	5.8757e-29	1.60969e-28	<1.00E-04	-0.2071	-0.1831	-0.1964	0.09	1
8	rs3936211	A	ILMN_2370872	GRINA	7.697e-16	3.4111e-10	3.35675e-11	2.111e-19	9.3807e-14	2.49581e-14	3.666e-35	1.6269e-29	5.19111e-29	<1.00E-04	-0.2063	-0.1849	-0.1973	0.08	1
8	rs6420181	G	ILMN_2370872	GRINA	9.168e-17	4.063e-11	4.97349e-12	3.631e-23	1.6135e-17	1.32352e-17	6.258e-39	2.7772e-33	1.85625e-32	<1.00E-04	-0.2129	-0.2075	-0.2119	0.02	1
19	rs2302524	G	ILMN_2374340	PLAUR	2.191e-09	0.00097099	1.31494e-05	1.3e-11	5.77684e-06	1.80023e-07	1.446e-21	6.4171e-16	1.76802e-16	<1.00E-04	-0.4274	-0.3858	-0.4283	0.07	0
6	rs17587	A	ILMN_2376108	PSMB9	8.897e-21	3.9429e-15	1.29369e-15	6.844e-18	3.0413e-12	5.06916e-13	4.762e-37	2.1133e-31	1.03698e-30	<1.00E-04	-0.6929	-0.5696	-0.6255	0.14	1
6	rs2071477	G	ILMN_2376108	PSMB9	7.119e-14	3.15493e-08	1.7912e-09	7.744e-10	0.00034412	5.61787e-06	8.083e-23	3.5871e-17	1.31125e-17	<1.00E-04	-0.5195	-0.3836	-0.452	0.21	1
6	rs4713600	A	ILMN_2376108	PSMB9	8.251e-14	3.6566e-08	2.02569e-09	5.132e-10	0.00022805	3.96687e-06	6.621e-23	2.9383e-17	1.08764e-17	<1.00E-04	-0.5185	-0.3927	-0.4558	0.2	1
6	rs6929078	G	ILMN_2376108	PSMB9	1.834e-14	8.12776e-09	5.45839e-10	2.587e-11	1.14959e-05	3.27791e-07	8.372e-25	3.7154e-19	1.92606e-19	<1.00E-04	-0.5549	-0.4122	-0.4817	0.21	1
6	rs7757767	G	ILMN_2376108	PSMB9	8.382e-15	3.71466e-09	2.80174e-10	2.711e-11	1.20469e-05	3.42265e-07	6.206e-25	2.7541e-19	1.4592e-19	<1.00E-04	-0.5633	-0.413	-0.4849	0.22	1
3	rs1642742	G	ILMN_2376625	VHL	1.243e-09	0.00055086	8.09959e-06	3.381e-11	1.50242e-05	4.1851e-07	3.986e-20	1.7689e-14	3.61209e-15	<1.00E-04	0.1538	0.1492	0.1542	0.02	1
21	rs10098	G	ILMN_2376667	POFUT2	2.207e-07	NS	0.000579038	6.842e-17	3.0404e-11	3.80613e-12	1.691e-23	7.5044e-18	3.08854e-18	<1.00E-04	-0.3542	-0.5933	-0.4897	0.36	0
21	rs1999334	G	ILMN_2376667	POFUT2	3.698e-35	1.6388e-29	1.76648e-28	5.826e-36	2.5889e-30	6.88227e-29	1.415e-71	6.2795e-66	1.42305e-62	<1.00E-04	-0.7664	-0.8429	-0.8135	0.07	0
21	rs2294171	A	ILMN_2376667	POFUT2	2.145e-12	9.50602e-07	3.60937e-08	1.224e-09	0.00054391	8.28522e-06	6.987e-21	3.1007e-15	7.52366e-16	<1.00E-04	-0.6386	-0.5887	-0.6174	0.06	0
21	rs2838808	G	ILMN_2376667	POFUT2	4.864e-19	2.1556e-13	4.78854e-14	4.356e-13	1.93568e-07	8.97228e-09	1.082e-29	4.8017e-24	5.83044e-24	<1.00E-04	-0.5887	-0.5262	-0.5567	0.08	0
21	rs2838817	A	ILMN_2376667	POFUT2	7.038e-25	3.119e-19	3.01679e-19	3.698e-15	1.64329e-09	1.32379e-10	4.451e-36	1.9753e-30	7.35289e-30	<1.00E-04	-0.696	-0.5848	-0.6318	0.12	0
21	rs2838857	G	ILMN_2376667	POFUT2	5.981e-38	2.6506e-32	5.32127e-31	5.826e-36	2.5889e-30	6.88227e-29	1.541e-73	6.8387e-68	1.81676e-64	<1.00E-04	-0.7979	-0.8429	-0.8262	0.04	0
21	rs2838859	A	ILMN_2376667	POFUT2	1.192e-48	5.2826e-43	8.06191e-41	1.171e-53	5.2036e-48	6.24346e-45	2.86e-103	1.2692e-97	2.73351e-92	<1.00E-04	-0.8144	-0.8857	-0.8595	0.06	0
21	rs6518223	G	ILMN_2376667	POFUT2	1.383e-10	6.129e-05	1.23479e-06	5.722e-15	2.5427e-09	1.96298e-10	5.184e-25	2.3006e-19	1.23686e-19	<1.00E-04	-0.4569	-0.5366	-0.5068	0.11	0
20	rs2273959	G	ILMN_2376822	SDCBP2	1.906e-13	8.44684e-08	4.2543e-09	4.137e-13	1.83837e-07	8.613e-09	3.298e-25	1.4636e-19	8.13479e-20	<1.00E-04	-0.5206	-0.5547	-0.5345	0.04	0
20	rs966846	A	ILMN_2376822	SDCBP2	9.412e-19	4.1711e-13	8.25379e-14	2.285e-24	1.0154e-18	1.14841e-18	6.98e-42	3.0976e-36	3.67986e-35	<1.00E-04	-0.6232	-0.6641	-0.6401	0.04	0
10	rs2271359	A	ILMN_2377829	NANOS1	2.787e-09	0.00123512	1.60578e-05	6.317e-13	2.8071e-07	1.23729e-08	9.44e-22	4.1893e-16	1.19699e-16	<1.00E-04	-0.2138	-0.2249	-0.2252	0.04	0
17	rs3859192	A	ILMN_2388272	MED24	2.465e-21	1.0924e-15	4.12918e-16	2.642e-30	1.174e-24	5.94149e-24	3.799e-51	1.6859e-45	1.11407e-43	<1.00E-04	-1.659	-1.771	-1.714	0.05	0
17	rs8066582	A	ILMN_2388272	MED24	3.439e-20	1.5241e-14	4.454e-15	1.529e-26	6.7944e-21	1.50338e-20	4.614e-46	2.0476e-40	6.19746e-39	<1.00E-04	-1.61	-1.644	-1.634	0.01	0
17	rs8070454	A	ILMN_2388272	MED24	1.765e-33	7.822e-28	5.88883e-27	7.096e-46	3.1533e-40	7.10836e-38	3.513e-80	1.559e-74	9.58279e-71	<1.00E-04	-1.983	-2.049	-2.03	0.02	0
17	rs868150	A	ILMN_2388272	MED24	1.041e-20	4.6134e-15	1.50087e-15	1.837e-22	8.1631e-17	5.29684e-17	2.763e-43	1.2262e-37	2.04104e-36	<1.00E-04	-1.59	-1.57	-1.592	0.01	0
17	rs2302234	A	ILMN_2389590	PRKAR1A	5.39e-11	2.38869e-05	5.58979e-07	5.777e-11	2.56714e-05	6.35772e-07	4.956e-21	2.1994e-15	5.50336e-16	<1.00E-04	-0.1055	-0.09454	-0.09972	0.08	1
13	rs1046028	A	ILMN_2390162	PHF11	1.081e-34	4.7907e-29	4.2824e-28	1.263e-40	5.6124e-35	3.51835e-33	1.065e-75	4.7263e-70	1.36381e-66	<1.00E-04	0.3679	0.3336	0.3504	0.07	1
13	rs11619265	A	ILMN_2390162	PHF11	8.77e-21	3.8866e-15	1.28616e-15	6.355e-23	2.824e-17	2.0631e-17	2.789e-43	1.2377e-37	2.04104e-36	<1.00E-04	0.3076	0.2719	0.2893	0.09	1
13	rs1322787	A	ILMN_2390162	PHF11	6.423e-13	2.84649e-07	1.24671e-08	3.624e-17	1.6104e-11	2.18383e-12	3.73e-29	1.6553e-23	1.83728e-23	<1.00E-04	0.2425	0.2462	0.247	0.01	1
13	rs1358991	A	ILMN_2390162	PHF11	8.431e-13	3.73637e-07	1.59518e-08	2.834e-17	1.2594e-11	1.77967e-12	5.035e-29	2.2345e-23	2.43187e-23	<1.00E-04	0.2431	0.2463	0.2468	0.01	1
13	rs1812	G	ILMN_2390162	PHF11	2.833e-16	1.2555e-10	1.35575e-11	1.007e-15	4.4748e-10	4.11881e-11	8.924e-32	3.9603e-26	6.7112e-26	<1.00E-04	0.3023	0.2389	0.2707	0.17	1
13	rs1925742	G	ILMN_2390162	PHF11	7.496e-13	3.32201e-07	1.43034e-08	6.309e-13	2.80354e-07	1.23729e-08	1.218e-24	5.4053e-19	2.74146e-19	<1.00E-04	0.2568	0.219	0.2383	0.11	1
13	rs2057413	G	ILMN_2390162	PHF11	2.533e-16	1.1226e-10	1.22807e-11	2.962e-14	1.31623e-08	8.31849e-10	3.33e-30	1.4778e-24	1.95088e-24	<1.00E-04	0.3216	0.2299	0.274	0.24	1
13	rs2247119	G	ILMN_2390162	PHF11	1.659e-14	7.35221e-09	5.02838e-10	6.943e-12	3.08527e-06	1.03169e-07	5.296e-27	2.3503e-21	1.82492e-21	<1.00E-04	-0.2687	-0.2315	-0.2581	0.11	1
13	rs2980	G	ILMN_2390162	PHF11	1.076e-29	4.7685e-24	1.44884e-23	5.827e-32	2.5894e-26	2.08415e-25	4.017e-62	1.7827e-56	7.54901e-54	<1.00E-04	0.3449	0.3132	0.3297	0.07	1
13	rs2981	G	ILMN_2390162	PHF11	5.86e-31	2.597e-25	1.10336e-24	1.924e-31	8.5497e-26	5.83052e-25	8.187e-63	3.6333e-57	1.683e-54	<1.00E-04	0.3494	0.312	0.3314	0.08	1
13	rs3764090	A	ILMN_2390162	PHF11	3.198e-14	1.41726e-08	8.86448e-10	6.494e-14	2.88575e-08	1.68318e-09	5.767e-28	2.5593e-22	2.37148e-22	<1.00E-04	0.3027	0.2301	0.2673	0.19	1
13	rs4942848	G	ILMN_2390162	PHF11	5.957e-11	2.64e-05	6.05587e-07	2.234e-09	0.00099273	1.34523e-05	1.099e-19	4.8772e-14	9.00643e-15	<1.00E-04	0.2314	0.1912	0.2149	0.13	1
13	rs7998427	A	ILMN_2390162	PHF11	1.242e-16	5.5042e-11	6.57118e-12	3.228e-15	1.43443e-09	1.18584e-10	1.991e-31	8.8357e-26	1.40536e-25	<1.00E-04	0.3035	0.2367	0.27	0.17	1
13	rs8000149	G	ILMN_2390162	PHF11	2.188e-23	9.6966e-18	6.4824e-18	8.548e-21	3.7985e-15	1.4627e-15	1.946e-43	8.636e-38	1.55051e-36	<1.00E-04	0.3503	0.2593	0.2976	0.21	1
13	rs9316453	A	ILMN_2390162	PHF11	1.033e-14	4.57796e-09	3.36133e-10	6.494e-14	2.88575e-08	1.68318e-09	2.439e-28	1.0824e-22	1.08699e-22	<1.00E-04	0.3056	0.2301	0.2683	0.2	1
13	rs942871	G	ILMN_2390162	PHF11	3.005e-11	1.33173e-05	3.41884e-07	2.047e-09	0.00090963	1.2537e-05	4.421e-20	1.962e-14	3.95771e-15	<1.00E-04	0.2361	0.1937	0.2186	0.14	1
13	rs9526569	G	ILMN_2390162	PHF11	3.11e-27	1.3783e-21	2.21407e-21	5.147e-24	2.2872e-18	2.2861e-18	8.87e-51	3.9364e-45	2.4846e-43	<1.00E-04	0.3529	0.2793	0.3136	0.16	1
13	rs967163	G	ILMN_2390162	PHF11	2.833e-16	1.2555e-10	1.35575e-11	8.352e-16	3.7114e-10	3.52141e-11	6.495e-32	2.8824e-26	5.02994e-26	<1.00E-04	0.3023	0.2363	0.269	0.17	1
17	rs11012	A	ILMN_2393693	LRRC37A4	1.611e-10	7.13948e-05	1.39951e-06	2.04e-23	9.0652e-18	7.98033e-18	1.687e-33	7.4866e-28	1.68488e-27	<1.00E-04	-0.4457	-0.5386	-0.5165	0.13	0
15	rs11073961	G	ILMN_2395932	UNC45A	2.248e-30	9.9625e-25	3.64178e-24	1.872e-29	8.3186e-24	3.52172e-23	3.549e-57	1.575e-51	2.69994e-49	<1.00E-04	-0.5671	-0.5264	-0.5347	0.05	1
15	rs1266492	G	ILMN_2395932	UNC45A	1.397e-22	6.1911e-17	3.36351e-17	2.444e-18	1.086e-12	2.10428e-13	1.242e-39	5.5118e-34	4.42587e-33	<1.00E-04	-0.472	-0.4131	-0.4368	0.09	1
15	rs2001217	C	ILMN_2395932	UNC45A	1.714e-12	7.59595e-07	2.96979e-08	5.892e-13	2.61824e-07	1.17003e-08	1.519e-24	6.7411e-19	3.33571e-19	<1.00E-04	-0.3486	-0.343	-0.3423	0.01	1
15	rs2106673	G	ILMN_2395932	UNC45A	8.452e-22	3.7457e-16	1.58594e-16	1.144e-18	5.0836e-13	1.10009e-13	4.454e-39	1.9766e-33	1.34778e-32	<1.00E-04	-0.4662	-0.4171	-0.4364	0.08	1
1	rs2566758	G	ILMN_2399769	GPR177	4.921e-12	2.18084e-06	7.21985e-08	8.624e-17	3.8323e-11	4.54479e-12	4.411e-27	1.9575e-21	1.55286e-21	<1.00E-04	-0.3038	-0.3248	-0.3125	0.05	0
1	rs3762371	A	ILMN_2399769	GPR177	1.249e-16	5.5352e-11	6.5755e-12	4.723e-21	2.0988e-15	8.48511e-16	1.935e-37	8.5872e-32	4.60984e-31	<1.00E-04	-0.3488	-0.3496	-0.3516	0	0
1	rs983034	A	ILMN_2399769	GPR177	9.731e-22	4.3125e-16	1.79088e-16	1.027e-26	4.5637e-21	1.06481e-20	1.839e-47	8.1612e-42	3.36381e-40	<1.00E-04	-0.3814	-0.3932	-0.3871	0.02	0
7	rs2286219	G	ILMN_2400759	CPVL	4.303e-09	0.00190696	2.33175e-05	1.842e-14	8.18533e-09	5.45497e-10	1.485e-21	6.5902e-16	1.80872e-16	<1.00E-04	0.441	0.7155	0.5716	0.34	0
7	rs317710	A	ILMN_2400759	CPVL	1.494e-15	6.621e-10	6.09994e-11	1.334e-31	5.9279e-26	4.26638e-25	3.851e-46	1.709e-40	5.2639e-39	<1.00E-04	0.5704	0.9094	0.7548	0.32	0
7	rs4141275	G	ILMN_2400759	CPVL	1.869e-12	8.28287e-07	3.22105e-08	2.888e-18	1.2833e-12	2.41506e-13	7.313e-30	3.2454e-24	4.0037e-24	<1.00E-04	0.5411	0.738	0.6504	0.22	0
7	rs505532	A	ILMN_2400759	CPVL	1.412e-08	0.00625757	6.21983e-05	1.731e-15	7.6921e-10	6.67226e-11	3.999e-22	1.7747e-16	5.4469e-17	<1.00E-04	0.4697	0.7561	0.6119	0.33	0
7	rs686846	G	ILMN_2400759	CPVL	3.657e-15	1.62068e-09	1.36674e-10	4.489e-18	1.9948e-12	3.48079e-13	1.078e-31	4.784e-26	8.01315e-26	<1.00E-04	0.5638	0.7405	0.6557	0.19	0
7	rs7313	A	ILMN_2400759	CPVL	2.397e-42	1.0623e-36	5.15361e-35	2.134e-49	9.4829e-44	5.06572e-41	4.998e-92	2.218e-86	5.963e-82	<1.00E-04	-0.8763	-1.012	-0.9563	0.1	0
17	rs2108971	G	ILMN_2401641	ALDH3A2	2.151e-27	9.5326e-22	1.6566e-21	1.017e-37	4.5193e-32	1.70889e-30	1.373e-63	6.0932e-58	3.24649e-55	<1.00E-04	0.4357	0.4903	0.4624	0.08	1
17	rs8067794	G	ILMN_2401641	ALDH3A2	3.786e-08	0.0167785	0.000140955	1.505e-13	6.6878e-08	3.57309e-09	1.417e-20	6.2884e-15	1.39754e-15	<1.00E-04	-0.2641	-0.3401	-0.3029	0.18	1
17	rs8081130	G	ILMN_2401641	ALDH3A2	1.82e-14	8.06571e-09	5.43643e-10	4.745e-23	2.1085e-17	1.62486e-17	1.084e-34	4.8106e-29	1.33667e-28	<1.00E-04	0.3397	0.4449	0.3853	0.19	1
17	rs962800	A	ILMN_2401641	ALDH3A2	7.843e-28	3.4758e-22	6.55548e-22	4.611e-38	2.049e-32	9.84015e-31	3.308e-64	1.468e-58	8.20784e-56	<1.00E-04	0.4367	0.4898	0.4627	0.08	1
17	rs962801	A	ILMN_2401641	ALDH3A2	3.014e-11	1.33572e-05	3.42184e-07	6.309e-19	2.8035e-13	6.60115e-14	2.411e-28	1.07e-22	1.08331e-22	<1.00E-04	-0.3314	-0.4335	-0.3786	0.19	1
3	rs1047855	A	ILMN_2404850	RPL14	2.331e-29	1.033e-23	2.42916e-23	1.099e-24	4.8836e-19	6.45639e-19	4.282e-54	1.9003e-48	1.86683e-46	<1.00E-04	0.2967	0.2876	0.2951	0.02	1
7	rs1637193	A	ILMN_2407389	GPNMB	9.462e-10	0.00041933	6.40697e-06	1.327e-12	5.89682e-07	2.40905e-08	3.262e-20	1.4476e-14	3.02211e-15	<1.00E-04	-0.314	-0.2926	-0.294	0.05	0
7	rs858239	A	ILMN_2407389	GPNMB	2.045e-09	0.00090628	1.24315e-05	1.416e-12	6.29231e-07	2.53168e-08	6.872e-20	3.0497e-14	5.87656e-15	<1.00E-04	-0.304	-0.2936	-0.2906	0.02	0
21	rs914249	A	ILMN_2411127	C21orf57	1.883e-12	8.34491e-07	3.22614e-08	2.136e-13	9.49179e-08	4.82127e-09	7.274e-24	3.2281e-18	1.42008e-18	<1.00E-04	0.3271	0.282	0.2951	0.1	0
18	rs2278664	G	ILMN_2412139	CABYR	1.128e-12	4.99897e-07	2.09275e-08	1.503e-09	0.00066789	9.80514e-06	8.637e-21	3.833e-15	9.06012e-16	<1.00E-04	-0.2672	-0.2055	-0.2313	0.18	0
15	rs1037445	G	ILMN_2413318	C15orf57	3.503e-16	1.5524e-10	1.65109e-11	7.144e-17	3.1746e-11	3.84825e-12	4.812e-31	2.1355e-25	3.22871e-25	<1.00E-04	0.3445	0.317	0.3259	0.06	0
15	rs1044474	G	ILMN_2413318	C15orf57	2.951e-23	1.3078e-17	8.15794e-18	2.678e-29	1.19e-23	4.82871e-23	8.195e-52	3.6368e-46	2.77054e-44	<1.00E-04	-0.3878	-0.4015	-0.3954	0.02	0
15	rs11630273	A	ILMN_2413318	C15orf57	4.957e-22	2.1968e-16	9.97016e-17	1.85e-27	8.2209e-22	2.3122e-21	1.572e-48	6.9763e-43	3.25735e-41	<1.00E-04	-0.3937	-0.38	-0.3856	0.03	0
15	rs11858113	G	ILMN_2413318	C15orf57	5.798e-17	2.5695e-11	3.2261e-12	1.418e-16	6.3012e-11	7.14245e-12	1.336e-31	5.929e-26	9.70395e-26	<1.00E-04	0.3518	0.3166	0.3301	0.07	0
15	rs1869302	A	ILMN_2413318	C15orf57	1.067e-15	4.7286e-10	4.51104e-11	5.478e-15	2.43427e-09	1.89082e-10	1.033e-28	4.5843e-23	4.77639e-23	<1.00E-04	0.3272	0.2895	0.3026	0.09	0
15	rs2412544	A	ILMN_2413318	C15orf57	2.067e-17	9.1603e-12	1.30562e-12	3.437e-16	1.5273e-10	1.59129e-11	7.963e-32	3.5339e-26	6.02357e-26	<1.00E-04	0.3562	0.3111	0.3304	0.1	0
15	rs3803357	A	ILMN_2413318	C15orf57	1.268e-15	5.6194e-10	5.31398e-11	1.465e-13	6.51005e-08	3.51123e-09	4.254e-28	1.8879e-22	1.78178e-22	<1.00E-04	0.3173	0.2737	0.2954	0.1	0
15	rs603104	A	ILMN_2413318	C15orf57	5.277e-17	2.3386e-11	2.98173e-12	5.937e-14	2.63824e-08	1.55003e-09	1.497e-29	6.6434e-24	7.75002e-24	<1.00E-04	-0.3317	-0.2796	-0.3045	0.12	0
6	rs2714344	A	ILMN_2415267	RREB1	9.952e-14	4.41044e-08	2.39622e-09	1.412e-14	6.27453e-09	4.42896e-10	5.729e-26	2.5424e-20	1.64512e-20	<1.00E-04	-0.3194	-0.3074	-0.3063	0.03	1
6	rs2714357	A	ILMN_2415267	RREB1	3.242e-15	1.43676e-09	1.22167e-10	7.115e-18	3.1617e-12	5.19898e-13	7.297e-31	3.2383e-25	4.73602e-25	<1.00E-04	-0.3509	-0.3531	-0.3482	0	1
14	rs12883250	A	ILMN_2415572	GALC	1.502e-10	6.65643e-05	1.32636e-06	1.444e-12	6.41673e-07	2.57614e-08	1.648e-21	7.3136e-16	1.98729e-16	<1.00E-04	0.3571	0.3723	0.367	0.03	0
14	rs12888666	A	ILMN_2415572	GALC	1.218e-22	5.3978e-17	2.99869e-17	1.435e-22	6.3767e-17	4.24996e-17	3.104e-45	1.3775e-39	3.69986e-38	<1.00E-04	-0.5252	-0.494	-0.509	0.04	0
14	rs1349377	G	ILMN_2415572	GALC	5.946e-12	2.63509e-06	8.46146e-08	1.937e-11	8.60749e-06	2.56444e-07	1.193e-21	5.2943e-16	1.48327e-16	<1.00E-04	-0.3667	-0.3492	-0.3592	0.03	0
14	rs2285008	C	ILMN_2415572	GALC	1.528e-11	6.77165e-06	1.92765e-07	3.565e-16	1.5842e-10	1.63956e-11	2.074e-25	9.2041e-20	5.3312e-20	<1.00E-04	0.3689	0.4176	0.3911	0.09	0
14	rs378816	C	ILMN_2415572	GALC	1.833e-11	8.12332e-06	2.23929e-07	5.502e-16	2.4449e-10	2.41742e-11	3.672e-25	1.6296e-19	8.95701e-20	<1.00E-04	0.3699	0.4199	0.3924	0.09	0
14	rs398607	G	ILMN_2415572	GALC	1.528e-11	6.77165e-06	1.92765e-07	3.276e-16	1.4558e-10	1.54486e-11	2.367e-25	1.0504e-19	5.97078e-20	<1.00E-04	0.3689	0.4173	0.3912	0.09	0
14	rs415076	G	ILMN_2415572	GALC	1.528e-11	6.77165e-06	1.92765e-07	4.39e-16	1.9508e-10	1.96278e-11	3.132e-25	1.3899e-19	7.78311e-20	<1.00E-04	0.3689	0.4236	0.3933	0.1	0
14	rs4904410	C	ILMN_2415572	GALC	6.012e-13	2.66434e-07	1.17701e-08	1.613e-14	7.16772e-09	4.91502e-10	6.705e-28	2.9756e-22	2.69887e-22	<1.00E-04	-0.3834	-0.4221	-0.4057	0.07	0
14	rs4904411	A	ILMN_2415572	GALC	1.038e-14	4.60011e-09	3.36477e-10	3.346e-12	1.48687e-06	5.3829e-08	6.273e-26	2.7839e-20	1.78277e-20	<1.00E-04	-0.434	-0.3505	-0.3874	0.15	0
4	rs6831256	G	ILMN_1654212	DOK7	1.384e-09	0.00061335	8.91934e-06	3.619e-12	1.60818e-06	5.75102e-08	5.497e-19	2.4395e-13	3.82438e-14	0.0001	0.3129	0.3305	0.3082	0.04	0
21	rs2249060	A	ILMN_1656297	C21orf57	1.494e-09	0.0006621	9.56986e-06	1.122e-09	0.00049859	7.74346e-06	1.867e-18	8.2854e-13	1.12335e-13	0.0001	0.3269	0.2573	0.2896	0.17	0
5	rs989548	C	ILMN_1670899	FBN2	3.88e-09	0.0017195	2.13179e-05	1.234e-10	5.48355e-05	1.21591e-06	1.206e-18	5.352e-13	7.59476e-14	0.0001	0.5539	0.6018	0.5838	0.06	0
1	rs1575177	A	ILMN_1679176	CLCA4	2.029e-09	0.00089919	1.23708e-05	2.267e-09	0.00100739	1.35854e-05	2.717e-18	1.2058e-12	1.55704e-13	0.0001	-0.4877	-0.4459	-0.4723	0.06	0
1	rs6587640	A	ILMN_1682120	THEM4	1.199e-07	NS	0.000354185	1.35e-12	5.99902e-07	2.44011e-08	3.956e-19	1.7556e-13	2.82202e-14	0.0001	-0.2349	-0.3115	-0.2801	0.2	0
20	rs2872810	G	ILMN_1683204	GMEB2	2.086e-08	0.00924455	8.51277e-05	3.599e-12	1.59929e-06	5.73093e-08	6.866e-19	3.047e-13	4.63392e-14	0.0001	0.1164	0.1373	0.1271	0.12	0
15	rs11853991	G	ILMN_1691772	ZSCAN29	4.168e-09	0.00184714	2.27352e-05	5.347e-10	0.00023761	4.09581e-06	9.467e-19	4.2013e-13	6.10135e-14	0.0001	-0.2451	-0.2637	-0.2585	0.05	0
20	rs197669	A	ILMN_1693428	TNNC2	1.077e-08	0.00477295	4.98364e-05	8.338e-11	3.70517e-05	8.76075e-07	2.277e-18	1.0105e-12	1.34234e-13	0.0001	0.1629	0.1755	0.1673	0.05	0
6	rs12176102	A	ILMN_1694100	PRIM2	2.494e-14	1.10527e-08	7.06011e-10	5.454e-08	0.024236	0.000188125	4.609e-20	2.0454e-14	4.106e-15	0.0001	0.452	0.2627	0.3516	0.37	0
22	rs1009337	A	ILMN_1697286	SF3A1	7.098e-08	0.0314563	0.000233613	3.515e-11	1.562e-05	4.32776e-07	2.688e-18	1.1929e-12	1.55287e-13	0.0001	0.1866	0.2193	0.2058	0.11	0
6	rs2857106	G	ILMN_1700428	HLA-DOB	5.837e-12	2.58679e-06	8.36741e-08	2.234e-08	0.00992727	8.90217e-05	6.468e-19	2.8704e-13	4.40692e-14	0.0001	-0.5883	-0.5167	-0.5492	0.09	0
6	rs719654	A	ILMN_1700428	HLA-DOB	1.378e-12	6.1069e-07	2.46646e-08	2.227e-08	0.00989616	8.88278e-05	2.383e-19	1.0575e-13	1.78948e-14	0.0001	-0.5719	-0.4758	-0.5203	0.13	0
9	rs4742097	G	ILMN_1701914	CD274	1.19e-10	5.27373e-05	1.07629e-06	1.144e-09	0.00050836	7.84151e-06	5.824e-19	2.5846e-13	4.03515e-14	0.0001	0.3973	0.359	0.3743	0.07	0
11	rs11006	G	ILMN_1709227	CCDC84	1.155e-07	NS	0.000344157	5.839e-10	0.00025947	4.39378e-06	8.155e-19	3.6191e-13	5.32304e-14	0.0001	0.1641	0.1819	0.1859	0.07	0
11	rs4558175	A	ILMN_1709227	CCDC84	1.769e-08	0.00783969	7.4716e-05	2.577e-09	0.00114515	1.50608e-05	1.622e-18	7.1982e-13	9.92145e-14	0.0001	0.1649	0.1652	0.1744	0	0
5	rs2355596	G	ILMN_1709269	CDH12	6.607e-10	0.0002928	4.75338e-06	4.293e-10	0.00019077	3.39987e-06	5.503e-19	2.4421e-13	3.82438e-14	0.0001	-0.3135	-0.3162	-0.3167	0.01	0
17	rs173365	A	ILMN_1710903	MAPT	1.074e-08	0.00475966	4.97599e-05	2.901e-10	0.00012891	2.48566e-06	5.833e-19	2.5886e-13	4.03515e-14	0.0001	-0.2097	-0.2202	-0.2262	0.03	1
17	rs2291725	G	ILMN_1712430	ATP5G1	3.646e-07	NS	0.000833835	1.804e-12	8.01647e-07	3.10957e-08	2.237e-18	9.9274e-13	1.32381e-13	0.0001	0.2107	0.2737	0.244	0.18	0
8	rs12550344	A	ILMN_1720059	HMBOX1	3.374e-07	NS	0.000790483	6.083e-13	2.70311e-07	1.19691e-08	5.334e-19	2.3671e-13	3.72232e-14	0.0001	-0.1332	-0.1875	-0.1631	0.24	0
3	rs11918193	A	ILMN_1726225	SERPINI2	1.915e-10	8.48672e-05	1.64864e-06	9.907e-11	4.40239e-05	1.0118e-06	1.575e-18	6.9896e-13	9.6539e-14	0.0001	0.3624	0.3584	0.3506	0.01	0
1	rs1483790	G	ILMN_1727878	FPGT	3.489e-12	1.54622e-06	5.5591e-08	2e-08	0.00888744	8.09331e-05	2.752e-19	1.2213e-13	2.02067e-14	0.0001	0.2253	0.1355	0.1742	0.35	0
1	rs3765651	C	ILMN_1727878	FPGT	2.886e-11	1.279e-05	3.30438e-07	7.339e-08	0.0326125	0.000239039	9.151e-18	4.0611e-12	4.7715e-13	0.0001	-0.2	-0.1223	-0.1566	0.34	0
12	rs11147005	G	ILMN_1728199	POLE	7.089e-11	3.14164e-05	6.97012e-07	1.131e-08	0.00502585	5.07534e-05	1.759e-18	7.8062e-13	1.0693e-13	0.0001	-0.2228	-0.2042	-0.2138	0.06	0
10	rs1171594	A	ILMN_1732410	SLC16A9	2.55e-08	0.0113009	0.000101298	2.144e-11	9.52734e-06	2.7816e-07	1.182e-18	5.2455e-13	7.49056e-14	0.0001	-0.08053	-0.08415	-0.08268	0.03	0
11	rs1318296	G	ILMN_1739214	TMPRSS5	2.075e-06	NS	0.00332882	1.104e-13	4.90587e-08	2.73545e-09	1.686e-18	7.4822e-13	1.02704e-13	0.0001	0.2917	0.4006	0.35	0.22	0
10	rs4925	A	ILMN_1740234	GSTO2	4.913e-08	0.021773	0.000172885	2.231e-12	9.91394e-07	3.74918e-08	6.875e-19	3.051e-13	4.63392e-14	0.0001	-0.149	-0.2031	-0.1747	0.22	0
10	rs966645	A	ILMN_1740234	GSTO2	3.284e-06	NS	0.00481676	2.774e-14	1.23269e-08	7.85529e-10	8.75e-19	3.8831e-13	5.68721e-14	0.0001	-0.1196	-0.1998	-0.1609	0.36	0
8	rs11989738	A	ILMN_1752117	TMEM55A	6.772e-10	0.00030012	4.84844e-06	3.222e-10	0.00014318	2.7129e-06	1.545e-18	6.8565e-13	9.50147e-14	0.0001	-0.2844	-0.2483	-0.2599	0.1	0
12	rs3741845	A	ILMN_1753665	PRR4	1.217e-06	NS	0.0022036	1.476e-13	6.55893e-08	3.52864e-09	7.648e-19	3.3941e-13	5.05634e-14	0.0001	0.12	0.173	0.1485	0.26	0
5	rs1445998	A	ILMN_1757636	C5orf35	5.969e-11	2.64529e-05	6.05606e-07	6.454e-09	0.00286798	3.22865e-05	3.673e-19	1.63e-13	2.63989e-14	0.0001	-0.3005	-0.2376	-0.2705	0.17	0
5	rs252890	A	ILMN_1757636	C5orf35	1.067e-10	4.72863e-05	9.90598e-07	5.282e-09	0.00234717	2.7214e-05	6.341e-19	2.814e-13	4.32976e-14	0.0001	-0.2652	-0.2279	-0.2482	0.11	0
5	rs2662027	A	ILMN_1757636	C5orf35	3.322e-09	0.00147221	1.8764e-05	2.136e-10	9.49179e-05	1.94819e-06	6.296e-19	2.7941e-13	4.30836e-14	0.0001	-0.4008	-0.3822	-0.3931	0.03	0
5	rs6898170	G	ILMN_1759670	AMACR	4.092e-08	0.0181346	0.00014856	4.247e-12	1.88725e-06	6.70788e-08	8.874e-19	3.9381e-13	5.74341e-14	0.0001	-0.3172	-0.3194	-0.3202	0	0
10	rs12782963	A	ILMN_1760530	BLOC1S2	1.214e-08	0.0053801	5.48771e-05	1.199e-11	5.32802e-06	1.67064e-07	5.16e-19	2.2899e-13	3.61117e-14	0.0001	0.4349	0.5075	0.472	0.11	0
10	rs7073610	A	ILMN_1760530	BLOC1S2	1.214e-08	0.0053801	5.48771e-05	1.199e-11	5.32802e-06	1.67064e-07	5.16e-19	2.2899e-13	3.61117e-14	0.0001	0.4349	0.5075	0.472	0.11	0
10	rs17681175	A	ILMN_1761411	C10orf119	4.485e-08	0.0198762	0.000159865	9.141e-12	4.062e-06	1.31526e-07	7.257e-19	3.2205e-13	4.81841e-14	0.0001	-0.2617	-0.2345	-0.2482	0.08	0
6	rs2844463	A	ILMN_1763467	LY6G5C	3.065e-10	0.00013583	2.43771e-06	3.674e-10	0.00016326	3.00152e-06	4.734e-19	2.1009e-13	3.33269e-14	0.0001	-0.2707	-0.2866	-0.2679	0.04	0
21	rs2280957	A	ILMN_1765328	C21orf57	1.702e-09	0.00075428	1.07262e-05	2.494e-10	0.00011083	2.20825e-06	9.974e-19	4.4263e-13	6.40101e-14	0.0001	-0.2004	-0.2234	-0.2112	0.08	1
21	rs2280958	A	ILMN_1765328	C21orf57	1.817e-09	0.00080524	1.12895e-05	1.912e-10	8.49639e-05	1.76789e-06	7.07e-19	3.1376e-13	4.72453e-14	0.0001	-0.2004	-0.2224	-0.2112	0.07	1
21	rs2839155	G	ILMN_1765328	C21orf57	9.011e-10	0.00039934	6.1576e-06	2.239e-10	9.94949e-05	2.03597e-06	7.762e-19	3.4447e-13	5.11643e-14	0.0001	-0.1998	-0.2234	-0.2104	0.08	1
1	rs1890548	G	ILMN_1766176	RAP1A	1.861e-06	NS	0.0030689	5.109e-14	2.2703e-08	1.35172e-09	1.136e-18	5.0414e-13	7.22935e-14	0.0001	-0.2057	-0.3469	-0.2755	0.36	1
17	rs3826408	A	ILMN_1768595	DLG4	1.193e-07	NS	0.000352751	1.965e-12	8.73191e-07	3.35841e-08	6.09e-19	2.7026e-13	4.19464e-14	0.0001	-0.4225	-0.4844	-0.4625	0.1	0
19	rs745952	A	ILMN_1771697	VRK3	3.801e-09	0.00168449	2.09645e-05	6.627e-11	2.94485e-05	7.18445e-07	9.644e-19	4.2799e-13	6.2023e-14	0.0001	-0.2729	-0.2629	-0.2664	0.03	0
6	rs987870	G	ILMN_1772218	HLA-DPA1	1.093e-11	4.84386e-06	1.4348e-07	1.837e-08	0.00816311	7.51335e-05	7.771e-19	3.4486e-13	5.11643e-14	0.0001	-0.3917	-0.3295	-0.3664	0.12	0
5	rs2662258	C	ILMN_1776213	RGMB	9.535e-06	NS	0.0111122	1.461e-15	6.4923e-10	5.72407e-11	8.856e-19	3.9302e-13	5.74341e-14	0.0001	-0.09028	-0.1813	-0.1356	0.47	1
5	rs374003	G	ILMN_1778488	WDR41	3.701e-12	1.64018e-06	5.82218e-08	6.04e-06	NS	0.00771949	6.629e-19	2.9418e-13	4.49712e-14	0.0001	-0.3175	-0.2046	-0.2856	0.31	0
2	rs1041973	A	ILMN_1781700	IL18R1	7.343e-09	0.0032542	3.67938e-05	1.193e-10	5.30136e-05	1.18109e-06	2.728e-19	1.2106e-13	2.01203e-14	0.0001	-0.5245	-0.5234	-0.5309	0	0
5	rs269546	A	ILMN_1784316	PCDHA9	6.837e-11	3.03e-05	6.76174e-07	1.673e-09	0.00074343	1.07544e-05	8.138e-19	3.6115e-13	5.32304e-14	0.0001	-0.5249	-0.4667	-0.4886	0.08	0
5	rs269554	A	ILMN_1784316	PCDHA9	3.517e-11	1.55863e-05	3.86953e-07	1.673e-09	0.00074343	1.07544e-05	4.423e-19	1.9629e-13	3.12747e-14	0.0001	-0.5293	-0.4667	-0.4909	0.09	0
3	rs1108842	A	ILMN_1790659	GNL3	6.411e-08	0.0284117	0.000216971	5.78e-12	2.56847e-06	8.73433e-08	1.438e-18	6.3816e-13	8.9431e-14	0.0001	0.3066	0.3456	0.3267	0.08	0
4	rs6811713	C	ILMN_1794239	C4orf26	6.801e-08	0.0301401	0.00022592	3.177e-12	1.41177e-06	5.15326e-08	2.15e-18	9.5414e-13	1.27784e-13	0.0001	-0.2575	-0.2803	-0.2637	0.06	0
10	rs11254053	G	ILMN_1795336	PTER	5.671e-11	2.51322e-05	5.81112e-07	5.263e-09	0.00233873	2.72098e-05	2.7e-18	1.1982e-12	1.55447e-13	0.0001	0.4523	0.4737	0.4584	0.03	0
6	rs7772549	G	ILMN_1797929	MICA	3.263e-13	1.44607e-07	6.94622e-09	9.382e-09	0.0041691	4.37902e-05	3.972e-19	1.7627e-13	2.82719e-14	0.0001	0.4742	0.4088	0.4308	0.1	0
17	rs230967	A	ILMN_1799099	TEKT3	3.185e-10	0.00014115	2.52445e-06	3.529e-09	0.00156819	1.9727e-05	2.337e-18	1.0371e-12	1.37212e-13	0.0001	-0.3018	-0.2896	-0.2962	0.03	0
3	rs9840571	A	ILMN_1800091	RARRES1	1.227e-07	NS	0.000361017	8.513e-13	3.78294e-07	1.61548e-08	7.994e-19	3.5476e-13	5.24019e-14	0.0001	-0.2552	-0.3176	-0.2863	0.15	0
7	rs6979448	A	ILMN_1809101	STEAP2	1.219e-07	NS	0.000359478	5.15e-12	2.28852e-06	7.9274e-08	2.136e-18	9.4792e-13	1.27212e-13	0.0001	-0.1456	-0.1943	-0.1703	0.2	0
22	rs8138001	G	ILMN_1809147	FAM118A	2.101e-08	0.00931102	8.55405e-05	8.088e-12	3.59408e-06	1.18083e-07	6.808e-19	3.0213e-13	4.60859e-14	0.0001	-0.2987	-0.3678	-0.3344	0.15	0
15	rs3803357	A	ILMN_2042343	MRPL42P5	9.648e-12	4.27571e-06	1.2871e-07	1.758e-09	0.00078121	1.11575e-05	7.158e-19	3.1766e-13	4.76286e-14	0.0001	0.2197	0.2228	0.2173	0.01	0
6	rs11242914	G	ILMN_2065783	EXOC2	1.665e-11	7.3788e-06	2.07038e-07	9.406e-11	4.17976e-05	9.7077e-07	1.268e-19	5.6272e-14	1.02293e-14	0.0001	-0.1642	-0.1516	-0.1524	0.06	0
17	rs7216863	A	ILMN_2086238	SMYD4	2.904e-11	1.287e-05	3.31794e-07	1.421e-08	0.00631453	6.13417e-05	9.2e-19	4.0828e-13	5.94182e-14	0.0001	0.1174	0.1053	0.1127	0.08	0
7	rs2075821	A	ILMN_2101526	GGCT	9.547e-07	NS	0.00182	4.164e-14	1.85037e-08	1.12866e-09	1.888e-18	8.3786e-13	1.13366e-13	0.0001	0.4541	0.5619	0.5074	0.15	0
15	rs12591310	A	ILMN_2127098	HSP90AB4P	7.304e-11	3.237e-05	7.16757e-07	4.725e-09	0.00209966	2.4923e-05	7.056e-19	3.1313e-13	4.72453e-14	0.0001	-0.5557	-0.5372	-0.5547	0.02	0
17	rs8080423	G	ILMN_2140342	CCDC57	1.943e-10	8.61081e-05	1.66546e-06	2.625e-10	0.00011665	2.31649e-06	4.549e-19	2.0188e-13	3.2095e-14	0.0001	-0.2089	-0.2566	-0.2338	0.14	0
10	rs4290163	A	ILMN_2151056	C10orf32	6.59e-11	2.9205e-05	6.54297e-07	1.172e-08	0.00520804	5.22313e-05	6.949e-19	3.0839e-13	4.67372e-14	0.0001	-0.2812	-0.208	-0.2419	0.21	1
21	rs2836961	C	ILMN_2151579	HMGN1	6.372e-09	0.00282389	3.26113e-05	1.168e-11	5.19026e-06	1.63288e-07	4.789e-19	2.1253e-13	3.36402e-14	0.0001	0.3574	0.3452	0.3507	0.02	0
6	rs10807020	A	ILMN_2167729	ZNF391	1.096e-10	4.85715e-05	1.00884e-06	5.387e-11	2.39383e-05	6.03934e-07	1.788e-19	7.9349e-14	1.37661e-14	0.0001	-0.1637	-0.1531	-0.153	0.05	0
6	rs2206251	G	ILMN_2167729	ZNF391	1.096e-10	4.85715e-05	1.00884e-06	6.362e-11	2.827e-05	6.90864e-07	2.476e-19	1.0988e-13	1.85095e-14	0.0001	-0.1637	-0.1538	-0.153	0.04	0
20	rs2180139	A	ILMN_2181125	NAPB	1.278e-09	0.00056637	8.31202e-06	2.039e-10	9.06075e-05	1.87387e-06	3.529e-19	1.5661e-13	2.55109e-14	0.0001	0.2265	0.2709	0.2505	0.13	0
20	rs2253834	G	ILMN_2181125	NAPB	1.819e-09	0.00080613	1.12895e-05	1.794e-10	7.972e-05	1.66895e-06	6.131e-19	2.7208e-13	4.21371e-14	0.0001	0.2211	0.2718	0.2473	0.15	0
20	rs2424559	G	ILMN_2181125	NAPB	3.841e-10	0.00017022	2.98266e-06	7.677e-10	0.00034114	5.58514e-06	2.716e-19	1.2053e-13	2.00768e-14	0.0001	0.2313	0.2585	0.2484	0.08	0
20	rs6048760	C	ILMN_2181125	NAPB	1.857e-09	0.00082297	1.1491e-05	2.399e-10	0.0001066	2.14888e-06	7.802e-19	3.4624e-13	5.12524e-14	0.0001	0.2223	0.2695	0.2467	0.14	0
6	rs2734986	G	ILMN_2203729	HCG4	5.666e-09	0.00251101	2.95863e-05	3.366e-11	1.49576e-05	4.18018e-07	8.255e-19	3.6634e-13	5.37688e-14	0.0001	-0.8868	-1.089	-0.9729	0.14	0
16	rs2650614	C	ILMN_2255310	RPS15A	2.27e-10	0.0001006	1.90256e-06	5.384e-10	0.00023925	4.11283e-06	7.127e-19	3.1628e-13	4.75241e-14	0.0001	-0.4498	-0.4239	-0.4318	0.04	0
17	rs10208	A	ILMN_2311779	TMUB2	3.588e-12	1.59e-06	5.67321e-08	2.009e-07	NS	0.00053977	1.784e-18	7.9171e-13	1.08227e-13	0.0001	-0.1818	-0.1571	-0.173	0.1	1
11	rs7126805	G	ILMN_2326713	CD151	2.041e-11	9.04512e-06	2.45543e-07	3.39e-08	0.0150642	0.000125555	1.04e-18	4.6154e-13	6.66035e-14	0.0001	-0.1396	-0.1477	-0.147	0.04	1
15	rs7174111	A	ILMN_2346460	NARG2	1.049e-10	4.64886e-05	9.75729e-07	6.44e-10	0.00028618	4.76778e-06	3.589e-19	1.5927e-13	2.58871e-14	0.0001	0.143	0.1178	0.1299	0.14	0
8	rs6984820	A	ILMN_2370872	GRINA	1.687e-09	0.00074763	1.06601e-05	1.049e-09	0.00046615	7.33467e-06	1.115e-18	4.9482e-13	7.11065e-14	0.0001	-0.1641	-0.1352	-0.1499	0.14	1
6	rs241398	A	ILMN_2376108	PSMB9	1.848e-14	8.1898e-09	5.48016e-10	2.053e-07	NS	0.000549065	6.174e-19	2.7399e-13	4.23405e-14	0.0001	-0.5478	-0.3123	-0.4133	0.39	1
20	rs224371	G	ILMN_2392940	CEP250	2.115e-08	0.00937307	8.59106e-05	4.399e-11	1.95479e-05	5.13655e-07	1.319e-18	5.8535e-13	8.27172e-14	0.0001	-0.1619	-0.2244	-0.1953	0.23	1
17	rs2453589	G	ILMN_2401641	ALDH3A2	4.18e-13	1.85245e-07	8.66215e-09	8.251e-08	0.0366651	0.00026221	2.7e-18	1.1982e-12	1.55447e-13	0.0001	-0.3073	-0.2598	-0.2765	0.12	1
3	rs11129780	A	ILMN_2401987	DLEC1	5.12e-10	0.0002269	3.80004e-06	3.643e-10	0.00016188	2.9847e-06	5.879e-18	2.609e-12	3.16831e-13	0.0001	-0.6601	-0.6445	-0.6332	0.02	1
3	rs7648992	A	ILMN_2404850	RPL14	1.034e-06	NS	0.00193288	4.359e-12	1.93702e-06	6.84297e-08	1.048e-18	4.6509e-13	6.69745e-14	0.0001	0.1365	0.1793	0.165	0.19	1
7	rs156425	G	ILMN_2407389	GPNMB	1.712e-09	0.00075871	1.07694e-05	2.489e-11	1.106e-05	3.16517e-07	3.672e-19	1.6296e-13	2.6404e-14	0.0001	-0.3068	-0.2824	-0.2878	0.06	0
15	rs1453183	A	ILMN_2413318	C15orf57	1.14e-12	5.05215e-07	2.10913e-08	1.807e-08	0.0080298	7.44846e-05	1.271e-18	5.6405e-13	7.98738e-14	0.0001	0.3278	0.2334	0.2689	0.24	0
6	rs9487094	A	ILMN_1657058	PPIL6	9.655e-09	0.00427882	4.60547e-05	1.265e-09	0.00056213	8.52982e-06	1.202e-18	5.3343e-13	7.58544e-14	0.0002	0.1133	0.1188	0.1211	0.03	0
1	rs10493879	A	ILMN_1658498	SLC44A3	2.669e-09	0.00118282	1.54932e-05	1.413e-09	0.0006279	9.32344e-06	2.634e-18	1.1689e-12	1.52764e-13	0.0002	0.465	0.3798	0.4325	0.14	0
2	rs2067418	G	ILMN_1667239	INPP1	7.389e-09	0.00327459	3.69757e-05	4.158e-10	0.00018477	3.32082e-06	5.657e-18	2.5105e-12	3.05703e-13	0.0002	0.1051	0.1259	0.1134	0.13	0
5	rs10519994	A	ILMN_1670899	FBN2	3.88e-09	0.0017195	2.13179e-05	4.094e-10	0.00018193	3.27991e-06	4.182e-18	1.8559e-12	2.30575e-13	0.0002	0.5539	0.5625	0.5638	0.01	0
5	rs989549	A	ILMN_1670899	FBN2	3.718e-09	0.00164771	2.05925e-05	4.094e-10	0.00018193	3.27991e-06	3.67e-18	1.6287e-12	2.0452e-13	0.0002	0.5549	0.5625	0.5652	0.01	0
1	rs12128801	A	ILMN_1685680	SPATA1	4.718e-07	NS	0.00103197	5.904e-13	2.62357e-07	1.17003e-08	3.541e-18	1.5714e-12	1.97881e-13	0.0002	-0.2317	-0.2991	-0.2691	0.18	1
15	rs504417	G	ILMN_1691772	ZSCAN29	4.779e-09	0.00211791	2.55714e-05	6.314e-10	0.00028058	4.68452e-06	2.352e-18	1.0438e-12	1.37813e-13	0.0002	-0.2379	-0.2583	-0.2503	0.06	0
17	rs2291725	G	ILMN_1692168	UBE2Z	2.076e-11	9.20023e-06	2.48127e-07	1.322e-08	0.0058746	5.79531e-05	1.509e-18	6.6967e-13	9.32632e-14	0.0002	0.4042	0.3121	0.3554	0.18	1
17	rs962272	G	ILMN_1692168	UBE2Z	9.293e-11	4.11839e-05	8.74246e-07	2.248e-09	0.00099895	1.3504e-05	2.981e-18	1.3229e-12	1.6913e-13	0.0002	0.3915	0.3302	0.3535	0.12	1
12	rs918314	A	ILMN_1697810	TSPAN11	3.305e-11	1.46468e-05	3.68967e-07	8.586e-10	0.00038154	6.18017e-06	7.003e-18	3.1078e-12	3.72288e-13	0.0002	-0.4455	-0.3927	-0.3897	0.09	0
5	rs10520875	G	ILMN_1709269	CDH12	9.791e-08	0.0433909	0.000301577	3.84e-11	1.70639e-05	4.59012e-07	3.126e-18	1.3873e-12	1.76396e-13	0.0002	0.2693	0.3345	0.309	0.15	0
9	rs7020062	G	ILMN_1709750	SUSD1	9.352e-07	NS	0.00179263	7.842e-15	3.48477e-09	2.62569e-10	1.159e-18	5.1435e-13	7.36024e-14	0.0002	-0.2471	-0.3526	-0.298	0.25	0
8	rs4565458	G	ILMN_1711818	PIWIL2	4.7e-09	0.0020829	2.51831e-05	2.244e-10	9.97171e-05	2.03744e-06	3.124e-18	1.3864e-12	1.76396e-13	0.0002	-0.3404	-0.3505	-0.3446	0.02	0
21	rs2839160	G	ILMN_1716838	C21orf56	2.887e-08	0.0127943	0.000112525	1.038e-11	4.61258e-06	1.47352e-07	4.765e-18	2.1146e-12	2.60859e-13	0.0002	0.3196	0.3335	0.3243	0.03	0
8	rs11782284	A	ILMN_1720059	HMBOX1	7.317e-07	NS	0.00146213	1.02e-12	4.53259e-07	1.90137e-08	2.902e-18	1.2879e-12	1.6564e-13	0.0002	-0.1292	-0.186	-0.1596	0.25	0
8	rs7836759	A	ILMN_1720059	HMBOX1	1.413e-06	NS	0.00247145	4.501e-13	2.00012e-07	9.23234e-09	3.869e-18	1.717e-12	2.14332e-13	0.0002	-0.1262	-0.1897	-0.1596	0.28	0
10	rs7896809	A	ILMN_1740234	GSTO2	6.562e-08	0.0290809	0.000220471	1.497e-11	6.65225e-06	2.04966e-07	1.959e-18	8.6937e-13	1.17388e-13	0.0002	-0.1493	-0.1997	-0.1753	0.2	0
14	rs4444235	G	ILMN_1740900	BMP4	1.838e-09	0.00081455	1.13904e-05	1.431e-10	6.359e-05	1.3687e-06	3.199e-18	1.4197e-12	1.79696e-13	0.0002	-0.2501	-0.3044	-0.2704	0.14	0
22	rs1076106	C	ILMN_1751851	CECR1	6.345e-12	2.81192e-06	8.91346e-08	1.374e-08	0.00610567	5.97489e-05	1.524e-18	6.7633e-13	9.39951e-14	0.0002	-0.2773	-0.2088	-0.2395	0.2	0
19	rs10401135	A	ILMN_1753782	ZNF266	1.488e-07	NS	0.000419624	2.83e-11	1.25757e-05	3.56003e-07	6.021e-18	2.672e-12	3.22588e-13	0.0002	-0.09466	-0.1192	-0.1095	0.16	0
19	rs6512121	C	ILMN_1753782	ZNF266	8.169e-08	0.0362026	0.000261059	3.786e-11	1.68239e-05	4.56348e-07	1.095e-17	4.8594e-12	5.59026e-13	0.0002	-0.09713	-0.119	-0.1097	0.14	0
5	rs33320	G	ILMN_1757636	C5orf35	9.26e-10	0.00041038	6.2899e-06	1.016e-09	0.00045148	7.15295e-06	2.241e-18	9.9452e-13	1.32381e-13	0.0002	-0.2788	-0.2558	-0.266	0.06	0
5	rs702689	G	ILMN_1757636	C5orf35	2.054e-11	9.10273e-06	2.46033e-07	9.497e-08	0.042202	0.000295305	4.796e-18	2.1284e-12	2.6204e-13	0.0002	-0.2927	-0.218	-0.2547	0.21	0
5	rs832575	G	ILMN_1757636	C5orf35	7.614e-10	0.00033743	5.33948e-06	2.916e-08	0.0129579	0.000111459	2.198e-17	9.7544e-12	1.03512e-12	0.0002	-0.3566	-0.3147	-0.3379	0.09	0
10	rs7072367	G	ILMN_1760530	BLOC1S2	1.988e-07	NS	0.000533937	2.451e-12	1.08916e-06	4.08448e-08	2.948e-18	1.3083e-12	1.67592e-13	0.0002	0.4103	0.5104	0.4646	0.15	0
6	rs10080737	C	ILMN_1769789	C6orf142	2.731e-08	0.012103	0.000106861	5.625e-11	2.49959e-05	6.24263e-07	1.487e-18	6.5991e-13	9.22862e-14	0.0002	0.4665	0.5417	0.5152	0.11	0
3	rs1040017	C	ILMN_1775931	EPHA3	8.787e-11	3.89414e-05	8.39332e-07	1.288e-08	0.00572351	5.68203e-05	2.912e-18	1.2923e-12	1.65878e-13	0.0002	-0.3111	-0.2485	-0.2786	0.16	1
6	rs2071469	A	ILMN_1777565	TAP2	3.273e-06	NS	0.00480363	5.152e-14	2.2894e-08	1.35585e-09	1.494e-17	6.6301e-12	7.38519e-13	0.0002	-0.1989	-0.2652	-0.2281	0.2	0
12	rs10844638	G	ILMN_1782729	CLECL1	3.334e-10	0.00014775	2.62899e-06	4.929e-10	0.00021903	3.83344e-06	6.601e-19	2.9294e-13	4.48782e-14	0.0002	-0.3542	-0.3829	-0.3752	0.06	0
3	rs2710323	G	ILMN_1790659	GNL3	1.001e-07	0.0443614	0.000306509	1.522e-11	6.76334e-06	2.07606e-07	6.905e-18	3.0643e-12	3.67793e-13	0.0002	-0.3068	-0.3422	-0.3239	0.08	0
19	rs8012	A	ILMN_1797482	GCDH	5.467e-10	0.00024228	4.03088e-06	4.432e-09	0.00196946	2.35619e-05	1.322e-18	5.8668e-13	8.27324e-14	0.0002	-0.168	-0.141	-0.1572	0.12	0
14	rs11623705	A	ILMN_1798177	CHURC1	1.007e-06	NS	0.00189481	1.683e-14	7.47878e-09	5.05543e-10	1.546e-18	6.8609e-13	9.50147e-14	0.0002	0.4281	0.5916	0.4951	0.23	0
20	rs6088887	A	ILMN_1799011	CEP250	3.051e-06	NS	0.0045432	4.961e-13	2.20453e-07	1.00638e-08	8.691e-18	3.8569e-12	4.57564e-13	0.0002	-0.1169	-0.1728	-0.1487	0.27	0
7	rs1029365	G	ILMN_1809101	STEAP2	3.452e-07	NS	0.000803383	5.15e-12	2.28852e-06	7.9274e-08	5.315e-18	2.3587e-12	2.88124e-13	0.0002	-0.1412	-0.1943	-0.1688	0.22	0
7	rs42608	A	ILMN_1809101	STEAP2	1.539e-07	NS	0.000431184	1.656e-11	7.3588e-06	2.2294e-07	8.78e-18	3.8964e-12	4.61356e-13	0.0002	-0.145	-0.1902	-0.1678	0.19	0
19	rs7253055	A	ILMN_2052079	ZNF544	1.676e-08	0.00742755	7.15422e-05	6.845e-12	3.04173e-06	1.02014e-07	1.5e-18	6.6568e-13	9.28997e-14	0.0002	-0.7225	-0.7539	-0.7285	0.03	0
14	rs1262129	C	ILMN_2053281	C14orf149	2.022e-06	NS	0.00326324	1.658e-12	7.36769e-07	2.8948e-08	2.303e-18	1.022e-12	1.35491e-13	0.0002	-0.1676	-0.2464	-0.2137	0.27	0
14	rs743165	G	ILMN_2053281	C14orf149	6.084e-07	NS	0.00125839	4.348e-12	1.93213e-06	6.83956e-08	2.625e-18	1.1649e-12	1.52764e-13	0.0002	-0.1793	-0.2444	-0.2166	0.22	0
14	rs8660	G	ILMN_2053281	C14orf149	2.181e-06	NS	0.00345071	1.238e-12	5.50133e-07	2.25735e-08	4.009e-18	1.7791e-12	2.21649e-13	0.0002	-0.1732	-0.2489	-0.2157	0.25	0
6	rs2394180	G	ILMN_2130441	HLA-H	7.195e-09	0.00318862	3.61472e-05	9.546e-10	0.0004242	6.78073e-06	9.89e-18	4.389e-12	5.09766e-13	0.0002	-1.017	-0.9003	-0.9522	0.09	0
6	rs2735003	C	ILMN_2130441	HLA-H	2.744e-11	1.216e-05	3.15517e-07	1.384e-07	NS	0.000404704	1.665e-17	7.389e-12	8.07751e-13	0.0002	-0.9792	-0.7008	-0.8231	0.23	0
10	rs4919683	A	ILMN_2151056	C10orf32	1.526e-10	6.76279e-05	1.33831e-06	1.626e-08	0.00722549	6.82849e-05	3.179e-18	1.4108e-12	1.78929e-13	0.0002	-0.2796	-0.2015	-0.2366	0.23	1
6	rs4816	A	ILMN_2164007	RAET1E	1.943e-08	0.00861081	8.07915e-05	1.295e-10	5.75462e-05	1.26204e-06	3.401e-18	1.5093e-12	1.90663e-13	0.0002	0.3369	0.3266	0.3337	0.02	0
2	rs1797394	G	ILMN_2195099	C2orf52	6.73e-06	NS	0.00860697	6.027e-13	2.67823e-07	1.19097e-08	1.193e-17	5.2943e-12	5.99849e-13	0.0002	-0.2598	-0.3635	-0.3184	0.24	0
4	rs10433937	C	ILMN_2204576	HSD17B13	7.623e-09	0.00337829	3.79968e-05	6.984e-12	3.10349e-06	1.03473e-07	3.697e-19	1.6407e-13	2.64895e-14	0.0002	0.4073	0.3771	0.3929	0.05	0
10	rs10160075	A	ILMN_2205012	SFTPA2	4.283e-07	NS	0.000955119	4.606e-11	2.04678e-05	5.32028e-07	4.915e-18	2.1812e-12	2.68014e-13	0.0002	-0.4206	-0.4888	-0.4517	0.11	0
10	rs731491	G	ILMN_2205012	SFTPA2	1.419e-07	NS	0.000405072	4.433e-10	0.00019699	3.49606e-06	1.136e-17	5.0414e-12	5.74455e-13	0.0002	-0.4321	-0.4706	-0.4454	0.06	0
12	rs2069408	G	ILMN_2209027	RPS26	3.573e-08	0.0158345	0.000133613	7.019e-12	3.11905e-06	1.03787e-07	1.336e-18	5.929e-13	8.34344e-14	0.0002	0.2767	0.3225	0.2991	0.11	0
12	rs1015443	A	ILMN_2210534	PRH1	2.707e-08	0.0119966	0.00010611	1.559e-12	6.92776e-07	2.74104e-08	1.185e-18	5.2588e-13	7.49384e-14	0.0002	0.1769	0.2043	0.1861	0.1	0
11	rs532859	G	ILMN_2228749	LOC643923	3.41e-09	0.00151121	1.91112e-05	3.778e-10	0.00016788	3.05593e-06	9.496e-18	4.2142e-12	4.92287e-13	0.0002	0.236	0.1857	0.2079	0.17	1
17	rs302858	A	ILMN_2251114	SEPT4	7.434e-10	0.00032945	5.23922e-06	2.172e-10	9.65176e-05	1.97803e-06	9.778e-18	4.3393e-12	5.04962e-13	0.0002	0.3003	0.2487	0.2644	0.13	0
19	rs2708843	A	ILMN_2269193	ZNF331	8.502e-07	NS	0.00165947	9.871e-14	4.3864e-08	2.47766e-09	5.656e-18	2.51e-12	3.0577e-13	0.0002	-0.2157	-0.2459	-0.233	0.09	1
21	rs2070865	A	ILMN_2296011	BRWD1	3.369e-06	NS	0.00490431	1.991e-13	8.84745e-08	4.55024e-09	1.373e-18	6.0932e-13	8.55665e-14	0.0002	0.3143	0.5275	0.4305	0.36	0
21	rs2836961	C	ILMN_2296011	BRWD1	4.875e-07	NS	0.00106036	1.547e-12	6.87443e-07	2.7302e-08	2.724e-18	1.2089e-12	1.55792e-13	0.0002	0.3576	0.5293	0.4476	0.27	0
8	rs2304344	A	ILMN_2327994	AZIN1	4.953e-07	NS	0.0010739	8.953e-14	3.97846e-08	2.26485e-09	7.566e-19	3.3577e-13	5.01283e-14	0.0002	-0.3207	-0.4909	-0.4017	0.3	0
12	rs4767477	G	ILMN_2342793	FBXW8	8.911e-10	0.00039491	6.11996e-06	1.029e-10	4.57259e-05	1.03836e-06	2.492e-18	1.1059e-12	1.45426e-13	0.0002	-0.2403	-0.2307	-0.2249	0.03	1
15	rs10459628	A	ILMN_2346460	NARG2	1.226e-10	5.43328e-05	1.10475e-06	3.974e-09	0.00176593	2.16849e-05	2.711e-18	1.2031e-12	1.55673e-13	0.0002	0.1448	0.1104	0.1263	0.19	0
15	rs11071537	A	ILMN_2346460	NARG2	2.627e-10	0.00011642	2.15947e-06	1.533e-09	0.00068122	9.9757e-06	3.54e-18	1.571e-12	1.97904e-13	0.0002	0.1437	0.1178	0.1294	0.14	0
7	rs7793793	G	ILMN_2352121	NT5C3	3.488e-09	0.00154578	1.94541e-05	3.614e-10	0.0001606	2.97643e-06	2.367e-18	1.0504e-12	1.38411e-13	0.0002	0.1025	0.1033	0.1026	0.01	0
17	rs178844	G	ILMN_2369018	EVI2A	1.506e-07	NS	0.000423513	4.174e-11	1.85481e-05	4.93135e-07	2.211e-18	9.8121e-13	1.31142e-13	0.0002	-0.7733	-0.9017	-0.8624	0.11	0
6	rs241404	G	ILMN_2376108	PSMB9	1.753e-14	7.76879e-09	5.29387e-10	7.135e-07	NS	0.00144835	1.852e-18	8.2189e-13	1.11891e-13	0.0002	-0.5444	-0.2987	-0.4052	0.41	1
6	rs6924102	G	ILMN_2376108	PSMB9	1.563e-13	6.92676e-08	3.5213e-09	1.027e-07	0.045637	0.000313059	2.639e-18	1.1711e-12	1.52764e-13	0.0002	-0.5078	-0.3323	-0.4042	0.3	1
6	rs735883	A	ILMN_2376108	PSMB9	1.946e-14	8.62411e-09	5.72037e-10	2.552e-07	NS	0.000648935	1.822e-18	8.0857e-13	1.10305e-13	0.0002	-0.519	-0.3121	-0.3991	0.35	1
7	rs2855726	A	ILMN_2385672	ELN	3.153e-11	1.39732e-05	3.54962e-07	9.126e-09	0.00405534	4.28191e-05	3.808e-18	1.6899e-12	2.11371e-13	0.0002	-0.2337	-0.1862	-0.2036	0.16	1
15	rs3803563	A	ILMN_2395932	UNC45A	1.176e-10	5.21169e-05	1.07002e-06	3.959e-09	0.00175927	2.16277e-05	1.66e-18	7.3668e-13	1.01329e-13	0.0002	-0.3947	-0.3503	-0.3656	0.08	1
19	rs10401135	A	ILMN_2396786	ZNF266	2.942e-09	0.00130381	1.686e-05	5.502e-11	2.445e-05	6.12673e-07	2.071e-18	9.1908e-13	1.23846e-13	0.0002	-0.1148	-0.1331	-0.1243	0.1	0
19	rs8112842	G	ILMN_2396786	ZNF266	2.653e-09	0.00117573	1.54618e-05	1.136e-10	5.048e-05	1.13046e-06	2.127e-18	9.4393e-13	1.26935e-13	0.0002	-0.1151	-0.1342	-0.1252	0.11	0
7	rs2252521	A	ILMN_2400759	CPVL	2.426e-07	NS	0.000626937	1.651e-11	7.33658e-06	2.22683e-07	1.86e-18	8.2544e-13	1.12144e-13	0.0002	0.4325	0.6437	0.5534	0.28	0
15	rs1051482	C	ILMN_2413318	C15orf57	4.33e-13	1.91893e-07	8.8813e-09	1.121e-07	0.0498141	0.000338428	3.015e-18	1.338e-12	1.70717e-13	0.0002	0.3266	0.224	0.2661	0.26	0
2	rs7603462	A	ILMN_1680430	TSGA10	3.802e-07	NS	0.000863901	1.349e-10	5.99458e-05	1.3085e-06	1.43e-17	6.3461e-12	7.08216e-13	0.0003	-0.3424	-0.3983	-0.3809	0.11	0
6	rs9476005	A	ILMN_1694100	PRIM2	4.498e-09	0.00199338	2.42997e-05	1.989e-09	0.00088386	1.22862e-05	6.507e-18	2.8877e-12	3.47269e-13	0.0003	0.335	0.305	0.3311	0.07	0
10	rs1171610	G	ILMN_1732410	SLC16A9	7.71e-09	0.00341685	3.833e-05	6.983e-10	0.0003103	5.13506e-06	1.26e-17	5.5917e-12	6.28754e-13	0.0003	-0.08181	-0.0839	-0.08257	0.02	0
9	rs10992308	G	ILMN_1748241	CENPP	2.29e-10	0.00010149	1.91593e-06	5.273e-08	0.0234317	0.000183173	9.135e-18	4.054e-12	4.7715e-13	0.0003	0.4011	0.3054	0.355	0.19	0
19	rs8112842	G	ILMN_1753782	ZNF266	1.595e-07	NS	0.000444669	3.592e-11	1.59618e-05	4.38348e-07	1.103e-17	4.8949e-12	5.62035e-13	0.0003	-0.09431	-0.1188	-0.109	0.16	0
11	rs2439451	A	ILMN_1765332	TIMM10	1.054e-11	4.67102e-06	1.38679e-07	9.099e-08	0.0404334	0.0002853	7.948e-18	3.5272e-12	4.21705e-13	0.0003	-0.3737	-0.1865	-0.2669	0.47	0
17	rs11080180	A	ILMN_1797155	C17orf75	1.523e-10	6.74949e-05	1.33831e-06	1.709e-08	0.00759432	7.12077e-05	6.206e-18	2.7541e-12	3.31852e-13	0.0003	-0.2311	-0.1694	-0.1984	0.22	0
3	rs2303909	G	ILMN_1800091	RARRES1	1.045e-07	0.0463114	0.000317864	4.891e-12	2.17342e-06	7.57036e-08	1.662e-17	7.3757e-12	8.07751e-13	0.0003	-0.2391	-0.3123	-0.2697	0.19	0
7	rs10268610	G	ILMN_1801205	GPNMB	1.005e-10	4.45387e-05	9.41887e-07	1.969e-08	0.00874968	7.991e-05	4.758e-18	2.1115e-12	2.60859e-13	0.0003	-0.4177	-0.3142	-0.3629	0.2	0
15	rs603104	A	ILMN_2042343	MRPL42P5	1.104e-10	4.89261e-05	1.01349e-06	4.524e-09	0.00201034	2.4024e-05	6.011e-18	2.6676e-12	3.22588e-13	0.0003	-0.2105	-0.2191	-0.2135	0.03	0
8	rs4492407	G	ILMN_2043828	UTP23	1.681e-06	NS	0.00283446	1.278e-13	5.67907e-08	3.09434e-09	8.576e-18	3.8059e-12	4.53263e-13	0.0003	-0.5702	-0.8796	-0.7131	0.3	1
2	rs3210400	A	ILMN_2115862	ESPNL	1.809e-08	0.00801696	7.60236e-05	3.871e-10	0.00017202	3.11789e-06	1.845e-17	8.1878e-12	8.86108e-13	0.0003	0.4571	0.5266	0.4935	0.1	0
6	rs6913828	A	ILMN_2119320	HIST1H4F	7.812e-08	0.0346205	0.000252952	8.09e-12	3.59497e-06	1.18083e-07	8.865e-18	3.9341e-12	4.64922e-13	0.0003	0.6366	0.6762	0.6497	0.04	0
17	rs9891129	A	ILMN_2251114	SEPT4	7.434e-10	0.00032945	5.23922e-06	2.748e-10	0.00012211	2.40088e-06	1.166e-17	5.1745e-12	5.87388e-13	0.0003	0.3003	0.2468	0.2634	0.14	0
3	rs9819161	A	ILMN_2404850	RPL14	2.538e-06	NS	0.00391724	3.805e-11	1.69084e-05	4.57749e-07	1.223e-17	5.4275e-12	6.11447e-13	0.0003	0.1351	0.1743	0.1636	0.18	1
6	rs976083	A	ILMN_1660727	ENPP5	3.931e-11	1.74211e-05	4.28054e-07	1.377e-07	NS	0.000403338	2.534e-17	1.1245e-11	1.17809e-12	0.0004	0.1179	0.08379	0.09911	0.24	0
2	rs1058180	A	ILMN_1667239	INPP1	9.015e-10	0.00039952	6.1576e-06	1.451e-08	0.00644784	6.24676e-05	2.378e-17	1.0553e-11	1.10963e-12	0.0004	0.1113	0.1174	0.1126	0.04	0
3	rs9853939	C	ILMN_1669497	OSBPL10	8.239e-11	3.65129e-05	7.97635e-07	7.987e-08	0.035492	0.000255885	2.312e-17	1.026e-11	1.08082e-12	0.0004	0.2135	0.1634	0.1874	0.19	0
8	rs12550733	A	ILMN_1673987	DEFB134	1.774e-07	NS	0.000486569	2.275e-11	1.011e-05	2.92473e-07	9.459e-18	4.1978e-12	4.91313e-13	0.0004	-0.1904	-0.2083	-0.2009	0.06	0
17	rs11079844	A	ILMN_1692168	UBE2Z	1.417e-10	6.27973e-05	1.25819e-06	1.087e-08	0.00483032	4.92315e-05	9.431e-18	4.1853e-12	4.90803e-13	0.0004	0.3856	0.3119	0.3446	0.15	1
12	rs35036	C	ILMN_1712513	DDX11	2.56e-11	1.13452e-05	2.96247e-07	4.126e-08	0.0183348	0.000148959	1.593e-17	7.0695e-12	7.8009e-13	0.0004	-0.3494	-0.2712	-0.307	0.18	1
15	rs6492998	G	ILMN_1726720	NUSAP1	2.743e-08	0.0121562	0.000107155	7.259e-09	0.0032257	3.5633e-05	5.389e-17	2.3916e-11	2.36859e-12	0.0004	-0.2737	-0.2565	-0.2728	0.05	1
19	rs3760955	C	ILMN_1730818	C19orf30	1.141e-10	5.05658e-05	1.04355e-06	4.261e-09	0.00189347	2.28582e-05	2.78e-17	1.2337e-11	1.28775e-12	0.0004	-0.2479	-0.2284	-0.2324	0.06	0
3	rs7631671	A	ILMN_1733305	EIF2A	5.668e-10	0.00025119	4.1381e-06	7.891e-09	0.00350654	3.81785e-05	1.115e-17	4.9482e-12	5.67067e-13	0.0004	-0.2433	-0.2006	-0.2199	0.14	0
10	rs703343	A	ILMN_1740234	GSTO2	1.6e-09	0.00070907	1.01562e-05	3.289e-09	0.00146154	1.86434e-05	1.126e-17	4.997e-12	5.71571e-13	0.0004	-0.1729	-0.1781	-0.1752	0.02	0
15	rs6494562	A	ILMN_1761939	TIPIN	3.821e-08	0.0169336	0.000141625	2.053e-10	9.123e-05	1.88388e-06	1.351e-17	5.9955e-12	6.71621e-13	0.0004	0.1501	0.1816	0.1659	0.13	0
6	rs2269475	A	ILMN_1763467	LY6G5C	6.612e-07	NS	0.00134979	1.782e-12	7.91871e-07	3.07986e-08	3.296e-17	1.4627e-11	1.50736e-12	0.0004	-0.1993	-0.2883	-0.2358	0.26	0
6	rs2856997	A	ILMN_1777565	TAP2	3.074e-06	NS	0.00456361	1.891e-13	8.40307e-08	4.36476e-09	1.524e-17	6.7633e-12	7.51932e-13	0.0004	-0.1919	-0.2538	-0.2227	0.2	0
5	rs13161245	G	ILMN_1782813	DHFR	5.458e-08	0.0241883	0.000188632	2.426e-10	0.0001078	2.16492e-06	1.059e-17	4.6997e-12	5.42718e-13	0.0004	-0.2801	-0.3002	-0.2978	0.05	0
5	rs844370	C	ILMN_1782813	DHFR	4.9e-08	0.0217154	0.000172693	2.426e-10	0.0001078	2.16492e-06	8.621e-18	3.8259e-12	4.54759e-13	0.0004	-0.28	-0.3002	-0.2981	0.05	0
2	rs1177274	A	ILMN_1798308	AHSA2	6.56e-09	0.0029072	3.34209e-05	7.699e-10	0.00034212	5.59366e-06	4.719e-18	2.0942e-12	2.59361e-13	0.0004	0.171	0.1456	0.1602	0.11	0
2	rs777584	A	ILMN_1798308	AHSA2	1.236e-07	NS	0.000362327	1.273e-10	5.65686e-05	1.24646e-06	1.626e-17	7.2159e-12	7.91786e-13	0.0004	-0.1527	-0.1654	-0.1628	0.06	0
4	rs4253239	A	ILMN_1800468	KLKB1	1.774e-09	0.00078619	1.10927e-05	2.588e-09	0.00115003	1.50893e-05	2.156e-17	9.568e-12	1.0174e-12	0.0004	0.3229	0.2481	0.2843	0.19	1
21	rs2836981	G	ILMN_1801866	BRWD1	1.352e-10	5.99167e-05	1.20933e-06	1.309e-09	0.00058168	8.75897e-06	4.185e-18	1.8572e-12	2.30575e-13	0.0004	-0.25	-0.1706	-0.2068	0.27	0
21	rs2836982	C	ILMN_1801866	BRWD1	2.348e-10	0.00010406	1.95751e-06	1.243e-09	0.00055235	8.39224e-06	5.226e-18	2.3192e-12	2.83864e-13	0.0004	-0.2502	-0.1682	-0.2067	0.28	0
12	rs10845279	A	ILMN_1802731	TAS2R50	6.453e-11	2.85978e-05	6.45637e-07	1.504e-08	0.00668335	6.3895e-05	1.575e-17	6.9896e-12	7.72724e-13	0.0004	-0.2548	-0.2304	-0.2397	0.07	0
12	rs12226919	A	ILMN_1802731	TAS2R50	6.453e-11	2.85978e-05	6.45637e-07	1.245e-08	0.00553243	5.51776e-05	1.218e-17	5.4053e-12	6.10294e-13	0.0004	-0.2548	-0.2369	-0.2442	0.05	0
12	rs12226920	A	ILMN_1802731	TAS2R50	5.874e-11	2.60319e-05	5.99524e-07	6.75e-09	0.00299951	3.36209e-05	1.028e-17	4.5621e-12	5.27841e-13	0.0004	-0.2553	-0.2382	-0.2432	0.05	0
12	rs4298989	A	ILMN_1802731	TAS2R50	6.453e-11	2.85978e-05	6.45637e-07	7.872e-09	0.0034981	3.81272e-05	1.001e-17	4.4423e-12	5.14963e-13	0.0004	-0.2548	-0.2378	-0.2436	0.05	0
15	rs3088159	A	ILMN_1807609	SPTBN5	5.014e-10	0.00022221	3.7337e-06	3.368e-08	0.0149664	0.000124855	2.488e-17	1.1041e-11	1.15883e-12	0.0004	0.3047	0.2872	0.2972	0.04	0
7	rs3178794	G	ILMN_1809101	STEAP2	2.641e-08	0.0117041	0.000104114	4.213e-10	0.00018721	3.35529e-06	1.782e-17	7.9082e-12	8.6065e-13	0.0004	-0.128	-0.1453	-0.1379	0.09	0
22	rs6007594	A	ILMN_1809147	FAM118A	5.825e-08	0.0258147	0.000198792	1.61e-10	7.15439e-05	1.52566e-06	1.566e-17	6.9497e-12	7.69753e-13	0.0004	-0.3146	-0.3648	-0.3439	0.1	0
20	rs6115227	C	ILMN_2064132	NANP	9.472e-08	0.0419772	0.000294064	1.075e-11	4.777e-06	1.51438e-07	9.719e-18	4.3131e-12	5.0288e-13	0.0004	0.3278	0.3604	0.3466	0.07	0
14	rs758053	A	ILMN_2121389	ACOT1	1.544e-10	6.84256e-05	1.35107e-06	8.237e-08	0.0366029	0.000261986	5.906e-18	2.621e-12	3.17664e-13	0.0004	0.5162	0.4163	0.4711	0.15	0
1	rs4584384	A	ILMN_2133996	SHE	2.564e-12	1.13629e-06	4.20286e-08	3.418e-08	0.0151886	0.00012636	5.22e-18	2.3166e-12	2.83864e-13	0.0004	-0.3271	-0.2388	-0.2781	0.22	0
2	rs8207	G	ILMN_2152865	PHOSPHO2	1.05e-06	NS	0.00195253	1.559e-12	6.92776e-07	2.74104e-08	1.217e-17	5.4009e-12	6.10294e-13	0.0004	-0.2512	-0.3668	-0.3094	0.26	1
6	rs2395185	A	ILMN_2157441	HLA-DRA	6.744e-08	0.0298874	0.00022495	9.656e-11	4.29086e-05	9.91752e-07	2.228e-17	9.8875e-12	1.04732e-12	0.0004	-0.5074	-0.5759	-0.5375	0.09	1
12	rs6581626	A	ILMN_2183938	LEMD3	1.048e-08	0.00464443	4.90468e-05	2.781e-09	0.0012358	1.60432e-05	1.274e-17	5.6538e-12	6.34539e-13	0.0004	0.3803	0.3007	0.3442	0.17	1
17	rs9905704	C	ILMN_2251114	SEPT4	7.415e-10	0.00032861	5.23922e-06	2.748e-10	0.00012211	2.40088e-06	1.846e-17	8.1923e-12	8.86108e-13	0.0004	0.304	0.2468	0.2635	0.15	0
21	rs2836902	A	ILMN_2296011	BRWD1	5.611e-09	0.00248663	2.94048e-05	5.751e-10	0.00025556	4.33346e-06	2.235e-17	9.9186e-12	1.04862e-12	0.0004	-0.3729	-0.4881	-0.4235	0.19	0
16	rs4782898	G	ILMN_2335072	TAF1C	6.121e-09	0.00271265	3.17481e-05	1.24e-10	5.51021e-05	1.21797e-06	2.632e-18	1.168e-12	1.52764e-13	0.0004	-0.1837	-0.176	-0.1791	0.03	0
12	rs4766823	G	ILMN_2342793	FBXW8	6.142e-09	0.00272196	3.18143e-05	8.259e-11	3.67e-05	8.72045e-07	2.147e-17	9.528e-12	1.01672e-12	0.0004	-0.2276	-0.2335	-0.2192	0.02	1
19	rs2278282	G	ILMN_2348403	VRK3	2.579e-07	NS	0.000655404	1.016e-10	4.51482e-05	1.03018e-06	8.94e-17	3.9674e-11	3.75245e-12	0.0004	-0.1995	-0.2447	-0.2234	0.14	0
22	rs138910	A	ILMN_2349658	TSPO	6.52e-09	0.00288947	3.32801e-05	2.814e-10	0.00012505	2.436e-06	2.132e-17	9.4615e-12	1.01149e-12	0.0004	0.2977	0.2287	0.2576	0.19	1
2	rs7596521	G	ILMN_2350970	SOCS5	1.386e-08	0.00614235	6.14313e-05	1.327e-09	0.00058968	8.86345e-06	8.432e-17	3.742e-11	3.55791e-12	0.0004	-0.2044	-0.1782	-0.1901	0.1	0
1	rs848189	A	ILMN_2364072	CLCNKA	4.012e-14	1.778e-08	1.07801e-09	1.24e-05	NS	0.0132758	9.078e-18	4.0287e-12	4.75174e-13	0.0004	1.109	0.6245	0.8765	0.4	0
17	rs3902025	C	ILMN_2388272	MED24	1.662e-07	NS	0.000460919	1.576e-11	7.0033e-06	2.13964e-07	1.417e-17	6.2884e-12	7.03103e-13	0.0004	0.9819	1.14	1.056	0.11	0
17	rs4924793	A	ILMN_2401641	ALDH3A2	4.02e-06	NS	0.00566703	1.088e-13	4.83477e-08	2.70976e-09	9.57e-17	4.247e-11	4.00282e-12	0.0004	0.2061	0.3638	0.2715	0.39	1
3	rs6853	G	ILMN_2401987	DLEC1	1.556e-09	0.00068957	9.89182e-06	4.414e-09	0.00196146	2.34927e-05	6.583e-17	2.9214e-11	2.84731e-12	0.0004	-0.6048	-0.5932	-0.5923	0.01	1
14	rs17124028	G	ILMN_2415572	GALC	3.075e-09	0.00136275	1.75416e-05	2.94e-09	0.00130645	1.68414e-05	1.132e-17	5.0236e-12	5.73523e-13	0.0004	0.3566	0.3141	0.3342	0.09	0
14	rs4899940	A	ILMN_2415572	GALC	1.176e-08	0.00521169	5.33425e-05	1.656e-10	7.3588e-05	1.56441e-06	1.604e-17	7.1183e-12	7.84005e-13	0.0004	0.3198	0.3329	0.3261	0.03	0
10	rs10786612	G	ILMN_1652147	MRPL43	5.382e-10	0.00023851	3.98132e-06	1.513e-07	NS	0.000433362	3.58e-17	1.5887e-11	1.62243e-12	0.0005	0.3506	0.2865	0.3232	0.14	0
1	rs2274739	G	ILMN_1653494	S100A1	2.237e-08	0.00991374	8.97172e-05	1.037e-08	0.00460814	4.72583e-05	7.012e-17	3.1118e-11	3.01141e-12	0.0005	-0.2328	-0.2474	-0.2475	0.04	0
6	rs2275650	A	ILMN_1657058	PPIL6	5.46e-09	0.00241971	2.88204e-05	2.113e-08	0.00938958	8.47674e-05	4.331e-17	1.922e-11	1.92764e-12	0.0005	0.118	0.1115	0.1184	0.04	0
1	rs696620	G	ILMN_1658498	SLC44A3	2.314e-15	1.0255e-09	9.05344e-11	6.23e-05	NS	0.0438545	4.384e-17	1.9455e-11	1.94772e-12	0.0005	-0.323	-0.1536	-0.237	0.5	0
11	rs3059	G	ILMN_1661589	CD151	4.649e-11	2.0603e-05	4.90956e-07	3.734e-06	NS	0.0053758	1.016e-16	4.5088e-11	4.21999e-12	0.0005	-0.3028	-0.2334	-0.2782	0.18	0
19	rs7259067	A	ILMN_1665219	LTBP4	1.718e-09	0.00076137	1.07748e-05	1.608e-08	0.0071455	6.75956e-05	1.166e-16	5.1745e-11	4.79267e-12	0.0005	0.2545	0.2299	0.2421	0.07	0
2	rs2582762	A	ILMN_1667239	INPP1	9.015e-10	0.00039952	6.1576e-06	3.151e-08	0.0140022	0.000118549	6.596e-17	2.9272e-11	2.84787e-12	0.0005	0.1113	0.1153	0.1114	0.02	0
17	rs2242231	A	ILMN_1669635	NUP85	6.798e-08	0.0301268	0.00022592	6.187e-10	0.00027493	4.60532e-06	6.372e-17	2.8278e-11	2.7708e-12	0.0005	0.1876	0.2133	0.2019	0.09	0
7	rs5029444	A	ILMN_1674498	C7orf46	1.13e-05	NS	0.0126693	4.223e-13	1.87658e-07	8.74363e-09	3.323e-17	1.4747e-11	1.51694e-12	0.0005	0.2089	0.2722	0.2455	0.19	0
2	rs10181422	G	ILMN_1674645	TSGA10	2.697e-08	0.0119523	0.000105838	1.652e-09	0.0007341	1.06625e-05	4.716e-17	2.0929e-11	2.08023e-12	0.0005	-0.2563	-0.2839	-0.2763	0.07	0
2	rs9679602	G	ILMN_1674645	TSGA10	1.986e-08	0.00880138	8.22886e-05	1.836e-09	0.00081587	1.15384e-05	1.18e-16	5.2367e-11	4.84179e-12	0.0005	-0.2703	-0.2831	-0.2791	0.03	0
16	rs382745	G	ILMN_1675583	SPG7	1.39e-05	NS	0.0148446	1.628e-13	7.23438e-08	3.83358e-09	2.856e-17	1.2674e-11	1.3181e-12	0.0005	0.1852	0.2866	0.2364	0.3	0
19	rs2240887	A	ILMN_1677636	COMP	1.608e-09	0.00071262	1.01916e-05	1.635e-07	NS	0.000459507	1.768e-16	7.8461e-11	6.9373e-12	0.0005	0.7499	0.6015	0.6824	0.16	0
17	rs238242	G	ILMN_1678904	ENO3	3.053e-07	NS	0.000735917	9.91e-11	4.40373e-05	1.0118e-06	2.077e-16	9.2174e-11	7.9722e-12	0.0005	0.286	0.2707	0.277	0.04	0
11	rs4936322	A	ILMN_1680132	CADM1	8.388e-09	0.00371732	4.09478e-05	4.408e-10	0.00019588	3.48606e-06	1.559e-17	6.9186e-12	7.67755e-13	0.0005	-0.1004	-0.09739	-0.09862	0.02	0
1	rs4478844	G	ILMN_1680225	OR2L2	2.13e-08	0.00943954	8.64195e-05	1.027e-08	0.0045637	4.68509e-05	4.154e-16	1.8435e-10	1.49126e-11	0.0005	0.4736	0.4496	0.4629	0.04	0
3	rs6796427	G	ILMN_1683305	COMMD2	1.074e-10	4.75966e-05	9.93363e-07	4.162e-07	NS	0.000947396	4.393e-17	1.9495e-11	1.94821e-12	0.0005	-0.4311	-0.3002	-0.3682	0.25	0
6	rs1741916	A	ILMN_1694100	PRIM2	1.336e-09	0.00059208	8.64948e-06	9.489e-10	0.00042166	6.7535e-06	1.809e-17	8.0281e-12	8.71086e-13	0.0005	-0.4243	-0.3541	-0.3889	0.13	0
22	rs2074733	A	ILMN_1697286	SF3A1	7.736e-09	0.00342837	3.8409e-05	7.28e-08	0.0323503	0.000237823	4.154e-17	1.8435e-11	1.85663e-12	0.0005	0.1988	0.1733	0.1938	0.1	0
22	rs724055	A	ILMN_1697286	SF3A1	1.787e-07	NS	0.000489509	3.29e-10	0.0001462	2.76214e-06	2.249e-16	9.9807e-11	8.56005e-12	0.0005	0.1772	0.209	0.1932	0.12	0
21	rs2070367	A	ILMN_1699665	CLIC6	9.638e-07	NS	0.00183329	2.691e-11	1.19581e-05	3.40353e-07	6.87e-17	3.0488e-11	2.96091e-12	0.0005	0.4129	0.5231	0.4827	0.17	0
21	rs7281533	G	ILMN_1699665	CLIC6	3.947e-06	NS	0.00559835	3.543e-11	1.57441e-05	4.35448e-07	1.084e-16	4.8106e-11	4.47166e-12	0.0005	0.3707	0.4708	0.4414	0.17	0
9	rs1561958	A	ILMN_1700028	C9orf156	1.629e-06	NS	0.00276416	7.523e-11	3.343e-05	8.08849e-07	2.94e-16	1.3047e-10	1.09495e-11	0.0005	0.1193	0.1503	0.1371	0.16	0
9	rs6586	A	ILMN_1700028	C9orf156	1.945e-06	NS	0.00316843	1.352e-11	6.00791e-06	1.86554e-07	7.637e-17	3.3892e-11	3.26247e-12	0.0005	0.1175	0.1554	0.1389	0.2	0
6	rs9276162	G	ILMN_1700428	HLA-DOB	3.81e-05	NS	0.0307034	2.505e-13	1.11315e-07	5.5724e-09	1.219e-16	5.4097e-11	4.96725e-12	0.0005	0.4153	0.7222	0.5754	0.38	0
5	rs7710321	A	ILMN_1709269	CDH12	1.097e-08	0.00486159	5.04451e-05	7.817e-09	0.00347366	3.79013e-05	1.847e-16	8.1967e-11	7.16835e-12	0.0005	-0.2907	-0.2892	-0.2927	0	0
16	rs2160567	G	ILMN_1709814	NMRAL1	2.792e-07	NS	0.000693043	9.084e-11	4.03668e-05	9.45171e-07	3.654e-17	1.6216e-11	1.65297e-12	0.0005	0.1855	0.2266	0.2098	0.14	0
10	rs7909232	A	ILMN_1716264	ANKRD1	1.589e-06	NS	0.00270928	2.842e-10	0.00012629	2.4539e-06	1.845e-16	8.1878e-11	7.16835e-12	0.0005	-0.2506	-0.3212	-0.2957	0.17	0
9	rs2787348	A	ILMN_1717434	DFNB31	7.056e-08	0.0312701	0.000232946	7.11e-11	3.15948e-05	7.6698e-07	2.028e-17	8.9999e-12	9.67508e-13	0.0005	0.4076	0.4481	0.4199	0.07	0
19	rs10415904	C	ILMN_1722426	OR7D2	5.009e-08	0.0221984	0.000175888	1.721e-10	7.64764e-05	1.61275e-06	3.835e-17	1.7019e-11	1.72857e-12	0.0005	0.6818	0.6503	0.6579	0.03	0
1	rs7529080	C	ILMN_1732158	FMO2	1.465e-08	0.00649246	6.39399e-05	1.003e-09	0.00044571	7.08001e-06	6.459e-17	2.8664e-11	2.80363e-12	0.0005	-0.2403	-0.2672	-0.2499	0.07	1
6	rs1419055	A	ILMN_1733364	QRSL1	3.624e-07	NS	0.00083267	5.617e-10	0.0002496	4.24986e-06	1.458e-16	6.4704e-11	5.82953e-12	0.0005	0.1707	0.2064	0.1911	0.13	0
19	rs10425973	G	ILMN_1735445	SLC7A9	2.011e-08	0.00891217	8.29343e-05	1.126e-08	0.00500363	5.06326e-05	1.253e-16	5.5606e-11	5.06187e-12	0.0005	-0.3425	-0.3099	-0.3304	0.07	0
1	rs4970774	C	ILMN_1736184	GSTM3	6.932e-13	3.07206e-07	1.33784e-08	5.598e-06	NS	0.00728467	8.248e-17	3.6603e-11	3.48887e-12	0.0005	0.1994	0.1249	0.1599	0.32	0
11	rs2459969	C	ILMN_1739214	TMPRSS5	3.595e-07	NS	0.00082884	1.076e-10	4.78144e-05	1.08102e-06	1.774e-16	7.8727e-11	6.94901e-12	0.0005	0.3147	0.3263	0.3165	0.03	0
2	rs1533948	G	ILMN_1739586	FEZ2	1.162e-08	0.00514965	5.27729e-05	2.163e-09	0.00096118	1.3072e-05	3.834e-17	1.7015e-11	1.72874e-12	0.0005	0.09846	0.08343	0.08926	0.12	0
2	rs1533949	A	ILMN_1739586	FEZ2	6.845e-09	0.00303351	3.44796e-05	5.552e-09	0.00246715	2.82022e-05	8.478e-17	3.7624e-11	3.57104e-12	0.0005	0.1022	0.08287	0.0906	0.15	0
1	rs300267	G	ILMN_1739594	ACOT11	2.731e-07	NS	0.000682617	5.283e-11	2.34762e-05	5.96304e-07	6.891e-17	3.0581e-11	2.9647e-12	0.0005	0.2112	0.2582	0.235	0.14	0
11	rs175102	G	ILMN_1746565	CD6	4.627e-06	NS	0.0063623	4.063e-12	1.80548e-06	6.44344e-08	6.482e-17	2.8766e-11	2.80861e-12	0.0005	-0.2163	-0.3151	-0.2726	0.26	0
17	rs8074015	A	ILMN_1749722	RNF213	1.675e-08	0.00742311	7.15422e-05	2.458e-08	0.0109227	9.65564e-05	1.256e-16	5.5739e-11	5.06525e-12	0.0005	-0.2556	-0.2138	-0.2399	0.13	0
17	rs8082521	C	ILMN_1749722	RNF213	2.967e-08	0.0131489	0.000114861	1.817e-08	0.00807424	7.46889e-05	1.852e-16	8.2189e-11	7.16888e-12	0.0005	-0.2509	-0.2136	-0.238	0.11	0
1	rs10735234	G	ILMN_1750790	GSTM5	3.166e-08	0.0140308	0.000121058	5.272e-10	0.00023427	4.0495e-06	3.541e-17	1.5714e-11	1.60884e-12	0.0005	0.2662	0.3297	0.3009	0.15	1
19	rs1433062	A	ILMN_1753782	ZNF266	3.167e-07	NS	0.000755184	6.022e-10	0.0002676	4.50077e-06	2.126e-16	9.4348e-11	8.13282e-12	0.0005	0.09583	0.1092	0.1057	0.09	0
3	rs6791703	C	ILMN_1755047	LRRC2	1.674e-08	0.00741868	7.15422e-05	4.101e-10	0.00018224	3.27991e-06	1.232e-16	5.4674e-11	5.01154e-12	0.0005	0.2442	0.2543	0.2407	0.03	0
8	rs4397403	A	ILMN_1755350	PIWIL2	1.573e-08	0.00697108	6.77837e-05	3.6e-10	0.00015997	2.97311e-06	7.782e-17	3.4535e-11	3.3111e-12	0.0005	-0.3785	-0.3756	-0.3664	0.01	0
5	rs832540	G	ILMN_1757636	C5orf35	6.76e-09	0.00299584	3.41414e-05	1.968e-08	0.00874524	7.991e-05	2.217e-16	9.8387e-11	8.45244e-12	0.0005	-0.2472	-0.2217	-0.2348	0.08	0
15	rs4489951	G	ILMN_1761939	TIPIN	2.91e-08	0.0128963	0.000113243	1.778e-09	0.00079009	1.12705e-05	9.872e-17	4.381e-11	4.10753e-12	0.0005	0.1505	0.1723	0.1607	0.1	0
6	rs2280800	A	ILMN_1763467	LY6G5C	2.107e-06	NS	0.00336168	1.782e-12	7.91871e-07	3.07986e-08	1.559e-16	6.9186e-11	6.21201e-12	0.0005	-0.1893	-0.2883	-0.2304	0.29	0
6	rs805262	A	ILMN_1763467	LY6G5C	6.856e-08	0.0303838	0.000227276	1.643e-09	0.0007301	1.06246e-05	1.737e-16	7.7085e-11	6.83724e-12	0.0005	0.1615	0.1608	0.1609	0	0
11	rs2581928	A	ILMN_1765332	TIMM10	5.443e-12	2.41218e-06	7.87e-08	1.72e-06	NS	0.00292813	7.889e-17	3.501e-11	3.34641e-12	0.0005	-0.3719	-0.1737	-0.2624	0.51	0
11	rs5847	A	ILMN_1765332	TIMM10	3.701e-10	0.00016402	2.89356e-06	8.487e-07	NS	0.00166055	1.846e-16	8.1923e-11	7.16835e-12	0.0005	-0.3178	-0.1705	-0.2432	0.43	0
5	rs2215128	G	ILMN_1772459	RPS23	1.674e-08	0.00741868	7.15422e-05	7.388e-09	0.00328302	3.60908e-05	1.083e-16	4.8062e-11	4.47166e-12	0.0005	0.3193	0.2799	0.3047	0.09	0
21	rs2835616	A	ILMN_1774949	PIGP	2.992e-09	0.00132597	1.70924e-05	1.311e-08	0.00582572	5.76594e-05	2.089e-17	9.2706e-12	9.92922e-13	0.0005	-0.4509	-0.4473	-0.4576	0.01	0
18	rs9951817	G	ILMN_1776515	MPPE1	7.431e-11	3.2932e-05	7.27806e-07	2.989e-07	NS	0.000731053	8.246e-17	3.6594e-11	3.48922e-12	0.0005	-0.5543	-0.4426	-0.5054	0.16	0
6	rs2857106	G	ILMN_1777565	TAP2	4.474e-07	NS	0.000988084	2.233e-11	9.92283e-06	2.8773e-07	3.07e-16	1.3624e-10	1.14147e-11	0.0005	-0.2301	-0.2822	-0.2467	0.14	0
2	rs12998521	A	ILMN_1781700	IL18R1	9.821e-08	0.0435238	0.000302121	1.091e-10	4.848e-05	1.08871e-06	2.063e-16	9.1553e-11	7.93183e-12	0.0005	-0.4258	-0.4701	-0.4404	0.07	0
5	rs1643659	G	ILMN_1782813	DHFR	9.522e-08	0.0421987	0.000295033	2.426e-10	0.0001078	2.16492e-06	2.059e-17	9.1375e-12	9.80478e-13	0.0005	-0.2737	-0.3002	-0.2946	0.07	0
12	rs10506072	A	ILMN_1791593	DENND5B	4.717e-08	0.0209044	0.000166877	2.921e-10	0.0001298	2.49914e-06	3.987e-17	1.7694e-11	1.7906e-12	0.0005	-0.4177	-0.4081	-0.4127	0.02	0
17	rs4794922	G	ILMN_1797155	C17orf75	1.887e-11	8.36264e-06	2.29012e-07	6.1e-07	NS	0.00127561	4.253e-17	1.8874e-11	1.89633e-12	0.0005	0.3373	0.2508	0.293	0.21	0
2	rs1729662	G	ILMN_1798308	AHSA2	5.962e-09	0.00264219	3.10065e-05	1.023e-08	0.00454593	4.67766e-05	6.071e-17	2.6942e-11	2.64462e-12	0.0005	0.1714	0.1359	0.1548	0.16	0
20	rs6060491	A	ILMN_1799011	CEP250	3.481e-07	NS	0.000809459	4.583e-12	2.03656e-06	7.15107e-08	4.649e-17	2.0632e-11	2.05804e-12	0.0005	-0.154	-0.1946	-0.1737	0.16	0
17	rs2286516	G	ILMN_1799099	TEKT3	6.527e-14	2.89258e-08	1.66154e-09	1.852e-05	NS	0.0181155	3.267e-17	1.4498e-11	1.49682e-12	0.0005	0.3742	0.2488	0.3186	0.28	0
3	rs10936158	G	ILMN_1800091	RARRES1	1.991e-07	NS	0.000534258	4.245e-11	1.88636e-05	4.99617e-07	1.727e-16	7.6641e-11	6.83724e-12	0.0005	-0.2345	-0.2944	-0.2596	0.16	0
3	rs8455	A	ILMN_1800091	RARRES1	1.045e-07	0.0463114	0.000317864	4.862e-11	2.16054e-05	5.57273e-07	9.499e-17	4.2155e-11	3.98009e-12	0.0005	-0.2391	-0.2942	-0.262	0.15	0
7	rs433395	A	ILMN_1801205	GPNMB	1.147e-08	0.00508317	5.23512e-05	3.745e-10	0.00016642	3.03785e-06	1.753e-17	7.7795e-12	8.48856e-13	0.0005	-0.3581	-0.3227	-0.3366	0.07	0
21	rs2037925	G	ILMN_1801866	BRWD1	4.265e-11	1.89012e-05	4.58952e-07	2.47e-08	0.010976	9.68437e-05	1.089e-17	4.8328e-12	5.57026e-13	0.0005	-0.2563	-0.16	-0.2067	0.33	0
21	rs2836987	G	ILMN_1801866	BRWD1	4.265e-11	1.89012e-05	4.58952e-07	1.13e-08	0.0050214	5.07534e-05	8.256e-18	3.6639e-12	4.37198e-13	0.0005	-0.2563	-0.1619	-0.2056	0.32	0
21	rs4624474	A	ILMN_1801866	BRWD1	6.15e-10	0.00027255	4.439e-06	1.482e-09	0.00065856	9.69255e-06	2.154e-17	9.5591e-12	1.0174e-12	0.0005	-0.2384	-0.1693	-0.2014	0.24	0
12	rs7307031	A	ILMN_1802731	TAS2R50	1.095e-10	4.85272e-05	1.00884e-06	1.015e-08	0.00451038	4.65437e-05	1.941e-17	8.6138e-12	9.29447e-13	0.0005	-0.2538	-0.2369	-0.2429	0.05	0
8	rs4872137	A	ILMN_1806304	ENTPD4	1.052e-09	0.00046622	6.99134e-06	8.767e-09	0.00389581	4.16138e-05	2.777e-17	1.2324e-11	1.28775e-12	0.0005	-0.2257	-0.2405	-0.2337	0.04	0
15	rs890509	A	ILMN_1807609	SPTBN5	2.636e-07	NS	0.000665796	7.578e-11	3.36745e-05	8.13416e-07	1.784e-17	7.9171e-12	8.6065e-13	0.0005	0.2417	0.3106	0.2769	0.18	0
12	rs10845252	G	ILMN_1811572	TAS2R46	3.972e-06	NS	0.00561999	7.521e-13	3.34212e-07	1.4522e-08	1.206e-16	5.352e-11	4.93133e-12	0.0005	0.2202	0.3313	0.2713	0.28	0
13	rs9315981	A	ILMN_1812666	DNAJC15	1.533e-06	NS	0.00263553	1.171e-10	5.2036e-05	1.16115e-06	2.11e-16	9.3638e-11	8.08522e-12	0.0005	-0.1572	-0.1781	-0.1701	0.09	1
9	rs10821076	A	ILMN_1815086	NINJ1	5.266e-08	0.0233374	0.000183134	3.581e-09	0.0015913	1.99254e-05	2.498e-16	1.1086e-10	9.46003e-12	0.0005	0.1221	0.1453	0.1348	0.12	0
19	rs260461	A	ILMN_2052079	ZNF544	2.598e-07	NS	0.000659654	3.923e-10	0.00017433	3.15531e-06	3.097e-16	1.3744e-10	1.14959e-11	0.0005	0.6927	0.7562	0.7301	0.06	0
17	rs8065114	G	ILMN_2106265	GDPD1	1.748e-08	0.00774663	7.40734e-05	2.349e-10	0.00010438	2.11995e-06	1.799e-16	7.9837e-11	7.02279e-12	0.0005	-0.3215	-0.3368	-0.3188	0.03	0
6	rs9268368	G	ILMN_2157441	HLA-DRA	1.792e-11	7.94162e-06	2.2e-07	1.995e-07	NS	0.000536419	3.54e-17	1.571e-11	1.60896e-12	0.0005	-0.5279	-0.4254	-0.4701	0.15	1
6	rs9268384	G	ILMN_2157441	HLA-DRA	8.106e-11	3.59234e-05	7.86273e-07	1.969e-07	NS	0.000532412	1.57e-16	6.9674e-11	6.23445e-12	0.0005	-0.5206	-0.4243	-0.4645	0.14	1
8	rs3018543	A	ILMN_2170595	RRM2B	6.178e-09	0.00273791	3.1924e-05	2.139e-07	NS	0.000565604	1.518e-16	6.7366e-11	6.05902e-12	0.0005	-0.424	-0.3643	-0.4101	0.11	0
2	rs12694728	G	ILMN_2198408	MFF	1.384e-08	0.00613349	6.14313e-05	2.522e-10	0.00011207	2.22891e-06	3.189e-17	1.4152e-11	1.46642e-12	0.0005	0.2762	0.2661	0.2655	0.03	0
16	rs1948713	G	ILMN_2201966	N4BP1	8.942e-11	3.96284e-05	8.50003e-07	1.191e-07	NS	0.000356858	4.926e-17	2.1861e-11	2.16897e-12	0.0005	-0.9709	-0.7081	-0.8301	0.22	0
6	rs1362126	A	ILMN_2203729	HCG4	5.429e-08	0.0240598	0.000188225	1.437e-09	0.00063856	9.44585e-06	1.246e-16	5.5295e-11	5.04228e-12	0.0005	0.6974	0.7471	0.7139	0.05	0
6	rs7776082	A	ILMN_2203729	HCG4	4.996e-12	2.21408e-06	7.27532e-08	9.438e-08	0.0419398	0.000293772	2.016e-17	8.9467e-12	9.63569e-13	0.0005	-0.8109	-0.6414	-0.7029	0.17	0
6	rs213213	A	ILMN_2205405	HLA-DPB2	8.144e-08	0.0360919	0.000260522	3.197e-10	0.00014207	2.69966e-06	4.006e-17	1.7778e-11	1.79589e-12	0.0005	-0.3173	-0.3648	-0.3418	0.1	0
5	rs267376	A	ILMN_2205935	SFXN1	1.781e-10	7.89288e-05	1.53605e-06	1.822e-07	NS	0.000502153	1.195e-16	5.3032e-11	4.89484e-12	0.0005	-0.4642	-0.3797	-0.4196	0.14	1
12	rs11171747	C	ILMN_2209027	RPS26	2.193e-09	0.00097187	1.31494e-05	3.752e-08	0.0166728	0.000137067	2.047e-16	9.0843e-11	7.88361e-12	0.0005	-0.312	-0.2481	-0.2803	0.16	0
12	rs2298866	A	ILMN_2210534	PRH1	5.711e-08	0.0253095	0.000195516	3.077e-10	0.00013673	2.60589e-06	1.213e-16	5.3831e-11	4.95137e-12	0.0005	0.1747	0.1834	0.1769	0.03	0
17	rs8065080	G	ILMN_2216918	SHPK	2.79e-07	NS	0.000693043	4.49e-11	1.99523e-05	5.20862e-07	7.792e-17	3.458e-11	3.3111e-12	0.0005	0.1574	0.2307	0.1905	0.27	0
2	rs13421166	C	ILMN_2217955	TTC21B	9.013e-10	0.00039943	6.1576e-06	8.609e-08	0.038256	0.00027198	4.685e-17	2.0791e-11	2.07026e-12	0.0005	-0.1974	-0.1463	-0.1722	0.21	0
2	rs1368084	G	ILMN_2217955	TTC21B	4.198e-06	NS	0.0058676	2.19e-12	9.73175e-07	3.71142e-08	4.152e-17	1.8426e-11	1.85663e-12	0.0005	-0.1607	-0.1986	-0.1846	0.15	0
2	rs1834840	G	ILMN_2217955	TTC21B	8.784e-10	0.00038928	6.05185e-06	6.658e-08	0.0295863	0.000219756	3.237e-17	1.4365e-11	1.48578e-12	0.0005	-0.1968	-0.1459	-0.1718	0.21	0
7	rs4463351	A	ILMN_2241953	PILRA	3.53e-09	0.00156439	1.96333e-05	4.722e-09	0.00209832	2.4923e-05	1.027e-16	4.5577e-11	4.25824e-12	0.0005	0.3724	0.324	0.3441	0.1	0
7	rs6955362	A	ILMN_2241953	PILRA	4.927e-09	0.0021835	2.62914e-05	5.044e-09	0.00224141	2.63105e-05	1.442e-16	6.3994e-11	5.77547e-12	0.0005	0.3672	0.3176	0.3378	0.1	0
7	rs6955367	G	ILMN_2241953	PILRA	3.707e-09	0.00164283	2.05603e-05	4.025e-09	0.0017886	2.19132e-05	9.649e-17	4.2821e-11	4.02177e-12	0.0005	0.3674	0.3182	0.3395	0.1	0
11	rs11231168	A	ILMN_2262288	EEF1G	9.03e-10	0.00040018	6.1576e-06	9.314e-09	0.00413888	4.35183e-05	1.354e-16	6.0088e-11	5.43234e-12	0.0005	0.6013	0.3516	0.4608	0.37	0
8	rs741554	A	ILMN_2326376	ZNF596	3.387e-07	NS	0.000792205	1.22e-11	5.42134e-06	1.69265e-07	3.385e-17	1.5022e-11	1.54244e-12	0.0005	-0.4	-0.4296	-0.4145	0.05	1
8	rs613559	G	ILMN_2327994	AZIN1	4.299e-09	0.00190519	2.33175e-05	1.345e-08	0.0059768	5.87831e-05	5.869e-17	2.6046e-11	2.56119e-12	0.0005	0.3328	0.2897	0.3122	0.1	0
16	rs4782589	G	ILMN_2335072	TAF1C	3.291e-08	0.0145848	0.000124164	8.688e-11	3.8607e-05	9.06914e-07	1.144e-17	5.0769e-12	5.77401e-13	0.0005	-0.1745	-0.1773	-0.1753	0.01	0
5	rs30187	A	ILMN_2336220	ERAP1	8.401e-13	3.72308e-07	1.59399e-08	3.09e-06	NS	0.00461747	1.616e-17	7.1715e-12	7.88392e-13	0.0005	0.3898	0.2305	0.3053	0.36	0
3	rs9840549	A	ILMN_2341815	TFG	2.95e-10	0.00013074	2.36248e-06	1.111e-08	0.00493697	5.01121e-05	1.736e-16	7.7041e-11	6.83724e-12	0.0005	-0.2698	-0.2723	-0.2599	0.01	1
7	rs1029365	G	ILMN_2344298	STEAP2	4.061e-06	NS	0.00571084	2.102e-11	9.3407e-06	2.74845e-07	1.037e-15	4.602e-10	3.46385e-11	0.0005	-0.1365	-0.1769	-0.1563	0.18	0
7	rs6979448	A	ILMN_2344298	STEAP2	2.244e-06	NS	0.00353032	2.102e-11	9.3407e-06	2.74845e-07	5.501e-16	2.4413e-10	1.93112e-11	0.0005	-0.1387	-0.1769	-0.1572	0.17	0
15	rs1545540	G	ILMN_2346460	NARG2	2.126e-10	9.42182e-05	1.79458e-06	3.549e-08	0.0157708	0.000130235	5.429e-17	2.4093e-11	2.3819e-12	0.0005	0.1452	0.1033	0.1223	0.24	0
15	rs4561404	G	ILMN_2346460	NARG2	1.602e-10	7.0996e-05	1.39421e-06	8.077e-08	0.0358919	0.000257984	8.741e-17	3.8791e-11	3.67536e-12	0.0005	0.1457	0.1004	0.1213	0.26	0
22	rs80411	A	ILMN_2349658	TSPO	7.699e-10	0.0003412	5.38078e-06	1.357e-08	0.00603013	5.91881e-05	2.935e-17	1.3025e-11	1.35209e-12	0.0005	0.2563	0.2007	0.2312	0.17	1
2	rs6741642	G	ILMN_2350970	SOCS5	3.71e-07	NS	0.000845768	1.135e-09	0.00050436	7.81286e-06	1.1e-15	4.8816e-10	3.63382e-11	0.0005	0.1697	0.1662	0.1691	0.01	0
5	rs252095	A	ILMN_2351241	RNF14	1.081e-08	0.00479068	4.99424e-05	1.134e-09	0.00050392	7.81286e-06	2.239e-17	9.9363e-12	1.04862e-12	0.0005	0.6123	0.6871	0.656	0.08	1
11	rs4963459	A	ILMN_2355738	INCENP	5.283e-05	NS	0.0385734	1.505e-13	6.6878e-08	3.57309e-09	5.604e-17	2.487e-11	2.44991e-12	0.0005	-0.3576	-0.7829	-0.5776	0.53	1
3	rs10510419	A	ILMN_2364384	PPARG	1.674e-05	NS	0.0170791	4.757e-14	2.11388e-08	1.27214e-09	5.551e-17	2.4634e-11	2.43108e-12	0.0005	0.2865	0.361	0.3254	0.16	1
21	rs7281416	A	ILMN_2376667	POFUT2	8.069e-08	0.0357595	0.000258905	5.33e-11	2.3685e-05	6.00589e-07	3.837e-17	1.7028e-11	1.72857e-12	0.0005	0.3384	0.5111	0.4226	0.29	0
17	rs3894194	A	ILMN_2388272	MED24	1.504e-07	NS	0.000423345	3.503e-10	0.00015566	2.90306e-06	4.033e-16	1.7898e-10	1.45559e-11	0.0005	-0.991	-1.063	-1.013	0.05	0
15	rs3743445	A	ILMN_2395932	UNC45A	2.924e-10	0.00012958	2.34571e-06	1.025e-07	0.0455481	0.000312706	1.275e-16	5.6582e-11	5.13302e-12	0.0005	-0.4569	-0.3677	-0.4026	0.15	1
19	rs6512121	C	ILMN_2396786	ZNF266	5.981e-09	0.00265061	3.10636e-05	2.726e-10	0.00012114	2.39225e-06	2.814e-17	1.2488e-11	1.3011e-12	0.0005	-0.1135	-0.1331	-0.1225	0.11	0
17	rs887241	A	ILMN_2401641	ALDH3A2	3.611e-06	NS	0.00519245	4.981e-13	2.21342e-07	1.00752e-08	1.802e-16	7.997e-11	7.02279e-12	0.0005	0.2078	0.361	0.273	0.38	1
12	rs12964	G	ILMN_2405756	VAMP1	9.131e-11	4.04659e-05	8.62272e-07	2.721e-07	NS	0.000682375	1.278e-16	5.6716e-11	5.13625e-12	0.0005	-0.2433	-0.1728	-0.206	0.24	0
14	rs450711	A	ILMN_2415572	GALC	4.446e-08	0.0197034	0.000158645	1.909e-09	0.00084831	1.19153e-05	1.236e-16	5.4852e-11	5.01913e-12	0.0005	0.3356	0.3688	0.3589	0.07	0
1	rs913861	G	ILMN_1653494	S100A1	1.661e-07	NS	0.000460919	1.783e-08	0.00792315	7.37212e-05	9.859e-16	4.3753e-10	3.31415e-11	0.0006	-0.2267	-0.2466	-0.2438	0.06	0
6	rs213240	G	ILMN_1655748	ZNF323	2.129e-07	NS	0.000562593	3.415e-09	0.00151753	1.92229e-05	2.924e-15	1.29762e-09	8.71101e-11	0.0006	0.1787	0.1923	0.1821	0.05	0
6	rs2859365	G	ILMN_1655748	ZNF323	6.678e-08	0.029595	0.000223672	3.849e-09	0.00171039	2.10749e-05	1.029e-15	4.5665e-10	3.44805e-11	0.0006	0.1859	0.1906	0.185	0.02	0
2	rs4667985	G	ILMN_1659202	B3GALT1	2.619e-07	NS	0.00066324	9.405e-10	0.00041793	6.70712e-06	3.968e-16	1.7609e-10	1.43684e-11	0.0006	0.3075	0.3925	0.3497	0.17	0
6	rs6921636	G	ILMN_1660727	ENPP5	1.845e-08	0.0081765	7.74447e-05	6.814e-09	0.00302795	3.38661e-05	4.005e-16	1.7774e-10	1.44786e-11	0.0006	0.1031	0.09755	0.09932	0.04	0
6	rs202054	A	ILMN_1661622	TBC1D7	1.744e-05	NS	0.0176184	3.559e-11	1.58152e-05	4.36638e-07	7.366e-16	3.2689e-10	2.53692e-11	0.0006	0.1332	0.1685	0.1567	0.17	0
5	rs4701724	G	ILMN_1664563	FLJ33360	3.329e-08	0.0147532	0.000125319	5.282e-09	0.00234717	2.7214e-05	8.178e-16	3.6293e-10	2.78883e-11	0.0006	-0.1839	-0.1536	-0.1656	0.13	0
5	rs7711308	A	ILMN_1664563	FLJ33360	1.606e-11	7.11733e-06	2.01416e-07	8.124e-06	NS	0.00965584	2.85e-16	1.2648e-10	1.06497e-11	0.0006	-0.2163	-0.1378	-0.1797	0.31	0
19	rs1051303	G	ILMN_1665219	LTBP4	1.412e-08	0.00625757	6.21983e-05	2.135e-08	0.00948734	8.55677e-05	1.054e-15	4.6775e-10	3.50949e-11	0.0006	0.2424	0.2286	0.2345	0.04	0
5	rs11949017	A	ILMN_1670899	FBN2	1.082e-08	0.00479511	4.99424e-05	4.444e-08	0.0197479	0.000158711	2.595e-16	1.1516e-10	9.77152e-12	0.0006	0.5376	0.4611	0.5097	0.11	0
5	rs1396477	A	ILMN_1670899	FBN2	8.222e-10	0.00036438	5.70071e-06	3.683e-07	NS	0.000863938	7.684e-16	3.41e-10	2.63722e-11	0.0006	0.5825	0.4077	0.4941	0.25	0
9	rs10869497	G	ILMN_1674650	C9orf95	4.306e-08	0.0190829	0.000154646	2.219e-08	0.00986061	8.86786e-05	6.64e-16	2.9467e-10	2.32342e-11	0.0006	-0.09492	-0.1162	-0.1078	0.14	0
19	rs2075017	G	ILMN_1677636	COMP	7.451e-10	0.00033021	5.24088e-06	2.768e-07	NS	0.000690969	1.729e-16	7.673e-11	6.83724e-12	0.0006	0.7594	0.5891	0.6775	0.18	0
2	rs10930689	A	ILMN_1678493	CHN1	4.777e-08	0.0211703	0.000168819	1.462e-08	0.00649672	6.26445e-05	6.665e-16	2.9578e-10	2.3284e-11	0.0006	-0.09493	-0.09234	-0.09451	0.02	0
17	rs426475	G	ILMN_1678904	ENO3	1.85e-07	NS	0.000503347	5.417e-10	0.00024072	4.13236e-06	4.344e-16	1.9278e-10	1.54997e-11	0.0006	0.2982	0.2656	0.2776	0.08	0
20	rs149462	G	ILMN_1683204	GMEB2	7.12e-06	NS	0.00895938	6.835e-10	0.00030373	5.05339e-06	2.111e-15	9.3683e-10	6.57283e-11	0.0006	0.07993	0.1022	0.0961	0.17	0
8	rs2977826	G	ILMN_1686573	DEFB1	2.644e-09	0.00117174	1.54315e-05	1.212e-07	NS	0.000361675	1.554e-15	6.8964e-10	5.02195e-11	0.0006	0.4844	0.3852	0.4309	0.16	0
3	rs6790078	A	ILMN_1698934	CMTM7	2.687e-08	0.011908	0.000105566	4.246e-09	0.0018868	2.28035e-05	3.479e-16	1.5439e-10	1.27649e-11	0.0006	0.2653	0.2447	0.2563	0.06	1
1	rs597358	G	ILMN_1711838	SLC25A24	9.655e-10	0.00042788	6.52742e-06	3.14e-07	NS	0.00076134	8.649e-16	3.8383e-10	2.93065e-11	0.0006	-0.2665	-0.2344	-0.2541	0.09	0
1	rs862493	G	ILMN_1711838	SLC25A24	1.008e-09	0.00044672	6.76171e-06	2.486e-07	NS	0.000634978	6.841e-16	3.0359e-10	2.38217e-11	0.0006	-0.2676	-0.2364	-0.2555	0.09	0
2	rs1026628	A	ILMN_1715203	DNAH7	3.176e-08	0.0140751	0.000121305	4.403e-08	0.0195657	0.000157388	8.084e-16	3.5875e-10	2.76119e-11	0.0006	0.2382	0.222	0.2366	0.05	0
15	rs923424	A	ILMN_1716687	TPM1	4.507e-09	0.00199737	2.43149e-05	2.621e-08	0.011647	0.000101508	1.028e-15	4.5621e-10	3.44805e-11	0.0006	-0.2194	-0.2315	-0.2201	0.04	0
9	rs2787328	A	ILMN_1717434	DFNB31	3.597e-07	NS	0.00082884	1.484e-09	0.00065945	9.6934e-06	1.26e-15	5.5917e-10	4.12971e-11	0.0006	0.3885	0.4208	0.4016	0.06	0
5	rs7715062	A	ILMN_1718932	MTRR	1.404e-10	6.22212e-05	1.25123e-06	2.029e-07	NS	0.000544309	1.795e-16	7.9659e-11	7.01932e-12	0.0006	-0.6544	-0.4597	-0.542	0.25	1
3	rs1673607	G	ILMN_1723268	FAIM	1.797e-09	0.00079638	1.12067e-05	1.527e-07	NS	0.000435639	1.059e-15	4.6997e-10	3.52056e-11	0.0006	0.1372	0.1326	0.1365	0.02	0
1	rs10489230	C	ILMN_1732158	FMO2	3.22e-07	NS	0.000760746	1.003e-09	0.00044571	7.08001e-06	8.901e-16	3.9501e-10	3.01123e-11	0.0006	-0.2168	-0.2672	-0.2404	0.15	1
1	rs1476413	A	ILMN_1734830	MTHFR	1.56e-08	0.00691347	6.73044e-05	3.442e-09	0.00152953	1.933e-05	5.278e-16	2.3423e-10	1.85886e-11	0.0006	0.1365	0.1232	0.1255	0.07	0
7	rs630191	A	ILMN_1751051	C7orf25	2.946e-05	NS	0.025604	2.832e-13	1.25846e-07	6.22374e-09	2.489e-16	1.1046e-10	9.44177e-12	0.0006	0.141	0.2227	0.1855	0.32	0
3	rs6771574	A	ILMN_1751099	CCDC48	2.239e-09	0.00099226	1.33934e-05	9.438e-08	0.0419398	0.000293772	1.317e-15	5.8446e-10	4.30952e-11	0.0006	-0.3198	-0.3165	-0.3138	0.01	0
12	rs3888018	A	ILMN_1753164	IPO8	1.684e-10	7.463e-05	1.45501e-06	3.48e-07	NS	0.000826978	1.076e-15	4.7751e-10	3.57142e-11	0.0006	-0.198	-0.2056	-0.2017	0.03	0
17	rs16952025	G	ILMN_1753515	SRR	2.421e-12	1.07292e-06	4.01007e-08	5.567e-07	NS	0.00118911	1.124e-16	4.9881e-11	4.62807e-12	0.0006	-0.1735	-0.1289	-0.1489	0.21	0
12	rs10492102	G	ILMN_1753665	PRR4	2.32e-07	NS	0.000603281	2.088e-09	0.00092785	1.27107e-05	4.958e-16	2.2003e-10	1.75469e-11	0.0006	0.1375	0.1584	0.1492	0.1	0
19	rs2217652	G	ILMN_1753782	ZNF266	7.248e-07	NS	0.00145054	3.736e-10	0.00016602	3.03485e-06	6.898e-16	3.0612e-10	2.39814e-11	0.0006	-0.09094	-0.1154	-0.105	0.17	0
5	rs840381	G	ILMN_1759670	AMACR	1.693e-08	0.00750289	7.21719e-05	9.048e-09	0.00402068	4.26319e-05	8.571e-16	3.8037e-10	2.91352e-11	0.0006	-0.3429	-0.2948	-0.313	0.11	0
6	rs805294	G	ILMN_1763467	LY6G5C	9.103e-07	NS	0.00175471	5.354e-09	0.00237917	2.74669e-05	6.657e-15	2.95427e-09	1.78119e-10	0.0006	-0.1535	-0.1754	-0.1629	0.09	0
10	rs17157736	G	ILMN_1767244	OR13A1	4.691e-06	NS	0.00643478	6.082e-11	2.70267e-05	6.671e-07	1.563e-16	6.9363e-11	6.21729e-12	0.0006	-0.4459	-0.6329	-0.5556	0.25	0
14	rs4898706	G	ILMN_1769282	FRMD6	1.588e-08	0.00703756	6.83479e-05	1.822e-08	0.00809646	7.47788e-05	5.256e-16	2.3325e-10	1.85412e-11	0.0006	0.5575	0.4432	0.4975	0.16	1
9	rs1435261	A	ILMN_1769876	TBC1D2	1.9e-05	NS	0.0187981	1.61e-11	7.15439e-06	2.17559e-07	5.404e-16	2.3982e-10	1.90015e-11	0.0006	-0.1038	-0.1493	-0.1319	0.25	0
9	rs3780452	G	ILMN_1769876	TBC1D2	1.038e-06	NS	0.00193754	6.278e-11	2.78977e-05	6.8544e-07	2.881e-16	1.2785e-10	1.07476e-11	0.0006	0.1165	0.1539	0.1366	0.2	0
9	rs3780453	A	ILMN_1769876	TBC1D2	1.494e-06	NS	0.00258596	6.278e-11	2.78977e-05	6.8544e-07	4.159e-16	1.8457e-10	1.49126e-11	0.0006	0.1152	0.1539	0.1361	0.2	0
4	rs2247481	G	ILMN_1772286	OCIAD2	1.48e-07	NS	0.000417758	2.193e-09	0.00097451	1.32213e-05	4.267e-16	1.8936e-10	1.52499e-11	0.0006	-0.3607	-0.3705	-0.3637	0.02	0
12	rs1558333	C	ILMN_1775008	NCAPD2	3.938e-08	0.0174521	0.000144403	1.053e-08	0.00467924	4.78885e-05	4.108e-16	1.8231e-10	1.47852e-11	0.0006	0.2311	0.2315	0.2345	0	0
15	rs10519197	C	ILMN_1775269	EID1	1.935e-12	8.57536e-07	3.27326e-08	1.997e-05	NS	0.0190955	6.912e-16	3.0674e-10	2.39914e-11	0.0006	-0.2628	-0.1478	-0.2022	0.4	0
15	rs934935	G	ILMN_1775330	C15orf52	8.108e-09	0.00359323	3.97867e-05	2.428e-08	0.0107893	9.55594e-05	2.614e-15	1.16005e-09	7.91328e-11	0.0006	-0.5179	-0.4285	-0.4567	0.13	0
1	rs10888650	G	ILMN_1776104	NDUFS5	1.069e-10	4.7375e-05	9.90598e-07	1.326e-06	NS	0.00238614	1.596e-15	7.0828e-10	5.1176e-11	0.0006	-0.1108	-0.07833	-0.09235	0.24	0
6	rs9379831	A	ILMN_1779373	HIST1H2BF	1.165e-11	5.16294e-06	1.51194e-07	9.199e-06	NS	0.010584	4.985e-16	2.2123e-10	1.76138e-11	0.0006	-0.4478	-0.2669	-0.3574	0.36	1
7	rs2256906	A	ILMN_1787026	SEC61G	3.394e-11	1.50412e-05	3.78112e-07	3.137e-07	NS	0.00076134	1.738e-16	7.713e-11	6.83724e-12	0.0006	-0.2385	-0.1712	-0.1982	0.23	0
7	rs2699217	A	ILMN_1787026	SEC61G	5.248e-11	2.32576e-05	5.46441e-07	3.597e-07	NS	0.000848153	3.144e-16	1.3953e-10	1.1651e-11	0.0006	-0.2359	-0.171	-0.1968	0.23	0
11	rs1263505	A	ILMN_1794844	THRSP	1.289e-06	NS	0.00230265	5.031e-10	0.00022356	3.90193e-06	1.184e-15	5.2544e-10	3.89285e-11	0.0006	-0.3874	-0.4757	-0.4387	0.14	0
14	rs11846925	A	ILMN_1798177	CHURC1	2.018e-07	NS	0.000540072	9.822e-09	0.00436462	4.54626e-05	1.366e-15	6.0621e-10	4.45608e-11	0.0006	0.2846	0.2899	0.2879	0.01	0
17	rs7223727	G	ILMN_1799099	TEKT3	5.466e-12	2.42237e-06	7.88415e-08	1.276e-05	NS	0.0135881	4.106e-16	1.8222e-10	1.47852e-11	0.0006	0.3455	0.2509	0.3063	0.22	0
12	rs1015443	A	ILMN_1801349	TAS2R14	5.781e-07	NS	0.00121258	1.922e-11	8.54083e-06	2.5493e-07	3.365e-16	1.4933e-10	1.24287e-11	0.0006	0.2109	0.2431	0.2235	0.1	0
12	rs10845242	C	ILMN_1801349	TAS2R14	2.288e-07	NS	0.00059549	1.477e-10	6.56337e-05	1.40832e-06	6.778e-16	3.008e-10	2.36405e-11	0.0006	0.219	0.234	0.2229	0.05	0
12	rs2534721	A	ILMN_1805449	TAPBPL	2.037e-06	NS	0.00328251	6.849e-10	0.00030435	5.05691e-06	9.555e-16	4.2404e-10	3.2222e-11	0.0006	0.2279	0.2644	0.254	0.1	1
7	rs194522	A	ILMN_1809101	STEAP2	5.134e-08	0.0227524	0.000179703	2.384e-10	0.00010594	2.14265e-06	3.694e-16	1.6393e-10	1.34778e-11	0.0006	-0.1782	-0.1985	-0.1806	0.08	0
7	rs194525	C	ILMN_1809101	STEAP2	1.474e-07	NS	0.000416454	2.878e-10	0.00012789	2.47681e-06	1.04e-15	4.6154e-10	3.46836e-11	0.0006	-0.1709	-0.1972	-0.1774	0.1	0
7	rs194527	A	ILMN_1809101	STEAP2	4.422e-08	0.019597	0.000158469	2.384e-10	0.00010594	2.14265e-06	3.419e-16	1.5173e-10	1.26072e-11	0.0006	-0.1785	-0.1985	-0.1804	0.08	0
17	rs2229302	A	ILMN_1810274	HOXB2	5.976e-05	NS	0.0420379	1.154e-15	5.1281e-10	4.6267e-11	2.569e-16	1.1401e-10	9.71262e-12	0.0006	-0.3982	-0.5395	-0.4674	0.21	0
16	rs3752556	G	ILMN_1813833	NARFL	5.862e-07	NS	0.00122573	1.835e-09	0.00081542	1.15384e-05	2.725e-16	1.2093e-10	1.02337e-11	0.0006	0.1119	0.1289	0.1251	0.1	0
1	rs11210721	A	ILMN_2050023	CCDC23	3.101e-09	0.00137427	1.76649e-05	8.1e-08	0.0359941	0.0002585	3.824e-16	1.697e-10	1.39155e-11	0.0006	0.1122	0.09697	0.1062	0.1	0
6	rs9294899	A	ILMN_2095759	OGFRL1	4.71e-07	NS	0.00103188	1.946e-09	0.00086475	1.20796e-05	3.439e-16	1.5262e-10	1.266e-11	0.0006	-0.2238	-0.2814	-0.2643	0.16	0
7	rs2906773	A	ILMN_2101526	GGCT	1.041e-07	0.0461341	0.0003172	1.065e-09	0.00047326	7.43681e-06	9.705e-16	4.3069e-10	3.26757e-11	0.0006	0.4121	0.3838	0.3909	0.05	0
1	rs10794522	G	ILMN_2116299	GRRP1	1.704e-06	NS	0.00286345	1.733e-10	7.701e-05	1.61962e-06	7.272e-16	3.2272e-10	2.51192e-11	0.0006	0.2452	0.3263	0.2882	0.2	1
1	rs4478844	G	ILMN_2129658	OR2L8	5.659e-09	0.0025079	2.95863e-05	1.217e-07	NS	0.000362872	2.033e-15	9.0221e-10	6.35926e-11	0.0006	0.4724	0.3823	0.4228	0.15	0
1	rs4478801	G	ILMN_2133996	SHE	6.249e-12	2.76938e-06	8.79956e-08	1.55e-07	NS	0.00043922	1.239e-16	5.4985e-11	5.02262e-12	0.0006	-0.3256	-0.2261	-0.268	0.26	0
14	rs1187448	A	ILMN_2169490	TDRD9	1.859e-08	0.00823855	7.78479e-05	2.937e-08	0.0130512	0.000112156	1.095e-15	4.8594e-10	3.62301e-11	0.0006	0.2623	0.2856	0.272	0.06	0
11	rs10502172	A	ILMN_2183784	TTC12	2.96e-12	1.31179e-06	4.81436e-08	6.331e-06	NS	0.00798774	1.734e-16	7.6952e-11	6.83724e-12	0.0006	-0.432	-0.2809	-0.3562	0.3	0
12	rs4762075	A	ILMN_2183938	LEMD3	1.203e-06	NS	0.00218605	5.362e-10	0.00023827	4.10166e-06	4.42e-16	1.9615e-10	1.57452e-11	0.0006	0.3237	0.2974	0.3239	0.06	1
12	rs10845242	C	ILMN_2210534	PRH1	4.821e-07	NS	0.00105113	5.268e-11	2.341e-05	5.96012e-07	2.807e-16	1.2457e-10	1.05241e-11	0.0006	0.1619	0.1947	0.1762	0.13	0
5	rs10043779	A	ILMN_2214278	ANKRD32	4.291e-11	1.90165e-05	4.60588e-07	1.039e-06	NS	0.00196098	4.849e-16	2.1519e-10	1.71891e-11	0.0006	-0.2461	-0.1219	-0.1826	0.48	0
5	rs3756712	A	ILMN_2214955	CCDC127	5.761e-08	0.0255311	0.000197021	1.294e-08	0.00575017	5.70133e-05	3.669e-16	1.6282e-10	1.34177e-11	0.0006	-0.3558	-0.3168	-0.3403	0.08	0
7	rs4074838	A	ILMN_2241953	PILRA	6.21e-09	0.00275209	3.20088e-05	1.383e-08	0.00614566	6.00194e-05	6.141e-16	2.7253e-10	2.1523e-11	0.0006	0.3652	0.3064	0.3305	0.12	0
2	rs1041973	A	ILMN_2242900	IL1RL1	1.795e-08	0.00795492	7.55247e-05	3.16e-08	0.0140422	0.000118668	2.583e-16	1.1463e-10	9.74921e-12	0.0006	-0.863	-0.7387	-0.8113	0.11	1
2	rs1420101	A	ILMN_2242900	IL1RL1	1.808e-06	NS	0.00300331	6.184e-11	2.748e-05	6.77155e-07	1.176e-15	5.2189e-10	3.87876e-11	0.0006	-0.6723	-0.7931	-0.7357	0.12	1
19	rs12978451	A	ILMN_2269193	ZNF331	1.324e-07	NS	0.000382259	3.622e-10	0.00016095	2.97643e-06	7.884e-16	3.4988e-10	2.70153e-11	0.0006	-0.2223	-0.2082	-0.214	0.05	1
1	rs11586379	A	ILMN_2301193	ATP8B2	2.988e-05	NS	0.0258523	1.531e-12	6.80334e-07	2.7078e-08	7.458e-17	3.3097e-11	3.19164e-12	0.0006	0.1824	0.2704	0.2422	0.27	1
9	rs4740266	G	ILMN_2305721	POMT1	5.074e-06	NS	0.00683086	1.008e-10	4.47927e-05	1.02535e-06	4.452e-16	1.9757e-10	1.58333e-11	0.0006	0.351	0.452	0.4172	0.18	1
5	rs27524	A	ILMN_2336220	ERAP1	4.169e-11	1.84758e-05	4.50251e-07	6.208e-07	NS	0.00129198	9.599e-17	4.2599e-11	4.00793e-12	0.0006	0.3552	0.2494	0.2971	0.25	0
19	rs1599871	A	ILMN_2337789	MARCH2	9.413e-07	NS	0.00180137	4.244e-11	1.886e-05	4.99617e-07	2.596e-16	1.1521e-10	9.77152e-12	0.0006	0.2091	0.2405	0.2277	0.1	0
7	rs194534	G	ILMN_2344298	STEAP2	2.113e-08	0.0093642	8.59106e-05	5.896e-10	0.000262	4.43063e-06	2.031e-15	9.0133e-10	6.35926e-11	0.0006	-0.1715	-0.1668	-0.1587	0.02	0
7	rs3178794	G	ILMN_2344298	STEAP2	7.75e-06	NS	0.00954578	7.858e-11	3.49188e-05	8.36885e-07	3.747e-15	1.66286e-09	1.07262e-10	0.0006	-0.1106	-0.1412	-0.1273	0.17	0
7	rs42608	A	ILMN_2344298	STEAP2	2.635e-06	NS	0.00403037	5.658e-11	2.51426e-05	6.25817e-07	1.698e-15	7.5355e-10	5.4193e-11	0.0006	-0.1385	-0.1736	-0.1551	0.16	0
12	rs10843893	G	ILMN_2345908	DDX11	1.279e-07	NS	0.000372082	1.804e-09	0.00080165	1.1389e-05	4.681e-16	2.0774e-10	1.66206e-11	0.0006	-0.9271	-0.8765	-0.8896	0.04	1
3	rs1898027	G	ILMN_2356991	CD47	3.414e-11	1.513e-05	3.78333e-07	6.136e-07	NS	0.00128041	3.465e-16	1.5377e-10	1.27346e-11	0.0006	-0.4628	-0.3127	-0.3729	0.27	0
6	rs10484496	G	ILMN_2365176	ALDH8A1	8.2e-07	NS	0.00160799	1.019e-09	0.00045282	7.16236e-06	8.44e-16	3.7455e-10	2.87358e-11	0.0006	-0.2434	-0.2583	-0.2545	0.04	0
6	rs4896118	A	ILMN_2365176	ALDH8A1	1.664e-06	NS	0.00280963	1.837e-10	8.16311e-05	1.70634e-06	6.946e-16	3.0825e-10	2.40705e-11	0.0006	-0.22	-0.2621	-0.2449	0.12	0
22	rs5996091	G	ILMN_2368718	CENPM	2.032e-09	0.00090052	1.23708e-05	3.029e-08	0.01346	0.000114916	2.616e-15	1.16094e-09	7.91328e-11	0.0006	0.3814	0.3574	0.3575	0.05	0
6	rs154981	G	ILMN_2376108	PSMB9	7.529e-14	3.33663e-08	1.87547e-09	3.965e-05	NS	0.031505	8.032e-16	3.5645e-10	2.74783e-11	0.0006	0.5244	0.2677	0.3849	0.46	1
5	rs2577424	G	ILMN_2377199	SLC27A6	2.991e-08	0.0132552	0.000115414	2.888e-09	0.00128335	1.66018e-05	2.26e-16	1.003e-10	8.58748e-12	0.0006	-0.1498	-0.1779	-0.1645	0.12	1
22	rs5758637	C	ILMN_2383124	CYP2D6	5.96e-07	NS	0.00124042	2.443e-10	0.00010856	2.16876e-06	3.695e-16	1.6398e-10	1.34772e-11	0.0006	0.3025	0.3233	0.3129	0.05	0
22	rs5758651	G	ILMN_2383124	CYP2D6	1.067e-06	NS	0.00197983	2.975e-10	0.0001322	2.53792e-06	1.242e-15	5.5118e-10	4.07712e-11	0.0006	0.2966	0.3305	0.3134	0.08	0
19	rs1433062	A	ILMN_2396786	ZNF266	2.472e-08	0.0109552	9.85734e-05	5.636e-09	0.00250448	2.85975e-05	4.197e-16	1.8626e-10	1.50242e-11	0.0006	0.1124	0.1196	0.118	0.04	0
19	rs2217652	G	ILMN_2396786	ZNF266	4.809e-09	0.00213121	2.56968e-05	2.906e-09	0.00129135	1.66857e-05	2.004e-16	8.8934e-11	7.73106e-12	0.0006	-0.115	-0.1254	-0.1193	0.06	0
19	rs6512130	C	ILMN_2396786	ZNF266	5.358e-10	0.00023745	3.97011e-06	9.61e-08	0.0427042	0.00029857	1.034e-15	4.5887e-10	3.45931e-11	0.0006	-0.1221	-0.1126	-0.117	0.06	0
7	rs886834	G	ILMN_2400759	CPVL	3.762e-06	NS	0.00537553	1.088e-10	4.83477e-05	1.08744e-06	3.96e-16	1.7574e-10	1.4363e-11	0.0006	0.3876	0.5861	0.4986	0.29	0
17	rs2072331	G	ILMN_2401641	ALDH3A2	8.849e-09	0.00392162	4.29755e-05	5.362e-09	0.00238272	2.74777e-05	3.299e-16	1.464e-10	1.22051e-11	0.0006	-0.3018	-0.3301	-0.3103	0.06	1
3	rs4974035	A	ILMN_2404850	RPL14	3.033e-06	NS	0.00452499	1.341e-09	0.0005959	8.91606e-06	3.574e-16	1.5861e-10	1.30918e-11	0.0006	0.1326	0.16	0.1551	0.13	1
7	rs433395	A	ILMN_2407389	GPNMB	1.098e-07	0.0486602	0.000329395	1.402e-10	6.23e-05	1.35355e-06	2.822e-16	1.2524e-10	1.05627e-11	0.0006	-0.2729	-0.2763	-0.2675	0.01	0
21	rs2839227	G	ILMN_2411127	C21orf57	6.565e-09	0.00290942	3.34209e-05	9.67e-09	0.00429708	4.48057e-05	7.361e-16	3.2667e-10	2.53692e-11	0.0006	0.4128	0.2903	0.3275	0.25	0
6	rs3778333	G	ILMN_2415267	RREB1	1.414e-07	NS	0.000404108	1.754e-09	0.00077943	1.1146e-05	1.178e-15	5.2278e-10	3.87923e-11	0.0006	-0.2491	-0.2767	-0.2608	0.07	1
6	rs7746261	G	ILMN_2415267	RREB1	1.291e-07	NS	0.000374794	2.362e-09	0.00104961	1.407e-05	1.459e-15	6.4748e-10	4.73712e-11	0.0006	-0.2536	-0.2747	-0.2621	0.06	1
10	rs701836	A	ILMN_1652147	MRPL43	3.517e-06	NS	0.00508783	1.019e-10	4.52815e-05	1.03156e-06	1.492e-15	6.6213e-10	4.83669e-11	0.0007	0.2658	0.3314	0.299	0.16	0
6	rs853684	G	ILMN_1655748	ZNF323	3.023e-07	NS	0.000731934	8.102e-09	0.0036003	3.90741e-05	5.816e-15	2.58105e-09	1.57648e-10	0.0007	0.1761	0.1862	0.1792	0.04	0
7	rs1131384	A	ILMN_1657317	POLR2J	6.024e-10	0.00026697	4.36935e-06	3.774e-05	NS	0.0303788	3.169e-15	1.40635e-09	9.39834e-11	0.0007	0.4086	0.3253	0.3883	0.16	0
6	rs499818	A	ILMN_1661622	TBC1D7	9.33e-08	0.0413478	0.000290806	5.502e-08	0.0244494	0.000189613	1.319e-15	5.8535e-10	4.30952e-11	0.0007	0.1665	0.1611	0.1705	0.02	0
19	rs1131620	G	ILMN_1665219	LTBP4	1.488e-08	0.00659438	6.48209e-05	2.605e-08	0.0115759	0.000101175	1.59e-15	7.0562e-10	5.10867e-11	0.0007	0.2427	0.2242	0.2315	0.06	0
2	rs4851194	A	ILMN_1674645	TSGA10	7.354e-06	NS	0.00917655	4.43e-10	0.00019686	3.49606e-06	4.115e-15	1.82617e-09	1.16876e-10	0.0007	-0.2982	-0.3972	-0.3602	0.2	0
17	rs11556635	A	ILMN_1678904	ENO3	4.273e-06	NS	0.00595429	3.283e-12	1.45887e-06	5.3033e-08	3.656e-15	1.62247e-09	1.05797e-10	0.0007	0.2502	0.3046	0.2663	0.14	0
20	rs4815366	C	ILMN_1680015	VSX1	1.883e-08	0.00834491	7.8574e-05	6.127e-07	NS	0.00127937	3.561e-15	1.58031e-09	1.03422e-10	0.0007	-0.3951	-0.3486	-0.3866	0.09	0
20	rs6115024	A	ILMN_1680015	VSX1	1.49e-08	0.00660325	6.48295e-05	3.778e-07	NS	0.000876075	1.775e-15	7.8772e-10	5.64748e-11	0.0007	-0.3976	-0.3545	-0.3901	0.08	0
2	rs4851178	G	ILMN_1680430	TSGA10	5.006e-06	NS	0.0067648	8.224e-10	0.00036545	5.92748e-06	1.992e-15	8.8402e-10	6.25991e-11	0.0007	-0.2123	-0.2816	-0.2555	0.2	0
12	rs5744750	A	ILMN_1681634	PXMP2	1.463e-08	0.00648359	6.39399e-05	1.794e-06	NS	0.00302377	2.275e-15	1.00961e-09	7.02932e-11	0.0007	-0.2653	-0.1786	-0.2332	0.28	0
1	rs2945152	A	ILMN_1685680	SPATA1	2.978e-07	NS	0.000726249	2.153e-09	0.00095673	1.30273e-05	1.082e-15	4.8017e-10	3.58566e-11	0.0007	-0.2348	-0.2551	-0.2505	0.06	1
19	rs931647	G	ILMN_1693269	GNG8	4.578e-06	NS	0.00631394	5.355e-12	2.37961e-06	8.15678e-08	1.811e-15	8.0369e-10	5.74418e-11	0.0007	-0.2341	-0.2666	-0.247	0.09	0
22	rs9608859	A	ILMN_1697286	SF3A1	2.032e-07	NS	0.000541818	2.336e-07	NS	0.000603385	2.264e-15	1.00473e-09	7.00606e-11	0.0007	0.1938	0.1766	0.1935	0.07	0
16	rs3747600	A	ILMN_1709814	NMRAL1	1.516e-06	NS	0.00261496	1.234e-09	0.00054836	8.34218e-06	2.675e-15	1.18712e-09	8.06616e-11	0.0007	0.1779	0.2201	0.2027	0.15	0
17	rs110402	A	ILMN_1710903	MAPT	5.879e-09	0.0026054	3.0642e-05	2.04e-06	NS	0.00332133	2.889e-15	1.28209e-09	8.61973e-11	0.0007	0.1845	0.1683	0.19	0.06	1
17	rs612720	G	ILMN_1712430	ATP5G1	2.986e-07	NS	0.000726687	9.945e-09	0.00441928	4.59113e-05	2.743e-15	1.2173e-09	8.24618e-11	0.0007	-0.1894	-0.2266	-0.2103	0.13	0
19	rs2304177	A	ILMN_1717793	C19orf33	3.37e-09	0.00149349	1.89282e-05	1.579e-07	NS	0.000444467	2.357e-15	1.046e-09	7.23825e-11	0.0007	-0.3785	-0.4157	-0.3968	0.07	0
3	rs559313	A	ILMN_1723268	FAIM	1.797e-09	0.00079638	1.12067e-05	3.231e-07	NS	0.00077908	1.862e-15	8.2633e-10	5.894e-11	0.0007	0.1372	0.1281	0.1349	0.05	0
12	rs10845296	G	ILMN_1730477	TAS2R43	1.187e-07	NS	0.000351653	8.653e-09	0.00384515	4.11881e-05	2.49e-15	1.10502e-09	7.58858e-11	0.0007	0.643	0.6021	0.6263	0.05	0
3	rs2369832	A	ILMN_1730539	NPHP3	1.337e-08	0.0059252	5.96235e-05	1.28e-07	NS	0.000378646	2.716e-15	1.20532e-09	8.17739e-11	0.0007	-0.136	-0.1587	-0.1486	0.11	0
3	rs2868945	G	ILMN_1733305	EIF2A	1.101e-07	0.0487931	0.000329976	8.973e-09	0.00398735	4.24122e-05	2.335e-15	1.03624e-09	7.19265e-11	0.0007	-0.2185	-0.2039	-0.211	0.05	0
12	rs3958726	A	ILMN_1739297	GALNT4	8.92e-09	0.00395309	4.32087e-05	2.395e-07	NS	0.000616314	5.639e-15	2.5025e-09	1.53071e-10	0.0007	-0.2496	-0.1889	-0.2165	0.2	0
1	rs746503	A	ILMN_1739594	ACOT11	4.801e-08	0.0212766	0.000169486	5.413e-09	0.00240539	2.77085e-05	3.707e-15	1.64511e-09	1.06701e-10	0.0007	0.2233	0.2161	0.2141	0.02	0
22	rs5747018	G	ILMN_1751851	CECR1	3.823e-10	0.00016942	2.97879e-06	6.218e-07	NS	0.00129237	1.571e-15	6.9718e-10	5.06105e-11	0.0007	0.2303	0.1687	0.1977	0.22	0
19	rs6512130	C	ILMN_1753782	ZNF266	2.997e-07	NS	0.00072809	1.246e-08	0.00553688	5.51776e-05	4.631e-15	2.05516e-09	1.29804e-10	0.0007	-0.09601	-0.1029	-0.1021	0.05	0
9	rs12337802	G	ILMN_1757604	TPM2	1.228e-05	NS	0.0134948	5.489e-11	2.43916e-05	6.12658e-07	1.629e-15	7.2292e-10	5.21528e-11	0.0007	-0.136	-0.204	-0.1718	0.28	0
9	rs2784070	G	ILMN_1761917	LCN8	1.681e-07	NS	0.000465757	4.411e-09	0.00196012	2.34927e-05	2.449e-15	1.08683e-09	7.49784e-11	0.0007	0.5387	0.5701	0.5511	0.04	0
6	rs1046089	A	ILMN_1763467	LY6G5C	6.659e-07	NS	0.00135626	8.002e-09	0.00355586	3.86742e-05	1.118e-14	4.96151e-09	2.80272e-10	0.0007	-0.1503	-0.1816	-0.1632	0.13	0
4	rs2289065	A	ILMN_1772286	OCIAD2	7.732e-07	NS	0.0015311	1.834e-08	0.00814978	7.50838e-05	4.894e-15	2.17188e-09	1.35975e-10	0.0007	-0.3506	-0.3893	-0.3803	0.07	0
19	rs10422185	G	ILMN_1777049	ZNF160	2.668e-08	0.0118238	0.000105058	2.114e-07	NS	0.000562368	1.409e-15	6.2529e-10	4.58196e-11	0.0007	0.214	0.1696	0.1978	0.16	0
19	rs7259688	G	ILMN_1777049	ZNF160	1.547e-08	0.00685586	6.69045e-05	3.602e-07	NS	0.000848684	9.411e-15	4.17645e-09	2.40124e-10	0.0007	-0.2905	-0.2178	-0.2553	0.2	0
3	rs783511	A	ILMN_1777976	SLC25A26	2.477e-10	0.00010977	2.05632e-06	5.417e-06	NS	0.00708995	2.473e-15	1.09748e-09	7.55978e-11	0.0007	0.4444	0.2795	0.3609	0.32	0
5	rs163030	A	ILMN_1778488	WDR41	1.989e-06	NS	0.00322499	7.074e-11	3.14349e-05	7.64363e-07	2.588e-15	1.14851e-09	7.87525e-11	0.0007	-0.1947	-0.2084	-0.2056	0.05	0
5	rs163035	A	ILMN_1778488	WDR41	3.129e-06	NS	0.00463	3.371e-11	1.498e-05	4.18018e-07	2.316e-15	1.0278e-09	7.14505e-11	0.0007	-0.1891	-0.2105	-0.2047	0.08	0
5	rs335636	A	ILMN_1778488	WDR41	1.621e-06	NS	0.00275585	1.223e-10	5.43467e-05	1.20697e-06	1.864e-15	8.2721e-10	5.894e-11	0.0007	-0.1958	-0.2031	-0.2047	0.03	0
5	rs3806932	G	ILMN_1801098	TSLP	3.427e-07	NS	0.000799559	2.08e-10	9.243e-05	1.90576e-06	2.129e-15	9.4482e-10	6.60854e-11	0.0007	-0.2294	-0.2539	-0.2367	0.07	0
15	rs2290559	A	ILMN_1807609	SPTBN5	9.929e-09	0.00440024	4.7001e-05	1.063e-07	0.0472367	0.000322438	9.16e-16	4.0651e-10	3.09392e-11	0.0007	0.2722	0.2748	0.2735	0.01	0
7	rs183168	A	ILMN_1809101	STEAP2	1.085e-07	0.0480841	0.00032588	3.823e-10	0.00016988	3.08358e-06	1.562e-15	6.9319e-10	5.03992e-11	0.0007	-0.1726	-0.1959	-0.1766	0.09	0
22	rs10222249	G	ILMN_2059606	CCDC117	1.027e-06	NS	0.0019237	5.091e-09	0.0022623	2.6467e-05	3.956e-15	1.75561e-09	1.13028e-10	0.0007	-0.2309	-0.2688	-0.2568	0.11	1
6	rs950039	G	ILMN_2065783	EXOC2	2.107e-09	0.00093376	1.27148e-05	4.881e-09	0.00216898	2.55738e-05	2.213e-16	9.8209e-11	8.4514e-12	0.0007	-0.1491	-0.1324	-0.1354	0.08	0
2	rs10929262	C	ILMN_2115862	ESPNL	4.452e-07	NS	0.000984812	9.367e-10	0.00041624	6.68886e-06	5.1e-15	2.2633e-09	1.4038e-10	0.0007	0.4342	0.5238	0.4702	0.13	0
6	rs3757135	A	ILMN_2119320	HIST1H4F	3.519e-06	NS	0.00508783	3.701e-11	1.64462e-05	4.4816e-07	4.279e-15	1.89895e-09	1.20999e-10	0.0007	0.3171	0.4484	0.37	0.24	0
14	rs3783690	A	ILMN_2138745	C14orf37	3.288e-07	NS	0.000772915	1.977e-08	0.00878523	8.01571e-05	3.747e-15	1.66286e-09	1.07262e-10	0.0007	-0.3595	-0.3367	-0.3516	0.05	0
15	rs3803428	G	ILMN_2139970	ALDH1A3	5.476e-11	2.4268e-05	5.63372e-07	3.858e-06	NS	0.00551305	1.744e-15	7.7396e-10	5.55748e-11	0.0007	0.3585	0.2507	0.3041	0.25	1
10	rs619824	A	ILMN_2151056	C10orf32	4.598e-07	NS	0.00101049	5.191e-09	0.00230674	2.68971e-05	3.074e-15	1.36419e-09	9.14409e-11	0.0007	-0.2165	-0.2014	-0.2096	0.05	1
21	rs2836994	G	ILMN_2151579	HMGN1	7.759e-07	NS	0.00153397	5.136e-10	0.00022823	3.96687e-06	1.522e-15	6.7544e-10	4.92623e-11	0.0007	-0.3118	-0.3316	-0.3239	0.04	0
2	rs4332918	A	ILMN_2198408	MFF	2.279e-07	NS	0.000594204	4.843e-09	0.00215209	2.5403e-05	2.67e-15	1.1849e-09	8.0633e-11	0.0007	0.1857	0.1816	0.1828	0.02	0
17	rs7209801	A	ILMN_2311779	TMUB2	5.112e-10	0.00022655	3.80004e-06	4.663e-06	NS	0.00634313	3.27e-15	1.45117e-09	9.66876e-11	0.0007	-0.1713	-0.1434	-0.1623	0.13	1
20	rs6083828	A	ILMN_2318685	ABHD12	6.445e-05	NS	0.0442464	4.313e-11	1.91658e-05	5.05545e-07	3.207e-15	1.42322e-09	9.49674e-11	0.0007	0.1333	0.1617	0.1608	0.14	0
19	rs2277987	G	ILMN_2337789	MARCH2	5.837e-07	NS	0.00122241	5.634e-10	0.00025036	4.2569e-06	2.48e-15	1.10058e-09	7.56963e-11	0.0007	0.2308	0.2282	0.2305	0.01	0
2	rs4953418	G	ILMN_2350970	SOCS5	5.257e-06	NS	0.00702598	5.148e-10	0.00022876	3.97065e-06	1.25e-14	5.5473e-09	3.09032e-10	0.0007	0.1537	0.1697	0.1632	0.07	0
21	rs2150439	G	ILMN_2376667	POFUT2	5.067e-07	NS	0.00109774	6.319e-10	0.0002808	4.68452e-06	2.126e-15	9.4348e-10	6.60854e-11	0.0007	0.3227	0.4882	0.4046	0.29	0
15	rs3759880	A	ILMN_2381834	TRIM69	1.102e-08	0.00488374	5.06117e-05	6.253e-08	0.0277866	0.000209178	3.899e-16	1.7303e-10	1.41651e-11	0.0007	-0.3873	-0.336	-0.3609	0.1	0
17	rs11078936	G	ILMN_2388272	MED24	1.915e-07	NS	0.000516811	6.882e-09	0.00305817	3.41301e-05	2.162e-15	9.5946e-10	6.70068e-11	0.0007	1.021	1.05	1.032	0.02	0
3	rs9851402	A	ILMN_2404850	RPL14	4.382e-05	NS	0.0337172	8.075e-11	3.5883e-05	8.56823e-07	1.59e-15	7.0562e-10	5.10867e-11	0.0007	0.1128	0.1663	0.1479	0.27	1
11	rs10902222	C	ILMN_2406552	LRDD	4.69e-09	0.00207847	2.51639e-05	2.121e-07	NS	0.000563372	4.121e-15	1.82883e-09	1.16876e-10	0.0007	-0.2305	-0.1917	-0.2072	0.13	0
21	rs2839188	A	ILMN_2411127	C21orf57	6.441e-11	2.85446e-05	6.45637e-07	5.327e-07	NS	0.00115018	1.787e-15	7.9304e-10	5.67685e-11	0.0007	-0.3084	-0.2103	-0.2457	0.27	0
6	rs6916994	G	ILMN_2413141	C6orf162	8.526e-12	3.77848e-06	1.14536e-07	3.232e-05	NS	0.0270882	8.598e-16	3.8157e-10	2.91803e-11	0.0007	-0.2507	-0.1399	-0.1979	0.4	1
6	rs6918942	G	ILMN_2413141	C6orf162	5.945e-12	2.63465e-06	8.46146e-08	2.994e-05	NS	0.0256038	7.097e-16	3.1495e-10	2.45542e-11	0.0007	-0.2511	-0.1396	-0.1975	0.4	1
6	rs2714335	A	ILMN_2415267	RREB1	1.468e-09	0.00065058	9.41761e-06	7.991e-08	0.0355098	0.000255885	3.732e-15	1.6562e-09	1.07103e-10	0.0007	0.2764	0.2406	0.2506	0.1	1
21	rs12482934	A	ILMN_1663569	FTCD	3.847e-09	0.00170488	2.11887e-05	3.262e-07	NS	0.000784674	4.049e-15	1.79688e-09	1.15173e-10	0.0008	-0.6237	-0.4556	-0.5393	0.22	0
3	rs2681781	A	ILMN_1688154	MST1R	2.537e-09	0.00112432	1.48711e-05	3.99e-07	NS	0.000914606	7.45e-16	3.3062e-10	2.56102e-11	0.0008	-0.2797	-0.2338	-0.266	0.13	0
1	rs6701500	A	ILMN_1709399	SLC25A34	7.117e-08	0.0315405	0.000233998	1.387e-08	0.00616344	6.00723e-05	4.454e-15	1.97661e-09	1.25284e-10	0.0008	-0.1782	-0.1657	-0.1722	0.05	0
19	rs2190686	G	ILMN_1711353	OR7A5	1.465e-06	NS	0.00254814	1.04e-09	0.00046215	7.2836e-06	2.354e-15	1.04467e-09	7.23825e-11	0.0008	0.437	0.5862	0.5202	0.21	0
11	rs574943	A	ILMN_1730082	RPUSD4	5.546e-10	0.00024578	4.06316e-06	4.492e-07	NS	0.00100564	3.309e-15	1.46848e-09	9.74877e-11	0.0008	-0.1282	-0.1185	-0.1209	0.06	0
1	rs538717	A	ILMN_1752639	SLC25A24	4.022e-11	1.78243e-05	4.37062e-07	1.377e-05	NS	0.0144193	3.69e-15	1.63756e-09	1.06406e-10	0.0008	-0.2708	-0.1521	-0.2074	0.4	0
19	rs8101040	A	ILMN_1771697	VRK3	8.608e-07	NS	0.00167417	5.497e-10	0.00024427	4.1819e-06	3.481e-15	1.54481e-09	1.02095e-10	0.0008	-0.2257	-0.2437	-0.2327	0.05	0
5	rs836808	A	ILMN_1782813	DHFR	1.879e-07	NS	0.000509273	1.401e-08	0.00622565	6.0557e-05	2.443e-15	1.08416e-09	7.4909e-11	0.0008	-0.2697	-0.2707	-0.2769	0	0
5	rs6864538	C	ILMN_2093720	THG1L	1.131e-09	0.00050123	7.44204e-06	1.218e-06	NS	0.00223143	3.657e-15	1.62292e-09	1.05797e-10	0.0008	-0.5216	-0.3816	-0.4481	0.22	1
6	rs2022448	A	ILMN_2119320	HIST1H4F	4.245e-06	NS	0.00592607	4.162e-11	1.84948e-05	4.9296e-07	4.998e-15	2.21803e-09	1.38459e-10	0.0008	0.3093	0.4446	0.3646	0.25	0
1	rs3748705	A	ILMN_2399769	GPR177	1.914e-07	NS	0.000516811	3.73e-09	0.00165751	2.06647e-05	4.045e-15	1.79511e-09	1.15173e-10	0.0008	0.2397	0.2622	0.2462	0.06	0
7	rs917219	A	ILMN_2400759	CPVL	3.907e-06	NS	0.00555184	2.436e-09	0.00108249	1.44243e-05	4.239e-14	1.8812e-08	8.97184e-10	0.0008	0.3853	0.4914	0.4321	0.17	0
22	rs9620326	A	ILMN_1651415	DERL3	1.702e-09	0.00075428	1.07262e-05	1.277e-06	NS	0.00231669	4.453e-15	1.97617e-09	1.2529e-10	0.0009	-0.3439	-0.2867	-0.3159	0.13	0
11	rs7939791	A	ILMN_1658678	SAAL1	3.527e-08	0.0156306	0.000132185	3.798e-08	0.0168772	0.000138495	2.104e-15	9.3372e-10	6.56112e-11	0.0009	-0.08609	-0.08447	-0.08553	0.01	0
2	rs7603462	A	ILMN_1674645	TSGA10	2.959e-05	NS	0.0256705	1.15e-09	0.00051103	7.86169e-06	1.354e-14	6.00884e-09	3.29238e-10	0.0009	-0.2588	-0.3693	-0.329	0.25	0
16	rs382745	G	ILMN_1697096	SPG7	3.52e-07	NS	0.000815813	2.811e-09	0.00124913	1.61972e-05	1.656e-14	7.34906e-09	3.93404e-10	0.0009	0.242	0.308	0.2657	0.17	0
19	rs10518287	A	ILMN_1728230	ZNF30	4.514e-06	NS	0.00624451	5.293e-10	0.00023521	4.06003e-06	6.887e-15	3.05634e-09	1.83744e-10	0.0009	-0.1176	-0.1366	-0.1287	0.11	1
19	rs3087692	A	ILMN_1730818	C19orf30	2.226e-07	NS	0.00058298	3.803e-09	0.00168995	2.08947e-05	3.723e-15	1.65221e-09	1.07003e-10	0.0009	-0.2494	-0.3	-0.2778	0.13	0
9	rs10820995	A	ILMN_1748241	CENPP	1.071e-07	0.0474636	0.000324105	3.651e-08	0.016224	0.000133743	3.497e-15	1.55191e-09	1.02258e-10	0.0009	0.3251	0.3105	0.3212	0.03	0
17	rs12185264	A	ILMN_1770228	KRT34	6.922e-07	NS	0.00139908	1.86e-09	0.00082653	1.16598e-05	7.198e-15	3.19436e-09	1.90726e-10	0.0009	0.5371	0.5589	0.539	0.03	0
3	rs2313212	A	ILMN_2093203	HTR3D	4.962e-06	NS	0.00673343	3.949e-11	1.75483e-05	4.71011e-07	1.667e-15	7.3979e-10	5.32864e-11	0.0009	0.1524	0.1846	0.1703	0.14	1
3	rs4148571	A	ILMN_2093203	HTR3D	4.808e-06	NS	0.00654792	3.823e-11	1.69883e-05	4.58385e-07	1.407e-15	6.244e-10	4.58196e-11	0.0009	0.1522	0.1857	0.1709	0.14	1
2	rs7577008	A	ILMN_2198408	MFF	1.337e-08	0.0059252	5.96235e-05	7.98e-08	0.0354609	0.000255885	3.147e-15	1.39659e-09	9.34715e-11	0.0009	-0.2229	-0.2081	-0.214	0.05	0
6	rs1737078	A	ILMN_2203729	HCG4	2.272e-11	1.00688e-05	2.69109e-07	5.456e-06	NS	0.00712496	3.558e-15	1.57898e-09	1.03422e-10	0.0009	-0.8069	-0.5551	-0.6692	0.26	0
10	rs3802739	G	ILMN_2377829	NANOS1	4.588e-07	NS	0.00100919	3.301e-08	0.0146687	0.000123163	2.797e-15	1.24126e-09	8.38312e-11	0.0009	-0.1784	-0.1729	-0.1839	0.02	0
17	rs8079416	G	ILMN_2388272	MED24	1.564e-06	NS	0.00268101	4.964e-10	0.00022059	3.85531e-06	7.274e-15	3.22808e-09	1.92408e-10	0.0009	-0.9268	-1.094	-0.9961	0.12	0
10	rs12774134	A	ILMN_2412336	AKR1C2	6.015e-07	NS	0.00124702	1.642e-08	0.00729659	6.8821e-05	5.59e-15	2.48075e-09	1.52181e-10	0.0009	0.2395	0.252	0.253	0.04	0
2	rs10498144	A	ILMN_1654414	ACSL3	2.7e-05	NS	0.02393	1.785e-10	7.932e-05	1.66312e-06	7.017e-15	3.11403e-09	1.86409e-10	0.001	-0.1071	-0.1555	-0.1339	0.26	0
6	rs6569990	G	ILMN_1681938	ALDH8A1	8.379e-09	0.00371333	4.09478e-05	6.584e-08	0.0292575	0.000218164	9.987e-15	4.43207e-09	2.53183e-10	0.001	0.2941	0.2323	0.2527	0.17	0
21	rs2834569	C	ILMN_1699665	CLIC6	4.117e-05	NS	0.0324603	5.616e-11	2.49559e-05	6.24263e-07	4.808e-15	2.13371e-09	1.3437e-10	0.001	0.331	0.4664	0.4186	0.24	0
6	rs2621377	G	ILMN_1700428	HLA-DOB	1.716e-09	0.00076048	1.07748e-05	6.051e-07	NS	0.00127107	3.688e-15	1.63668e-09	1.06406e-10	0.001	0.4389	0.3841	0.4158	0.09	0
9	rs2282055	C	ILMN_1701914	CD274	1.921e-10	8.51331e-05	1.65083e-06	3.966e-06	NS	0.00562544	6.007e-15	2.66581e-09	1.62121e-10	0.001	-0.4455	-0.2918	-0.3636	0.29	0
5	rs2307116	A	ILMN_1718932	MTRR	1.768e-06	NS	0.00294884	2.434e-10	0.00010816	2.16723e-06	4.87e-15	2.16123e-09	1.35704e-10	0.001	-0.5788	-0.5914	-0.5754	0.02	1
7	rs13244770	C	ILMN_1719170	WBSCR27	1.465e-09	0.00064925	9.41266e-06	7.891e-07	NS	0.00156989	5.044e-15	2.23845e-09	1.39327e-10	0.001	0.3673	0.289	0.325	0.17	0
8	rs11786952	G	ILMN_1720059	HMBOX1	1.348e-05	NS	0.0145306	3.263e-11	1.45e-05	4.06803e-07	2.88e-15	1.2781e-09	8.60585e-11	0.001	0.1069	0.1745	0.1418	0.34	0
12	rs7294615	G	ILMN_1728199	POLE	8.178e-07	NS	0.00160487	2.166e-11	9.6251e-06	2.80501e-07	2.019e-15	8.96e-10	6.33497e-11	0.001	0.1713	0.2053	0.1807	0.13	0
4	rs2608836	A	ILMN_1731688	KLB	2.039e-08	0.00903626	8.3816e-05	3.484e-08	0.0154819	0.000128248	4.883e-15	2.167e-09	1.35868e-10	0.001	-0.2508	-0.2278	-0.2321	0.07	0
19	rs1672997	G	ILMN_1764022	FXYD1	9.016e-07	NS	0.00173923	1.351e-08	0.00600347	5.89858e-05	1.206e-14	5.35204e-09	2.99816e-10	0.001	0.2385	0.2274	0.2378	0.03	0
3	rs707010	C	ILMN_1777976	SLC25A26	2.546e-07	NS	0.000650121	2.03e-09	0.00090208	1.2448e-05	4.737e-15	2.1022e-09	1.3258e-10	0.001	-0.386	-0.3552	-0.3612	0.06	0
10	rs7084722	G	ILMN_1795336	PTER	4.682e-12	2.07493e-06	7.00551e-08	1.755e-05	NS	0.0174134	5.967e-15	2.64806e-09	1.61274e-10	0.001	-0.449	-0.3276	-0.3863	0.22	0
12	rs10784791	A	ILMN_1803197	RAB3IP	2.917e-10	0.00012927	2.34415e-06	7.102e-06	NS	0.00870099	1.3e-14	5.76919e-09	3.19618e-10	0.001	0.1605	0.1012	0.1295	0.32	0
21	rs2839178	A	ILMN_2065822	MCM3APAS	1.43e-07	NS	0.000407146	8.89e-08	0.0395047	0.000279527	9.795e-15	4.34686e-09	2.48664e-10	0.001	-0.4013	-0.3693	-0.3881	0.06	0
19	rs8111589	G	ILMN_2074477	GPR4	4.597e-10	0.00020373	3.48064e-06	1.893e-06	NS	0.00313355	3.31e-15	1.46893e-09	9.74877e-11	0.001	-0.7663	-0.5525	-0.6616	0.23	0
17	rs691094	A	ILMN_2075051	PGS1	1.389e-05	NS	0.0148416	1.938e-10	8.612e-05	1.7892e-06	5.369e-15	2.38268e-09	1.47138e-10	0.001	-0.1013	-0.1887	-0.147	0.43	1
20	rs761845	A	ILMN_2181125	NAPB	4.447e-07	NS	0.0009845	5.802e-09	0.00257825	2.93111e-05	3.514e-15	1.55946e-09	1.02448e-10	0.001	-0.1838	-0.2472	-0.2161	0.21	0
3	rs9858983	G	ILMN_2199409	EFHB	2.152e-08	0.00953704	8.70313e-05	1.896e-07	NS	0.000518511	7.194e-15	3.19258e-09	1.90726e-10	0.001	0.5094	0.4953	0.5026	0.02	0
17	rs150854	C	ILMN_2216918	SHPK	1.029e-06	NS	0.00192604	3.277e-10	0.00014562	2.75521e-06	5.607e-15	2.4883e-09	1.52423e-10	0.001	-0.1421	-0.2038	-0.1681	0.25	0
19	rs2278282	G	ILMN_2229261	SIGLEC16	1.306e-07	NS	0.000377856	4.635e-08	0.0205966	0.000164199	5.052e-15	2.242e-09	1.39344e-10	0.001	0.3617	0.3549	0.3609	0.01	0
17	rs694720	G	ILMN_2251114	SEPT4	8.12e-09	0.00359855	3.97939e-05	1.27e-08	0.00564352	5.61705e-05	6.384e-15	2.83312e-09	1.71494e-10	0.001	0.3011	0.2317	0.2527	0.18	0
5	rs269546	A	ILMN_2296101	PCDHA9	1.371e-05	NS	0.0146887	3.416e-10	0.0001518	2.8433e-06	5.289e-15	2.34717e-09	1.45246e-10	0.001	-0.3525	-0.4884	-0.4353	0.23	0
17	rs238239	A	ILMN_2365383	ENO3	1.734e-06	NS	0.00290395	9.192e-11	4.08467e-05	9.54855e-07	6.221e-15	2.76078e-09	1.67655e-10	0.001	0.2954	0.28	0.2818	0.04	0
14	rs8022758	G	ILMN_2393497	ATXN3	8.117e-08	0.0359722	0.000259921	4.914e-08	0.0218364	0.00017238	5.008e-15	2.22247e-09	1.38534e-10	0.001	0.1456	0.1484	0.1471	0.01	0
18	rs12604451	A	ILMN_2412139	CABYR	2.272e-09	0.00100688	1.35512e-05	3.328e-07	NS	0.00079768	2.856e-15	1.26745e-09	8.54703e-11	0.001	-0.2318	-0.1717	-0.1984	0.21	0
6	rs4713159	A	ILMN_1655748	ZNF323	2.096e-09	0.00092889	1.2667e-05	5.764e-06	NS	0.00744153	4.225e-14	1.87499e-08	8.95378e-10	0.0011	0.4404	0.3601	0.4053	0.14	0
6	rs742107	C	ILMN_1655748	ZNF323	2.049e-09	0.00090806	1.24315e-05	5.764e-06	NS	0.00744153	4.169e-14	1.85014e-08	8.85802e-10	0.0011	0.4419	0.3601	0.4059	0.14	0
8	rs7835528	A	ILMN_1660501	LY6H	5.896e-10	0.00026129	4.29752e-06	1.536e-06	NS	0.00268013	8.851e-15	3.92793e-09	2.2853e-10	0.0011	-0.3462	-0.247	-0.2907	0.24	0
19	rs2303729	A	ILMN_1665219	LTBP4	2.961e-08	0.0131223	0.000114758	2.545e-07	NS	0.000648117	5.617e-14	2.49273e-08	1.1498e-09	0.0011	0.2339	0.2149	0.2205	0.06	0
19	rs393569	G	ILMN_1665219	LTBP4	1.221e-07	NS	0.000359647	2.075e-08	0.00922072	8.34836e-05	1.45e-14	6.43487e-09	3.50647e-10	0.0011	0.2226	0.2314	0.2235	0.03	0
7	rs7806429	G	ILMN_1669722	LRRC61	4.256e-09	0.00188614	2.31831e-05	2.721e-07	NS	0.000682375	1.003e-14	4.45115e-09	2.53666e-10	0.0011	0.2706	0.1898	0.221	0.25	0
22	rs7410540	A	ILMN_1670523	SAPS2	5.468e-09	0.00242326	2.88236e-05	7.678e-07	NS	0.00153445	1.088e-14	4.82837e-09	2.73132e-10	0.0011	0.8017	0.5797	0.6873	0.23	1
5	rs1561006	G	ILMN_1670899	FBN2	7.993e-09	0.00354227	3.94269e-05	5.121e-07	NS	0.00111852	1.187e-14	5.26772e-09	2.95503e-10	0.0011	0.5322	0.3857	0.4573	0.23	0
2	rs2358126	G	ILMN_1671554	LPIN1	3.371e-06	NS	0.00490431	8.336e-09	0.00370428	3.98458e-05	3.727e-14	1.65398e-08	8.00467e-10	0.0011	0.06536	0.0722	0.07035	0.07	0
11	rs11601325	A	ILMN_1672417	PTPRCAP	4.714e-07	NS	0.00103193	3.549e-09	0.00157708	1.9793e-05	4.064e-14	1.80354e-08	8.65735e-10	0.0011	-0.2217	-0.2401	-0.2248	0.06	0
11	rs2276118	G	ILMN_1672417	PTPRCAP	1.051e-06	NS	0.00195297	1.059e-08	0.0047059	4.81118e-05	3.552e-14	1.57632e-08	7.70593e-10	0.0011	-0.2084	-0.2286	-0.2194	0.07	0
17	rs238230	A	ILMN_1678904	ENO3	8.251e-07	NS	0.00161677	1.196e-08	0.00531469	5.31253e-05	5.35e-14	2.37424e-08	1.10299e-09	0.0011	0.2733	0.2382	0.2528	0.1	0
21	rs12482934	A	ILMN_1679646	FTCD	3.957e-09	0.00175363	2.1674e-05	2.7e-06	NS	0.00417031	5.161e-14	2.29037e-08	1.06595e-09	0.0011	-0.6048	-0.4026	-0.5012	0.28	0
11	rs4938180	G	ILMN_1680132	CADM1	5.607e-07	NS	0.00118365	3.576e-09	0.00158907	1.99205e-05	8.761e-15	3.88799e-09	2.27038e-10	0.0011	-0.08534	-0.09383	-0.08984	0.07	0
6	rs1014021	A	ILMN_1681938	ALDH8A1	7.789e-09	0.00345186	3.86216e-05	2.159e-07	NS	0.00056999	2.809e-14	1.24659e-08	6.28146e-10	0.0011	0.2921	0.222	0.247	0.19	0
6	rs6929661	A	ILMN_1681938	ALDH8A1	9.991e-09	0.00442772	4.71745e-05	3.968e-07	NS	0.000910985	7.792e-14	3.45796e-08	1.53763e-09	0.0011	-0.2904	-0.2179	-0.2431	0.2	0
7	rs10488630	G	ILMN_1683811	TNPO3	2.345e-07	NS	0.000608699	6.217e-08	0.0276266	0.000208154	1.067e-14	4.73518e-09	2.68986e-10	0.0011	-0.1072	-0.1102	-0.1112	0.02	0
1	rs1246159	G	ILMN_1685680	SPATA1	1.505e-06	NS	0.00260139	1.977e-09	0.00087852	1.2227e-05	2.283e-14	1.01316e-08	5.22428e-10	0.0011	-0.2189	-0.2629	-0.2419	0.13	1
1	rs2911590	A	ILMN_1685680	SPATA1	2.063e-06	NS	0.00331176	2.017e-09	0.0008963	1.24136e-05	1.843e-14	8.17894e-09	4.31337e-10	0.0011	-0.22	-0.2493	-0.2389	0.09	1
3	rs2777888	A	ILMN_1688154	MST1R	3.146e-09	0.00139422	1.78706e-05	1.165e-06	NS	0.00215815	2.048e-15	9.0887e-10	6.39633e-11	0.0011	-0.2796	-0.2232	-0.2628	0.16	0
3	rs4688758	G	ILMN_1688154	MST1R	1.597e-08	0.00707744	6.86527e-05	4.168e-07	NS	0.00094752	5.554e-15	2.46478e-09	1.5164e-10	0.0011	-0.2732	-0.2358	-0.263	0.1	0
6	rs6938200	G	ILMN_1692020	PRSS16	5.998e-10	0.00026581	4.36473e-06	4.597e-05	NS	0.0350424	2.849e-14	1.26434e-08	6.35404e-10	0.0011	0.3471	0.1717	0.2588	0.48	1
17	rs612720	G	ILMN_1692168	UBE2Z	1.397e-07	NS	0.00040134	3.019e-08	0.0134156	0.000114644	5.097e-14	2.26197e-08	1.05543e-09	0.0011	-0.2882	-0.3191	-0.2974	0.07	1
5	rs352360	A	ILMN_1694140	AFAP1L1	1.791e-07	NS	0.000489881	5.538e-08	0.0246093	0.000190094	1.295e-14	5.747e-09	3.18829e-10	0.0011	-0.2075	-0.1691	-0.1855	0.14	0
7	rs2922666	A	ILMN_1694472	GCK	2.108e-06	NS	0.00336168	7.695e-09	0.00341944	3.73897e-05	3.411e-14	1.51375e-08	7.44867e-10	0.0011	-0.6958	-0.6887	-0.6975	0.01	0
12	rs1015443	A	ILMN_1696528	TAS2R13	4.021e-08	0.0178199	0.000146939	5.396e-08	0.0239783	0.000186618	1.581e-14	7.01623e-09	3.77642e-10	0.0011	0.1838	0.1852	0.1799	0.01	0
12	rs10845279	A	ILMN_1696528	TAS2R13	7.405e-08	0.0328168	0.000241631	4.568e-08	0.0202989	0.000162553	9.729e-15	4.31757e-09	2.47336e-10	0.0011	-0.1805	-0.1926	-0.1859	0.05	0
12	rs12226919	A	ILMN_1696528	TAS2R13	7.405e-08	0.0328168	0.000241631	7.661e-08	0.0340433	0.000247619	1.292e-14	5.73369e-09	3.18531e-10	0.0011	-0.1805	-0.1904	-0.1853	0.04	0
12	rs12226920	A	ILMN_1696528	TAS2R13	8.668e-08	0.0384141	0.000274022	3.855e-08	0.0171305	0.00014019	9.204e-15	4.08459e-09	2.3564e-10	0.0011	-0.1804	-0.1925	-0.1861	0.05	0
12	rs4298989	A	ILMN_1696528	TAS2R13	7.405e-08	0.0328168	0.000241631	4.611e-08	0.02049	0.000163642	8.766e-15	3.89021e-09	2.27038e-10	0.0011	-0.1805	-0.191	-0.1855	0.04	0
12	rs7307031	A	ILMN_1696528	TAS2R13	6.265e-08	0.0277647	0.000212694	5.565e-08	0.0247293	0.000190605	7.852e-15	3.48459e-09	2.05927e-10	0.0011	-0.182	-0.1906	-0.1864	0.03	0
22	rs2097919	G	ILMN_1697286	SF3A1	1.503e-07	NS	0.000423345	1.372e-07	NS	0.000402197	8.815e-15	3.91196e-09	2.27923e-10	0.0011	0.1865	0.1762	0.1866	0.04	0
11	rs610497	G	ILMN_1698666	CST6	3.831e-06	NS	0.005464	7.798e-11	3.46521e-05	8.32896e-07	3.031e-14	1.34511e-08	6.72061e-10	0.0011	0.338	0.4867	0.3955	0.25	1
3	rs655754	A	ILMN_1698934	CMTM7	6.698e-06	NS	0.00857593	3.395e-10	0.00015086	2.83914e-06	3.67e-14	1.62869e-08	7.90282e-10	0.0011	-0.1734	-0.2019	-0.1882	0.11	1
21	rs2834591	G	ILMN_1699665	CLIC6	7.309e-06	NS	0.00914633	9.244e-09	0.00410777	4.32818e-05	1.817e-14	8.06356e-09	4.26405e-10	0.0011	0.3174	0.3484	0.3519	0.07	0
6	rs241437	G	ILMN_1700428	HLA-DOB	2.987e-05	NS	0.0258523	3.62e-10	0.00016086	2.97643e-06	5.885e-14	2.61167e-08	1.2016e-09	0.0011	-0.3218	-0.4987	-0.4108	0.3	0
6	rs7756516	G	ILMN_1700428	HLA-DOB	2.486e-09	0.00110172	1.45932e-05	1.447e-06	NS	0.00255291	6.836e-15	3.03371e-09	1.82646e-10	0.0011	0.4294	0.3769	0.409	0.09	0
9	rs822349	G	ILMN_1701914	CD274	1.787e-08	0.00791947	7.53667e-05	7.109e-07	NS	0.00144493	1.559e-14	6.91859e-09	3.73407e-10	0.0011	-0.3571	-0.2806	-0.3225	0.17	0
1	rs1679933	G	ILMN_1704629	SLC1A7	2.092e-05	NS	0.0201605	2.669e-09	0.00118603	1.54699e-05	5.001e-14	2.21936e-08	1.04087e-09	0.0011	-0.409	-0.5527	-0.4933	0.21	0
1	rs3737989	G	ILMN_1704629	SLC1A7	2.006e-08	0.00889001	8.28251e-05	4.292e-06	NS	0.00597357	6.585e-15	2.92232e-09	1.76446e-10	0.0011	0.7182	0.5707	0.6744	0.16	0
9	rs4978508	A	ILMN_1707585	SLC46A2	4.165e-07	NS	0.000936383	9.077e-09	0.00403356	4.26769e-05	1.46e-14	6.47925e-09	3.52581e-10	0.0011	-0.254	-0.3178	-0.2841	0.16	0
5	rs1373371	G	ILMN_1709269	CDH12	1.863e-07	NS	0.00050632	1.341e-07	NS	0.000394379	3.245e-14	1.44008e-08	7.12351e-10	0.0011	-0.3274	-0.2841	-0.3079	0.1	0
5	rs2968384	G	ILMN_1709269	CDH12	2.848e-09	0.00126215	1.63626e-05	2.176e-06	NS	0.00350561	2.177e-14	9.66118e-09	5.00654e-10	0.0011	-0.3033	-0.2434	-0.275	0.15	0
9	rs4979085	A	ILMN_1709750	SUSD1	2.325e-05	NS	0.0217407	1.279e-12	5.68352e-07	2.327e-08	3.498e-15	1.55236e-09	1.02258e-10	0.0011	-0.2128	-0.312	-0.2606	0.27	0
1	rs6702877	A	ILMN_1711838	SLC25A24	2.896e-10	0.00012834	2.33131e-06	1.042e-05	NS	0.0115944	8.511e-14	3.77705e-08	1.65658e-09	0.0011	0.2075	0.1816	0.196	0.09	0
1	rs11576627	A	ILMN_1715013	ERMAP	1.392e-05	NS	0.0148583	2.252e-10	0.00010007	2.04162e-06	4.323e-14	1.91848e-08	9.11421e-10	0.0011	-0.242	-0.3475	-0.2927	0.25	1
1	rs11247860	C	ILMN_1718813	CNKSR1	1.606e-05	NS	0.0165257	5.692e-10	0.00025294	4.29486e-06	1.332e-14	5.9112e-09	3.2568e-10	0.0011	-0.1414	-0.1688	-0.1619	0.12	0
9	rs2293966	G	ILMN_1722309	ENDOG	1.272e-05	NS	0.013867	7.753e-10	0.00034452	5.61787e-06	8.394e-14	3.72512e-08	1.64328e-09	0.0011	-0.1041	-0.13	-0.1157	0.16	0
9	rs2997922	G	ILMN_1722309	ENDOG	9.079e-06	NS	0.0107321	2.842e-10	0.00012629	2.4539e-06	2.477e-14	1.09925e-08	5.60265e-10	0.0011	-0.1051	-0.1364	-0.1193	0.18	0
3	rs9880228	A	ILMN_1726225	SERPINI2	4.677e-08	0.0207271	0.000165816	3.276e-08	0.0145576	0.000122456	1.901e-14	8.43633e-09	4.41915e-10	0.0011	-0.3179	-0.307	-0.307	0.02	0
19	rs2546000	G	ILMN_1728230	ZNF30	2.846e-07	NS	0.000702684	2.797e-08	0.0124291	0.00010722	1.705e-14	7.56652e-09	4.03943e-10	0.0011	-0.1274	-0.1221	-0.1252	0.03	1
12	rs7135018	G	ILMN_1730477	TAS2R43	1.804e-09	0.00079948	1.12298e-05	1.228e-06	NS	0.00224285	9.002e-15	3.99494e-09	2.31446e-10	0.0011	-0.6945	-0.4895	-0.5843	0.24	0
1	rs10752631	A	ILMN_1730740	VSIG8	4.198e-07	NS	0.000940735	4.111e-09	0.00182681	2.22039e-05	1.63e-14	7.23368e-09	3.88815e-10	0.0011	-0.1378	-0.2135	-0.1747	0.3	0
1	rs11101992	C	ILMN_1736184	GSTM3	5.076e-06	NS	0.00683086	2.745e-10	0.00012198	2.40088e-06	2.568e-14	1.13964e-08	5.78849e-10	0.0011	0.1634	0.2033	0.1779	0.15	0
12	rs1048402	C	ILMN_1737611	VAMP1	9.565e-08	0.0423893	0.000295844	5.54e-08	0.0246182	0.000190094	1.536e-14	6.81652e-09	3.68401e-10	0.0011	0.1701	0.1408	0.1545	0.13	0
2	rs981355	A	ILMN_1739586	FEZ2	9.28e-08	0.0411263	0.000289535	6.169e-08	0.0274133	0.000206726	8.061e-15	3.57734e-09	2.10208e-10	0.0011	0.09311	0.07898	0.08479	0.12	0
15	rs12441485	A	ILMN_1743142	LASS3	1.97e-07	NS	0.000529852	1.142e-07	NS	0.000343576	3.543e-14	1.57233e-08	7.69647e-10	0.0011	-0.2708	-0.2476	-0.2614	0.06	0
15	rs7183379	A	ILMN_1743142	LASS3	2.224e-08	0.00985612	8.94018e-05	3.129e-08	0.0139044	0.00011794	1.003e-14	4.45115e-09	2.53666e-10	0.0011	-0.3186	-0.2774	-0.2914	0.1	0
4	rs2347130	A	ILMN_1743329	RRH	1.298e-06	NS	0.00231382	2.414e-09	0.00107271	1.43283e-05	1.309e-14	5.80913e-09	3.21385e-10	0.0011	-0.232	-0.2627	-0.2466	0.09	1
4	rs4698795	G	ILMN_1743329	RRH	1.941e-06	NS	0.00316403	2.054e-09	0.00091274	1.25641e-05	2.799e-14	1.24215e-08	6.27412e-10	0.0011	-0.2714	-0.3001	-0.2819	0.07	1
20	rs1007707	G	ILMN_1745116	ABHD12	3.105e-06	NS	0.0046032	1.668e-09	0.00074121	1.07458e-05	3.534e-14	1.56833e-08	7.68698e-10	0.0011	0.1226	0.1307	0.1248	0.05	0
20	rs6076347	A	ILMN_1745116	ABHD12	1.866e-07	NS	0.000506482	3.423e-09	0.00152109	1.92456e-05	9.13e-15	4.05175e-09	2.3427e-10	0.0011	-0.1327	-0.1302	-0.1281	0.01	0
1	rs4415526	A	ILMN_1745501	DNALI1	3.587e-07	NS	0.000827904	2.685e-07	NS	0.000674721	2.63e-14	1.16715e-08	5.90464e-10	0.0011	0.1065	0.1086	0.113	0.01	0
1	rs6700586	G	ILMN_1745501	DNALI1	1.629e-06	NS	0.00276416	2.425e-07	NS	0.000622173	1.064e-13	4.72186e-08	2.01781e-09	0.0011	0.1019	0.1145	0.1134	0.08	0
11	rs175106	G	ILMN_1746565	CD6	4.603e-06	NS	0.00633694	1.013e-10	4.50149e-05	1.02878e-06	1.503e-14	6.67007e-09	3.61475e-10	0.0011	-0.2586	-0.3692	-0.309	0.25	0
9	rs10119535	G	ILMN_1748241	CENPP	3.412e-09	0.0015121	1.91112e-05	2.438e-06	NS	0.00383364	2.082e-14	9.23958e-09	4.80741e-10	0.0011	0.3454	0.2383	0.2886	0.26	0
12	rs12146709	G	ILMN_1753164	IPO8	1.109e-05	NS	0.0125069	2.725e-10	0.00012109	2.39225e-06	1.041e-14	4.61979e-09	2.62799e-10	0.0011	-0.1548	-0.2464	-0.2029	0.32	0
12	rs7312385	G	ILMN_1753164	IPO8	9.374e-08	0.0415428	0.00029131	2.946e-07	NS	0.000723334	4.375e-14	1.94156e-08	9.21194e-10	0.0011	-0.1807	-0.2106	-0.1978	0.11	0
3	rs10514713	A	ILMN_1755047	LRRC2	9.224e-06	NS	0.0108618	7.978e-10	0.00035452	5.75783e-06	1.744e-14	7.73959e-09	4.12621e-10	0.0011	-0.1907	-0.2618	-0.2277	0.22	0
14	rs12590989	A	ILMN_1756328	SETD3	3.795e-08	0.0168183	0.000141053	2.97e-08	0.0131979	0.000112994	8.014e-15	3.55648e-09	2.0928e-10	0.0011	-0.1855	-0.1503	-0.1666	0.15	0
14	rs3918051	G	ILMN_1756328	SETD3	1.736e-08	0.00769345	7.36526e-05	1.417e-07	NS	0.000410419	1.919e-14	8.51621e-09	4.45498e-10	0.0011	-0.187	-0.1447	-0.1644	0.18	0
20	rs6032142	G	ILMN_1756590	SYS1	6.505e-08	0.0288283	0.00021901	3.348e-07	NS	0.000801324	1.348e-14	5.98221e-09	3.28231e-10	0.0011	-0.09652	-0.09096	-0.09829	0.04	0
6	rs2395741	A	ILMN_1758924	LRFN2	1.77e-05	NS	0.0178171	4.821e-10	0.00021423	3.77034e-06	3.284e-14	1.45739e-08	7.19965e-10	0.0011	-0.1438	-0.1818	-0.1654	0.17	0
5	rs299596	A	ILMN_1759670	AMACR	3.259e-07	NS	0.000767382	4.089e-09	0.00181704	2.21114e-05	8.873e-15	3.9377e-09	2.28775e-10	0.0011	-0.332	-0.2858	-0.3041	0.11	0
6	rs1077394	G	ILMN_1763467	LY6G5C	1.346e-06	NS	0.00238251	1.497e-08	0.00665225	6.36817e-05	3.344e-14	1.48401e-08	7.31195e-10	0.0011	-0.1545	-0.1621	-0.1577	0.03	0
6	rs2242653	A	ILMN_1763467	LY6G5C	1.807e-05	NS	0.0180907	8.671e-11	3.85315e-05	9.06615e-07	3.072e-14	1.3633e-08	6.79492e-10	0.0011	-0.1713	-0.2539	-0.2081	0.27	0
21	rs2236758	A	ILMN_1765146	IFNAR2	4.405e-11	1.95217e-05	4.7038e-07	2.819e-05	NS	0.0244933	1.49e-14	6.61238e-09	3.5884e-10	0.0011	0.293	0.1723	0.2322	0.37	0
21	rs2300370	A	ILMN_1765146	IFNAR2	3.416e-11	1.51387e-05	3.78333e-07	4.838e-05	NS	0.0364916	3.142e-14	1.39437e-08	6.92093e-10	0.0011	0.3005	0.1675	0.2326	0.4	0
10	rs10900200	G	ILMN_1767244	OR13A1	1.957e-06	NS	0.00318159	2.041e-08	0.00906963	8.23723e-05	3.524e-14	1.56389e-08	7.68119e-10	0.0011	-0.5194	-0.6291	-0.586	0.14	0
10	rs1864414	C	ILMN_1767244	OR13A1	7.339e-06	NS	0.00916303	1.802e-09	0.00080076	1.1389e-05	1.079e-14	4.78843e-09	2.71251e-10	0.0011	-0.4301	-0.5704	-0.515	0.2	0
10	rs7904954	A	ILMN_1768575	SFTPD	3.127e-08	0.013858	0.000119701	5.227e-07	NS	0.00113409	3.751e-14	1.66463e-08	8.04266e-10	0.0011	-0.3866	-0.2869	-0.3332	0.21	0
3	rs12496048	A	ILMN_1769195	ERC2	2.168e-08	0.00960795	8.74981e-05	7.182e-07	NS	0.00145494	1.662e-14	7.37569e-09	3.94292e-10	0.0011	0.3284	0.2614	0.297	0.16	0
17	rs739682	G	ILMN_1770228	KRT34	2.714e-06	NS	0.0041432	5.293e-09	0.00235206	2.7214e-05	6.391e-15	2.83622e-09	1.71494e-10	0.0011	-0.2583	-0.2571	-0.2644	0	0
19	rs734910	G	ILMN_1771697	VRK3	1.986e-06	NS	0.00322227	1.346e-09	0.00059812	8.93792e-06	1.763e-14	7.82391e-09	4.15984e-10	0.0011	-0.1422	-0.1884	-0.1632	0.2	0
5	rs224910	A	ILMN_1772459	RPS23	2.05e-06	NS	0.00329964	1.007e-08	0.00447483	4.62362e-05	2.417e-14	1.07263e-08	5.49188e-10	0.0011	0.2472	0.2817	0.2683	0.09	0
10	rs3014192	A	ILMN_1773313	USMG5	5.538e-08	0.0245428	0.000190592	3.022e-07	NS	0.000738588	2.973e-14	1.31937e-08	6.60432e-10	0.0011	0.364	0.284	0.33	0.17	0
10	rs729211	G	ILMN_1773313	USMG5	8.976e-06	NS	0.0106349	8.308e-11	3.69184e-05	8.74743e-07	2.388e-14	1.05976e-08	5.44507e-10	0.0011	-0.3408	-0.3699	-0.3577	0.06	0
18	rs2048953	G	ILMN_1774091	FECH	4.619e-09	0.00204701	2.48509e-05	1.405e-06	NS	0.00249875	2.199e-14	9.75881e-09	5.05035e-10	0.0011	0.1486	0.1367	0.1425	0.06	0
15	rs11070266	A	ILMN_1775330	C15orf52	9.972e-10	0.00044193	6.69971e-06	1.897e-06	NS	0.00313835	9.416e-15	4.17867e-09	2.40124e-10	0.0011	0.6233	0.4145	0.5131	0.28	0
3	rs7373232	G	ILMN_1775931	EPHA3	1.072e-07	0.0475079	0.000324105	3.956e-08	0.0175794	0.000143341	1.829e-14	8.11681e-09	4.2864e-10	0.0011	-0.3912	-0.3202	-0.3513	0.14	1
5	rs1979980	A	ILMN_1776213	RGMB	4.525e-05	NS	0.0345099	3.705e-11	1.6464e-05	4.4816e-07	9.136e-15	4.05441e-09	2.3427e-10	0.0011	-0.08549	-0.154	-0.1212	0.4	1
6	rs719654	A	ILMN_1777565	TAP2	1.559e-06	NS	0.00267428	3.639e-10	0.00016171	2.9847e-06	1.37e-14	6.07984e-09	3.32025e-10	0.0011	-0.2102	-0.2459	-0.2202	0.11	0
2	rs11690832	A	ILMN_1778924	PDE1A	8.552e-08	0.0379	0.000271384	3.434e-08	0.0152597	0.000126718	1.359e-14	6.03102e-09	3.29999e-10	0.0011	-0.1178	-0.1265	-0.121	0.05	0
12	rs1044771	A	ILMN_1782729	CLECL1	6.473e-08	0.0286865	0.000218159	1.288e-07	NS	0.000380632	1.518e-14	6.73664e-09	3.64583e-10	0.0011	0.3053	0.3174	0.3182	0.03	0
5	rs2035256	G	ILMN_1782813	DHFR	1.223e-05	NS	0.013461	3.347e-09	0.00148731	1.895e-05	6.299e-15	2.7954e-09	1.69513e-10	0.0011	0.2132	0.2475	0.2407	0.11	0
2	rs10204426	C	ILMN_1790692	GNLY	7.13e-08	0.0315981	0.000234186	1.384e-07	NS	0.000404704	4.502e-14	1.99792e-08	9.44275e-10	0.0011	0.4007	0.3741	0.383	0.05	0
3	rs13081859	G	ILMN_1794597	ZNF167	5.377e-09	0.00238293	2.85368e-05	2.675e-06	NS	0.004134	3.654e-14	1.62159e-08	7.8859e-10	0.0011	-0.1752	-0.1437	-0.16	0.14	1
3	rs13319803	A	ILMN_1794597	ZNF167	4.171e-08	0.0184847	0.00015059	4.882e-08	0.0216942	0.00017141	1.769e-14	7.85054e-09	4.16833e-10	0.0011	0.1604	0.1514	0.1515	0.04	1
3	rs13321717	A	ILMN_1794597	ZNF167	1.282e-07	NS	0.0003726	8.7e-08	0.0386604	0.000274164	8.084e-14	3.58755e-08	1.59325e-09	0.0011	0.1522	0.1496	0.1473	0.01	1
2	rs777589	A	ILMN_1798308	AHSA2	1.352e-06	NS	0.00238976	1.603e-09	0.00071233	1.0392e-05	2.802e-14	1.24348e-08	6.27412e-10	0.0011	0.1483	0.1486	0.1464	0	0
12	rs2298866	A	ILMN_1801349	TAS2R14	4.006e-06	NS	0.00565768	4.925e-10	0.00021885	3.83344e-06	1.934e-14	8.58278e-09	4.48375e-10	0.0011	0.198	0.2258	0.2123	0.09	0
12	rs3855610	A	ILMN_1801853	DPY19L2	2.223e-06	NS	0.00351024	4.633e-10	0.00020588	3.62836e-06	2.605e-15	1.15606e-09	7.91003e-11	0.0011	-0.2168	-0.2181	-0.2225	0	0
21	rs2836961	C	ILMN_1801866	BRWD1	1.047e-07	0.0464	0.000318094	2.41e-09	0.00107094	1.43216e-05	1.148e-14	5.09464e-09	2.86591e-10	0.0011	0.2236	0.1654	0.1893	0.21	0
12	rs1240265	A	ILMN_1803197	RAB3IP	9.727e-09	0.00431072	4.62799e-05	5.628e-07	NS	0.00120134	8.081e-15	3.58622e-09	2.10431e-10	0.0011	0.1377	0.1082	0.1239	0.17	0
12	rs1001127	A	ILMN_1805449	TAPBPL	4.068e-06	NS	0.00571651	3.768e-09	0.00167439	2.07556e-05	1.24e-14	5.50292e-09	3.06989e-10	0.0011	0.2215	0.2512	0.2432	0.09	1
8	rs6557675	A	ILMN_1806304	ENTPD4	8.278e-07	NS	0.00162085	1.32e-08	0.00586571	5.79239e-05	9.457e-15	4.19687e-09	2.40759e-10	0.0011	0.209	0.2529	0.235	0.13	0
12	rs3759129	C	ILMN_1807036	AQP5	5.595e-06	NS	0.00740122	1.81e-09	0.00080431	1.14025e-05	5.073e-14	2.25132e-08	1.0518e-09	0.0011	-0.2844	-0.3508	-0.3174	0.15	0
6	rs3846893	G	ILMN_1807610	PRPH2	2.462e-05	NS	0.0225498	5.553e-12	2.4676e-06	8.42474e-08	1.072e-14	4.75736e-09	2.69869e-10	0.0011	-0.1647	-0.2598	-0.2079	0.32	0
1	rs221045	G	ILMN_1808999	ARHGEF19	2.213e-08	0.00980737	8.90624e-05	5.781e-07	NS	0.00122658	8.181e-14	3.6306e-08	1.61035e-09	0.0011	0.2677	0.1988	0.2306	0.21	0
22	rs720682	A	ILMN_1809147	FAM118A	9.484e-06	NS	0.0110768	1.442e-09	0.00064078	9.46674e-06	3.609e-14	1.60162e-08	7.80915e-10	0.0011	-0.2621	-0.3433	-0.3078	0.19	0
11	rs2463836	A	ILMN_1810199	ASRGL1	1.421e-05	NS	0.0150824	5.909e-10	0.00026258	4.43436e-06	1.651e-14	7.32687e-09	3.92751e-10	0.0011	0.3013	0.3566	0.3338	0.12	0
10	rs736141	G	ILMN_1812644	RGR	1.301e-12	5.76565e-07	2.34567e-08	3.01e-05	NS	0.0256921	1.337e-14	5.93339e-09	3.26451e-10	0.0011	0.4165	0.2453	0.3209	0.37	1
15	rs2924389	G	ILMN_2042343	MRPL42P5	1.522e-08	0.00674506	6.59027e-05	1.021e-07	0.0453704	0.000312257	8.13e-15	3.60796e-09	2.11407e-10	0.0011	0.4161	0.3632	0.3822	0.1	0
2	rs1233258	G	ILMN_2045975	ORMDL1	6.736e-10	0.00029852	4.83049e-06	4.179e-06	NS	0.00584687	1.848e-14	8.20113e-09	4.31922e-10	0.0011	0.1802	0.1154	0.1428	0.31	0
2	rs2551949	G	ILMN_2049364	FAM119A	2.058e-09	0.00091205	1.24556e-05	2.217e-06	NS	0.00355426	2.39e-14	1.06064e-08	5.44507e-10	0.0011	-0.4542	-0.3722	-0.4104	0.14	0
19	rs6510128	G	ILMN_2052079	ZNF544	4.327e-10	0.00019176	3.31492e-06	5.722e-06	NS	0.007405	1.123e-14	4.98369e-09	2.81132e-10	0.0011	0.6594	0.43	0.5408	0.3	0
20	rs6050690	G	ILMN_2064132	NANP	4.033e-08	0.0178731	0.000147217	5.861e-08	0.0260446	0.000198816	1.484e-14	6.58575e-09	3.57885e-10	0.0011	0.3586	0.3349	0.3444	0.05	0
21	rs2839168	G	ILMN_2065822	MCM3APAS	6.192e-08	0.0274412	0.000210655	7.891e-08	0.0350654	0.000254187	2.148e-14	9.53248e-09	4.94649e-10	0.0011	-0.4172	-0.3448	-0.3722	0.13	0
2	rs11096632	A	ILMN_2083588	TTC32	4.163e-05	NS	0.032638	5.242e-12	2.3294e-06	8.01661e-08	5.379e-15	2.38711e-09	1.47138e-10	0.0011	0.2263	0.3531	0.2926	0.31	0
6	rs3812105	C	ILMN_2086612	CMAH	2.677e-08	0.0118637	0.000105293	1.013e-07	0.0450149	0.000311092	7.518e-15	3.33637e-09	1.98179e-10	0.0011	0.2658	0.2415	0.2545	0.07	0
3	rs939335	G	ILMN_2093203	HTR3D	6.21e-07	NS	0.0012795	3.36e-09	0.00149309	1.89907e-05	5.104e-15	2.26507e-09	1.4038e-10	0.0011	-0.1608	-0.165	-0.1656	0.02	1
5	rs7727762	G	ILMN_2093720	THG1L	1.643e-07	NS	0.000456916	4.941e-08	0.0219564	0.000173091	6.954e-15	3.08607e-09	1.85e-10	0.0011	-0.7487	-0.6551	-0.6989	0.09	1
19	rs1382357	A	ILMN_2093864	ZNF571	2.344e-09	0.00103879	1.38795e-05	3.779e-07	NS	0.000876075	3.292e-15	1.46094e-09	9.7192e-11	0.0011	-0.2815	-0.2513	-0.2631	0.08	0
12	rs2651250	G	ILMN_2102580	UTP20	5.325e-07	NS	0.00113908	3.483e-08	0.0154775	0.000128248	4.465e-14	1.9815e-08	9.37722e-10	0.0011	-0.1853	-0.1866	-0.1864	0	1
1	rs3844080	G	ILMN_2110084	ZNF124	1.292e-07	NS	0.000374794	5.956e-07	NS	0.00125865	9.221e-15	4.09213e-09	2.35743e-10	0.0011	-0.305	-0.2436	-0.2915	0.16	0
2	rs2592177	A	ILMN_2113535	PCYOX1	1.446e-08	0.00640825	6.33658e-05	2.588e-07	NS	0.000655855	1.131e-14	5.0192e-09	2.82741e-10	0.0011	0.18	0.1475	0.1617	0.14	0
2	rs2249435	A	ILMN_2115862	ESPNL	2.135e-08	0.0094617	8.6522e-05	1.843e-07	NS	0.00050664	2.108e-14	9.35497e-09	4.8609e-10	0.0011	-0.6996	-0.6714	-0.6814	0.03	0
2	rs3948117	G	ILMN_2115862	ESPNL	3.923e-08	0.0173856	0.000144212	5.026e-08	0.0223341	0.000175838	1.282e-14	5.68931e-09	3.16504e-10	0.0011	-0.617	-0.6802	-0.6461	0.07	0
1	rs12565228	A	ILMN_2116299	GRRP1	1.689e-07	NS	0.000467542	2.343e-08	0.0104116	9.26541e-05	7.519e-15	3.33681e-09	1.98154e-10	0.0011	0.2811	0.3281	0.3061	0.11	1
6	rs1000308	A	ILMN_2119320	HIST1H4F	6.427e-06	NS	0.00829202	5.652e-11	2.51159e-05	6.25817e-07	2.478e-14	1.0997e-08	5.60265e-10	0.0011	0.5925	0.7457	0.649	0.16	0
6	rs3734533	G	ILMN_2119320	HIST1H4F	3.724e-07	NS	0.000848263	3.5e-09	0.0015553	1.96155e-05	7.969e-15	3.53651e-09	2.08401e-10	0.0011	0.3343	0.3645	0.3437	0.06	0
6	rs989710	A	ILMN_2119320	HIST1H4F	1.207e-05	NS	0.0133073	5.713e-11	2.5387e-05	6.3084e-07	3.143e-14	1.39481e-08	6.92093e-10	0.0011	0.5419	0.7318	0.6222	0.21	0
6	rs2517713	C	ILMN_2130441	HLA-H	8.367e-06	NS	0.0101003	1.136e-10	5.048e-05	1.13046e-06	8.273e-15	3.67143e-09	2.1482e-10	0.0011	-0.5754	-0.7402	-0.6615	0.18	0
21	rs2836978	G	ILMN_2151579	HMGN1	1.492e-05	NS	0.0156668	3.707e-10	0.00016473	3.02198e-06	4.414e-14	1.95886e-08	9.28208e-10	0.0011	-0.3779	-0.4853	-0.4351	0.18	0
6	rs3129963	G	ILMN_2157441	HLA-DRA	1.057e-07	0.0468432	0.000320574	2.546e-08	0.0113137	9.95457e-05	7.708e-15	3.42069e-09	2.02438e-10	0.0011	0.5418	0.6108	0.5707	0.08	1
6	rs10946921	A	ILMN_2167729	ZNF391	1.226e-08	0.00543328	5.53358e-05	6.127e-08	0.0272267	0.000205855	1.895e-14	8.40971e-09	4.41817e-10	0.0011	-0.1402	-0.1261	-0.1269	0.07	0
11	rs754672	G	ILMN_2183784	TTC12	4.349e-10	0.00019274	3.3244e-06	7.416e-06	NS	0.00899042	1.231e-14	5.46298e-09	3.05605e-10	0.0011	0.3876	0.2815	0.3345	0.22	0
19	rs3813141	A	ILMN_2191720	ZNF471	2.545e-06	NS	0.00392297	1.185e-09	0.00052658	8.04189e-06	1.162e-14	5.15677e-09	2.89682e-10	0.0011	0.1322	0.1365	0.1357	0.02	0
6	rs3129055	G	ILMN_2203729	HCG4	7.803e-09	0.00345806	3.86405e-05	5.226e-07	NS	0.00113409	1.896e-14	8.41414e-09	4.41817e-10	0.0011	-0.776	-0.6587	-0.7031	0.12	0
10	rs7910211	G	ILMN_2205012	SFTPA2	3.044e-06	NS	0.00453565	5.526e-08	0.024556	0.000189937	2.56e-14	1.13609e-08	5.77814e-10	0.0011	-0.4431	-0.492	-0.4765	0.07	0
5	rs267382	G	ILMN_2205935	SFXN1	3.277e-08	0.0145227	0.000123911	1.947e-07	NS	0.00052877	1.572e-14	6.97628e-09	3.76006e-10	0.0011	-0.3938	-0.3764	-0.3828	0.03	1
18	rs2303508	G	ILMN_2207328	C18orf10	7.824e-06	NS	0.00961526	1.853e-09	0.00082342	1.16303e-05	2.283e-14	1.01316e-08	5.22428e-10	0.0011	-0.2346	-0.3196	-0.284	0.22	0
5	rs9314117	G	ILMN_2214278	ANKRD32	7.07e-08	0.0313322	0.000233035	7.822e-10	0.00034759	5.66031e-06	7.907e-15	3.509e-09	2.07074e-10	0.0011	-0.1901	-0.1439	-0.1638	0.2	0
5	rs31853	A	ILMN_2227757	PCDHB2	3.05e-07	NS	0.000735917	2.079e-08	0.00923849	8.3564e-05	4.31e-14	1.91271e-08	9.10545e-10	0.0011	-0.3463	-0.3624	-0.3523	0.03	0
12	rs4764124	A	ILMN_2234710	C12orf60	3.573e-07	NS	0.000825356	1.804e-08	0.00801647	7.44335e-05	1.779e-14	7.89492e-09	4.18621e-10	0.0011	-0.1739	-0.151	-0.1603	0.1	0
8	rs7835528	A	ILMN_2237252	LY6H	2.798e-10	0.000124	2.27225e-06	1.703e-06	NS	0.00290946	4.946e-15	2.19496e-09	1.37219e-10	0.0011	-0.3519	-0.2393	-0.2892	0.27	0
2	rs13015714	C	ILMN_2242900	IL1RL1	7.959e-06	NS	0.00973285	1.388e-09	0.00061679	9.18836e-06	1.898e-14	8.42302e-09	4.41817e-10	0.0011	0.6324	0.7875	0.7243	0.15	1
21	rs2836915	A	ILMN_2296011	BRWD1	1.014e-07	0.0449375	0.000310186	3.091e-08	0.0137355	0.000116724	6.918e-15	3.0701e-09	1.84307e-10	0.0011	-0.375	-0.4332	-0.4081	0.1	0
5	rs269554	A	ILMN_2296101	PCDHA9	1.875e-05	NS	0.0185964	3.416e-10	0.0001518	2.8433e-06	7.352e-15	3.2627e-09	1.94194e-10	0.0011	-0.3443	-0.4884	-0.4316	0.24	0
2	rs1041973	A	ILMN_2313672	IL1RL1	4.358e-07	NS	0.000967137	2.645e-08	0.0117536	0.000102341	7.609e-15	3.37675e-09	2.00123e-10	0.0011	-0.9098	-0.9162	-0.9268	0	0
2	rs1420101	A	ILMN_2313672	IL1RL1	9.353e-07	NS	0.00179263	4.036e-09	0.00179349	2.19351e-05	2.922e-14	1.29674e-08	6.49962e-10	0.0011	-0.7995	-0.8903	-0.8396	0.08	0
6	rs1419881	A	ILMN_2317618	TCF19	4.968e-06	NS	0.00673754	2.891e-10	0.00012847	2.48436e-06	3.888e-14	1.72543e-08	8.30396e-10	0.0011	-0.1557	-0.2039	-0.1762	0.19	0
20	rs8567	A	ILMN_2323633	TPD52L2	7.474e-08	0.0331226	0.0002425	1.782e-08	0.00791871	7.37212e-05	5.87e-15	2.60501e-09	1.58882e-10	0.0011	0.1172	0.1034	0.108	0.09	1
11	rs2246614	A	ILMN_2349061	IRF7	1.312e-08	0.0058144	5.87086e-05	2.289e-06	NS	0.00364797	3.178e-14	1.41035e-08	6.98561e-10	0.0011	-0.2346	-0.1853	-0.2145	0.17	0
11	rs1675090	G	ILMN_2355738	INCENP	1.538e-05	NS	0.0160353	3.166e-10	0.00014069	2.67737e-06	1.239e-14	5.49848e-09	3.06989e-10	0.0011	0.3863	0.6551	0.5299	0.37	1
12	rs3794207	A	ILMN_2367638	CAMKK2	2.684e-07	NS	0.000673793	5.93e-08	0.0263513	0.000200455	4.838e-14	2.14703e-08	1.00954e-09	0.0011	0.1815	0.1741	0.1777	0.03	0
8	rs7831595	A	ILMN_2370872	GRINA	2.061e-07	NS	0.000548065	1.398e-08	0.00621232	6.0488e-05	1.344e-14	5.96446e-09	3.27708e-10	0.0011	-0.1371	-0.1208	-0.1276	0.09	1
6	rs213240	G	ILMN_2377991	ZNF323	1.004e-06	NS	0.00189164	2.554e-08	0.0113493	9.97581e-05	3.102e-14	1.37662e-08	6.84555e-10	0.0011	0.2234	0.2299	0.2259	0.02	0
6	rs2859365	G	ILMN_2377991	ZNF323	1.2e-06	NS	0.00218216	6.147e-08	0.0273156	0.000206347	1.25e-13	5.5473e-08	2.31885e-09	0.0011	0.2215	0.2225	0.2204	0	0
6	rs853684	G	ILMN_2377991	ZNF323	1.246e-06	NS	0.0022401	3.983e-08	0.0176993	0.000144089	4.602e-14	2.04229e-08	9.64007e-10	0.0011	0.2209	0.2239	0.2225	0.01	0
15	rs2254835	C	ILMN_2381834	TRIM69	5.121e-07	NS	0.00110591	1.023e-08	0.00454593	4.67766e-05	4.254e-15	1.88786e-09	1.2047e-10	0.0011	-0.3081	-0.3098	-0.309	0	0
15	rs2444003	G	ILMN_2381834	TRIM69	3.648e-07	NS	0.000833835	2.382e-08	0.0105849	9.39275e-05	4.304e-15	1.91005e-09	1.21527e-10	0.0011	-0.3093	-0.3093	-0.3114	0	0
15	rs2444009	A	ILMN_2381834	TRIM69	5.314e-07	NS	0.00113763	5.553e-08	0.024676	0.000190362	1.371e-14	6.08428e-09	3.32025e-10	0.0011	-0.3059	-0.3064	-0.3096	0	0
15	rs3110172	G	ILMN_2381834	TRIM69	2.662e-07	NS	0.000670604	4.133e-08	0.0183659	0.00014897	4.627e-15	2.05339e-09	1.29804e-10	0.0011	-0.317	-0.2954	-0.3081	0.05	0
7	rs2269081	C	ILMN_2385672	ELN	3.954e-06	NS	0.00560139	2.764e-10	0.00012282	2.40686e-06	4.181e-14	1.85546e-08	8.87202e-10	0.0011	-0.2176	-0.2802	-0.2408	0.18	1
13	rs2407697	C	ILMN_2390162	PHF11	1.186e-08	0.00525601	5.37295e-05	1.594e-06	NS	0.00276061	4.312e-14	1.9136e-08	9.10545e-10	0.0011	0.2713	0.1862	0.2275	0.26	1
20	rs4911507	G	ILMN_2392940	CEP250	2.486e-05	NS	0.0227164	1.292e-09	0.00057413	8.65627e-06	3.794e-14	1.68372e-08	8.11373e-10	0.0011	-0.1432	-0.2241	-0.1899	0.31	1
1	rs7062	A	ILMN_2399769	GPR177	4.847e-06	NS	0.00659708	7.535e-10	0.00033483	5.49653e-06	1.642e-14	7.28693e-09	3.91143e-10	0.0011	0.2148	0.2763	0.2463	0.18	0
7	rs10268610	G	ILMN_2407389	GPNMB	6.418e-08	0.0284427	0.000216982	8.141e-09	0.00361763	3.92204e-05	5.379e-15	2.38711e-09	1.47138e-10	0.0011	-0.2894	-0.2699	-0.2723	0.05	0
21	rs2075906	G	ILMN_2411127	C21orf57	1.946e-09	0.00086241	1.19705e-05	1.844e-06	NS	0.00307956	2.359e-14	1.04689e-08	5.38884e-10	0.0011	0.3809	0.2435	0.3016	0.31	0
21	rs2839235	G	ILMN_2411127	C21orf57	2.026e-08	0.00897864	8.34551e-05	1.273e-07	NS	0.000377725	1.314e-14	5.83132e-09	3.21722e-10	0.0011	0.3867	0.2717	0.3124	0.25	0
9	rs966390	A	ILMN_2411190	SMC2	8.464e-10	0.0003751	5.84483e-06	1.8e-06	NS	0.00303066	2.023e-14	8.97775e-09	4.67747e-10	0.0011	0.2249	0.1328	0.1729	0.36	0
18	rs1565082	G	ILMN_2412139	CABYR	4.531e-11	2.008e-05	4.80466e-07	5.065e-05	NS	0.0377499	1.957e-14	8.68485e-09	4.53096e-10	0.0011	-0.2417	-0.142	-0.19	0.37	0
6	rs3734187	G	ILMN_2413141	C6orf162	2.286e-11	1.013e-05	2.69109e-07	3.748e-05	NS	0.0302173	2.606e-15	1.1565e-09	7.91003e-11	0.0011	-0.2445	-0.1387	-0.1943	0.39	1
6	rs6934603	A	ILMN_2413141	C6orf162	2.286e-11	1.013e-05	2.69109e-07	2.994e-05	NS	0.0256038	1.969e-15	8.7381e-10	6.20962e-11	0.0011	-0.2445	-0.1396	-0.1945	0.39	1
6	rs9362415	A	ILMN_2413141	C6orf162	2.286e-11	1.013e-05	2.69109e-07	2.994e-05	NS	0.0256038	1.969e-15	8.7381e-10	6.20962e-11	0.0011	-0.2445	-0.1396	-0.1945	0.39	1
15	rs733299	A	ILMN_2413318	C15orf57	3.49e-11	1.54667e-05	3.85149e-07	2.069e-05	NS	0.0195779	3.296e-14	1.46271e-08	7.21647e-10	0.0011	0.2966	0.178	0.2286	0.35	0
6	rs17672692	A	ILMN_2415267	RREB1	3.492e-07	NS	0.000811342	4.616e-09	0.00205122	2.4485e-05	8.918e-15	3.95767e-09	2.2961e-10	0.0011	-0.2969	-0.3131	-0.3036	0.04	1
1	rs11265625	G	ILMN_1653494	S100A1	5.473e-06	NS	0.00726547	3.32e-08	0.0147531	0.000123416	9.761e-14	4.33178e-08	1.86621e-09	0.0012	0.1942	0.2514	0.2298	0.18	0
6	rs3800324	A	ILMN_1655748	ZNF323	3.523e-09	0.00156129	1.96218e-05	7.183e-06	NS	0.00877283	7.691e-14	3.41314e-08	1.52375e-09	0.0012	0.4419	0.3565	0.4055	0.15	0
21	rs2839182	G	ILMN_1656297	C21orf57	5.133e-07	NS	0.00110762	4.187e-08	0.0186059	0.000150752	9.492e-14	4.2124e-08	1.82472e-09	0.0012	0.2496	0.2207	0.2328	0.09	0
11	rs1079785	A	ILMN_1658678	SAAL1	4.247e-07	NS	0.000949399	3.493e-08	0.0155219	0.000128424	2.45e-14	1.08727e-08	5.55202e-10	0.0012	-0.0802	-0.0837	-0.08247	0.03	0
1	rs10915897	A	ILMN_1660317	LEFTY1	6.9e-07	NS	0.00139575	1.393e-07	NS	0.000406388	7.535e-14	3.34391e-08	1.49816e-09	0.0012	-0.2499	-0.2592	-0.2594	0.03	0
4	rs938604	G	ILMN_1660424	AFAP1	9.106e-11	4.03552e-05	8.61548e-07	2.115e-05	NS	0.019904	4.818e-14	2.13815e-08	1.00666e-09	0.0012	-0.2004	-0.1391	-0.1676	0.26	0
11	rs7126805	G	ILMN_1661589	CD151	1.377e-08	0.00610246	6.12402e-05	1.381e-05	NS	0.0144357	7.262e-14	3.22276e-08	1.44934e-09	0.0012	-0.2647	-0.2206	-0.2541	0.13	0
9	rs12763	A	ILMN_1663407	SURF1	9.508e-08	0.0421367	0.00029489	2.783e-07	NS	0.000692694	1.868e-13	8.28989e-08	3.31358e-09	0.0012	0.151	0.1427	0.1442	0.04	0
5	rs269546	A	ILMN_1669474	PCDHA10	6.145e-07	NS	0.00126806	4.808e-09	0.00213654	2.5259e-05	6.921e-14	3.07143e-08	1.38827e-09	0.0012	-0.3737	-0.4282	-0.3942	0.1	0
5	rs269554	A	ILMN_1669474	PCDHA10	4.819e-07	NS	0.00105113	4.808e-09	0.00213654	2.5259e-05	5.73e-14	2.54288e-08	1.17144e-09	0.0012	-0.374	-0.4282	-0.394	0.1	0
17	rs4789145	G	ILMN_1669635	NUP85	4.179e-06	NS	0.00584826	8.346e-09	0.00370873	3.98458e-05	1.132e-13	5.02363e-08	2.131e-09	0.0012	0.1359	0.1626	0.1489	0.13	0
6	rs6933583	C	ILMN_1676528	BTN3A2	1.447e-08	0.00641268	6.33658e-05	5.104e-07	NS	0.00111557	5.019e-14	2.22735e-08	1.04328e-09	0.0012	-0.2543	-0.1885	-0.2158	0.21	1
1	rs4131373	A	ILMN_1678962	DFFB	1.98e-10	8.77479e-05	1.68804e-06	2.744e-06	NS	0.00422001	6.218e-14	2.75945e-08	1.25929e-09	0.0012	-0.2233	-0.1297	-0.1627	0.37	1
20	rs4815364	G	ILMN_1680015	VSX1	4.172e-08	0.0184891	0.00015059	3.223e-06	NS	0.00476927	5.415e-14	2.40309e-08	1.11413e-09	0.0012	-0.38	-0.3177	-0.3636	0.13	0
12	rs4883543	A	ILMN_1681634	PXMP2	3.206e-08	0.0142081	0.000121904	2.091e-05	NS	0.0197354	6.812e-14	3.02306e-08	1.37048e-09	0.0012	-0.2582	-0.1549	-0.2187	0.35	0
6	rs6927188	G	ILMN_1683279	PEX6	1.175e-07	NS	0.000348769	1.017e-07	0.0451926	0.000311547	2.257e-14	1.00162e-08	5.1766e-10	0.0012	0.2296	0.2155	0.2225	0.04	0
6	rs9471969	A	ILMN_1683279	PEX6	9.85e-08	0.0436523	0.0003025	1.725e-07	NS	0.000479887	2.841e-14	1.26079e-08	6.3446e-10	0.0012	0.2297	0.2264	0.2286	0.01	0
10	rs10510075	C	ILMN_1689177	PPAPDC1A	7.179e-06	NS	0.00901438	2.582e-09	0.00114737	1.50722e-05	1.159e-13	5.14346e-08	2.17193e-09	0.0012	-0.3729	-0.4771	-0.4205	0.17	0
21	rs7275747	A	ILMN_1698233	RWDD2B	7.131e-07	NS	0.00143147	3.286e-08	0.0146021	0.000122716	3.945e-14	1.75073e-08	8.41476e-10	0.0012	0.222	0.2279	0.2277	0.02	0
21	rs2834585	G	ILMN_1699665	CLIC6	8.486e-06	NS	0.0102155	2.671e-08	0.0118692	0.000102959	6.554e-14	2.90856e-08	1.32201e-09	0.0012	0.3172	0.3372	0.3452	0.04	0
19	rs3746314	A	ILMN_1703695	C19orf12	8.972e-08	0.0397613	0.00028188	5.175e-07	NS	0.00112572	5.945e-14	2.6383e-08	1.20986e-09	0.0012	-0.1755	-0.14	-0.1576	0.16	0
1	rs491785	G	ILMN_1711838	SLC25A24	1.516e-09	0.00067185	9.68138e-06	4.588e-06	NS	0.00626071	1.399e-13	6.20854e-08	2.57378e-09	0.0012	0.1931	0.1923	0.1943	0	0
2	rs6733196	G	ILMN_1715203	DNAH7	1.301e-07	NS	0.000377046	2.218e-07	NS	0.000580275	5.475e-14	2.42972e-08	1.12503e-09	0.0012	0.2244	0.2071	0.2197	0.06	0
9	rs10988134	A	ILMN_1722309	ENDOG	4.186e-05	NS	0.0327271	6.21e-10	0.00027596	4.61619e-06	9.548e-14	4.23725e-08	1.83321e-09	0.0012	-0.1	-0.1387	-0.1214	0.23	0
9	rs2293968	G	ILMN_1722309	ENDOG	1.112e-05	NS	0.012522	1.602e-09	0.00071188	1.0392e-05	9.409e-14	4.17556e-08	1.8155e-09	0.0012	-0.104	-0.1295	-0.1162	0.15	0
9	rs4879913	A	ILMN_1723004	CD72	7.92e-08	0.0350991	0.000255412	6.024e-08	0.026769	0.000202747	3.59e-14	1.59318e-08	7.7782e-10	0.0012	0.1527	0.1594	0.1545	0.03	0
19	rs2545995	A	ILMN_1728230	ZNF30	3.637e-07	NS	0.000833229	1.805e-07	NS	0.000499019	1.15e-13	5.10352e-08	2.16223e-09	0.0012	-0.1267	-0.1141	-0.121	0.07	1
6	rs10499047	C	ILMN_1733364	QRSL1	3.624e-07	NS	0.00083267	3.872e-08	0.0172061	0.000140552	3.767e-14	1.67173e-08	8.06647e-10	0.0012	-0.167	-0.197	-0.1814	0.12	0
6	rs9320173	G	ILMN_1733364	QRSL1	4.88e-07	NS	0.0010606	2.322e-08	0.0103183	9.21959e-05	3.727e-14	1.65398e-08	8.00467e-10	0.0012	-0.1705	-0.2	-0.184	0.11	0
12	rs7134136	A	ILMN_1737611	VAMP1	9.565e-08	0.0423893	0.000295844	2.25e-07	NS	0.00058511	4.747e-14	2.10664e-08	9.93102e-10	0.0012	0.1701	0.1362	0.1523	0.16	0
20	rs6083776	A	ILMN_1745116	ABHD12	1.947e-06	NS	0.00316957	5.159e-09	0.00229252	2.6761e-05	6.887e-14	3.05634e-08	1.3832e-09	0.0012	0.125	0.13	0.125	0.03	0
17	rs1885987	C	ILMN_1753515	SRR	3.952e-10	0.00017514	3.05847e-06	2.013e-06	NS	0.00328636	2.901e-14	1.28742e-08	6.46145e-10	0.0012	-0.1554	-0.1223	-0.1367	0.17	0
8	rs7012713	A	ILMN_1756578	CHRNA6	2.053e-08	0.0090983	8.42711e-05	2.787e-06	NS	0.00427136	6.81e-14	3.02217e-08	1.37048e-09	0.0012	0.6262	0.5025	0.5756	0.15	0
9	rs17578859	A	ILMN_1761138	C9orf142	5.177e-06	NS	0.00694055	6.277e-09	0.00278932	3.14695e-05	4.89e-14	2.1701e-08	1.01908e-09	0.0012	-0.1012	-0.1239	-0.1142	0.14	0
10	rs10793613	A	ILMN_1767244	OR13A1	4.89e-06	NS	0.00665036	2.041e-08	0.00906963	8.23723e-05	1.015e-13	4.50441e-08	1.92916e-09	0.0012	-0.497	-0.6291	-0.5747	0.17	0
3	rs1283532	A	ILMN_1777976	SLC25A26	9.405e-09	0.00416802	4.515e-05	2.746e-06	NS	0.0042202	3.618e-14	1.60561e-08	7.8184e-10	0.0012	0.4131	0.2769	0.3399	0.28	0
5	rs3776967	A	ILMN_1782813	DHFR	4.247e-05	NS	0.0330482	4.656e-09	0.002069	2.46418e-05	3.075e-14	1.36464e-08	6.79492e-10	0.0012	0.206	0.2567	0.2414	0.15	0
9	rs2297879	G	ILMN_1789624	TPM2	8.869e-07	NS	0.00171469	1.401e-07	NS	0.000406837	8.56e-14	3.79879e-08	1.66198e-09	0.0012	-0.1669	-0.1883	-0.1817	0.09	0
3	rs9847482	A	ILMN_1800091	RARRES1	1.821e-05	NS	0.0181859	1.515e-10	6.73224e-05	1.44232e-06	5.958e-14	2.64407e-08	1.21033e-09	0.0012	0.2326	0.3122	0.2665	0.21	0
12	rs7135018	G	ILMN_1801349	TAS2R14	2.654e-05	NS	0.0236523	9.505e-12	4.22376e-06	1.36236e-07	6.144e-14	2.72661e-08	1.24654e-09	0.0012	0.2015	0.2846	0.2386	0.24	0
1	rs2906457	A	ILMN_1803691	ARTN	1.872e-08	0.00829616	7.82997e-05	4.185e-07	NS	0.000950643	7.019e-14	3.11492e-08	1.40438e-09	0.0012	0.2935	0.2577	0.27	0.09	0
11	rs2463822	A	ILMN_1810199	ASRGL1	8.308e-06	NS	0.0100514	1.385e-08	0.00615455	6.00459e-05	1.159e-13	5.14346e-08	2.17193e-09	0.0012	0.3001	0.3361	0.3229	0.08	0
13	rs2057529	G	ILMN_1812666	DNAJC15	2.679e-07	NS	0.000673124	4.588e-08	0.0203878	0.000163043	1.814e-14	8.05024e-09	4.26278e-10	0.0012	-0.1519	-0.1512	-0.1525	0	1
2	rs2709373	G	ILMN_2049364	FAM119A	1.106e-07	0.0490147	0.000331153	1.162e-07	NS	0.000349022	8.346e-14	3.70382e-08	1.63872e-09	0.0012	-0.4173	-0.4181	-0.4099	0	0
19	rs2445858	G	ILMN_2052079	ZNF544	1.406e-07	NS	0.000402876	1.57e-07	NS	0.000443328	8.3e-14	3.68341e-08	1.63173e-09	0.0012	-0.5251	-0.4917	-0.5076	0.05	0
19	rs1079271	G	ILMN_2074477	GPR4	4.622e-07	NS	0.00101341	2.948e-08	0.0131001	0.000112471	8.397e-14	3.72645e-08	1.64328e-09	0.0012	-0.7482	-0.6706	-0.7017	0.08	0
5	rs6895563	G	ILMN_2093720	THG1L	1.852e-06	NS	0.00306146	6.454e-08	0.0286798	0.000214411	8.91e-14	3.95412e-08	1.72135e-09	0.0012	0.3917	0.375	0.3899	0.03	1
6	rs11753131	A	ILMN_2119320	HIST1H4F	2.013e-05	NS	0.0196167	1.082e-10	4.80811e-05	1.08359e-06	8.418e-14	3.73577e-08	1.64328e-09	0.0012	0.3007	0.4398	0.3594	0.27	0
6	rs11755943	G	ILMN_2119320	HIST1H4F	2.149e-05	NS	0.0205798	1.082e-10	4.80811e-05	1.08359e-06	9.443e-14	4.19065e-08	1.8189e-09	0.0012	0.3008	0.4398	0.3594	0.27	0
14	rs8015976	G	ILMN_2121389	ACOT1	2.227e-08	0.00986942	8.94192e-05	2.27e-06	NS	0.00362479	8.772e-14	3.89287e-08	1.69891e-09	0.0012	0.4694	0.3639	0.4128	0.18	0
15	rs8027998	G	ILMN_2127098	HSP90AB4P	2.552e-08	0.0113097	0.000101298	7.65e-08	0.0339945	0.000247474	5.593e-14	2.48208e-08	1.14635e-09	0.0012	-0.445	-0.4967	-0.4609	0.08	0
3	rs9882323	A	ILMN_2199409	EFHB	2.152e-08	0.00953704	8.70313e-05	1.405e-06	NS	0.00249875	6.219e-14	2.75989e-08	1.25922e-09	0.0012	0.5094	0.4615	0.4865	0.07	0
6	rs2855425	G	ILMN_2205405	HLA-DPB2	1.685e-09	0.00074674	1.06601e-05	8.079e-06	NS	0.00961611	9.866e-14	4.37837e-08	1.88163e-09	0.0012	-0.3398	-0.274	-0.3062	0.15	0
12	rs7302981	A	ILMN_2208495	LASS5	1.272e-06	NS	0.00228035	1.005e-07	0.0446594	0.000309659	2.046e-13	9.07982e-08	3.57528e-09	0.0012	0.1438	0.1283	0.1406	0.08	0
17	rs4968897	G	ILMN_2277077	PRKAR1A	7.631e-10	0.00033818	5.34178e-06	1.032e-05	NS	0.011516	5.944e-14	2.63785e-08	1.20993e-09	0.0012	-0.2977	-0.2182	-0.2589	0.22	1
6	rs3130453	A	ILMN_2317618	TCF19	1.746e-06	NS	0.00291778	7.612e-09	0.00338256	3.70799e-05	5.351e-14	2.37469e-08	1.10295e-09	0.0012	-0.1618	-0.1944	-0.178	0.13	0
5	rs10941112	G	ILMN_2367172	AMACR	1.278e-07	NS	0.000372082	8.887e-09	0.00394913	4.20968e-05	1.072e-13	4.75736e-08	2.03048e-09	0.0012	-0.1258	-0.1562	-0.1321	0.15	0
17	rs1007654	A	ILMN_2388272	MED24	4.444e-06	NS	0.00615512	1.718e-09	0.00076343	1.09646e-05	7.013e-14	3.11226e-08	1.40438e-09	0.0012	0.9081	1.076	0.9768	0.12	0
21	rs2839156	A	ILMN_2411127	C21orf57	2.601e-09	0.00115269	1.52243e-05	4.458e-06	NS	0.00614345	7.694e-14	3.41447e-08	1.52375e-09	0.0012	0.3759	0.2329	0.294	0.33	0
21	rs2839182	G	ILMN_2411127	C21orf57	2.361e-09	0.00104633	1.39574e-05	5.066e-06	NS	0.00676162	8.431e-14	3.74154e-08	1.64328e-09	0.0012	0.3738	0.2348	0.2943	0.32	0
9	rs7872034	G	ILMN_2411190	SMC2	1.762e-09	0.00078087	1.10342e-05	2.766e-06	NS	0.00424388	6.303e-14	2.79717e-08	1.27394e-09	0.0012	0.2222	0.1314	0.171	0.36	0
6	rs4707358	G	ILMN_2413141	C6orf162	2.008e-09	0.00088989	1.22789e-05	6.744e-06	NS	0.00835549	1.753e-14	7.77953e-09	4.14187e-10	0.0012	-0.2352	-0.1472	-0.1909	0.33	1
19	rs2074860	G	ILMN_1660995	AMH	2.693e-09	0.00119346	1.55829e-05	1.319e-05	NS	0.0139337	8.542e-14	3.7908e-08	1.66055e-09	0.0013	-0.4471	-0.3177	-0.3829	0.24	0
3	rs9917735	G	ILMN_1677637	BDH1	6.643e-07	NS	0.00135404	1.547e-06	NS	0.0026904	3.438e-13	1.52573e-07	5.57376e-09	0.0013	-0.4254	-0.3659	-0.4096	0.11	0
2	rs4851194	A	ILMN_1680430	TSGA10	1.804e-05	NS	0.0180696	6.616e-09	0.00293997	3.30251e-05	1.4e-13	6.21298e-08	2.57378e-09	0.0013	-0.3156	-0.3823	-0.3595	0.14	0
3	rs2230590	A	ILMN_1688154	MST1R	1.721e-08	0.00762697	7.31032e-05	2.791e-06	NS	0.00427276	2.394e-14	1.06242e-08	5.44689e-10	0.0013	-0.2722	-0.2217	-0.2585	0.14	0
11	rs4963126	A	ILMN_1689868	TMEM80	1.994e-07	NS	0.000534579	2.845e-07	NS	0.000706053	1.591e-13	7.0606e-08	2.8877e-09	0.0013	-0.1722	-0.1467	-0.1582	0.11	0
16	rs6500596	C	ILMN_1709814	NMRAL1	2.442e-05	NS	0.0224212	5.938e-09	0.00263868	2.99107e-05	1.665e-13	7.389e-08	3.00024e-09	0.0013	0.1626	0.2147	0.1947	0.2	0
5	rs329852	C	ILMN_1718932	MTRR	1.312e-06	NS	0.00233252	9.506e-09	0.0042242	4.42762e-05	2.846e-13	1.26301e-07	4.72159e-09	0.0013	0.8674	0.885	0.8506	0.01	1
6	rs6557200	G	ILMN_1738407	ULBP1	9.516e-06	NS	0.0111023	2.117e-09	0.00094074	1.28405e-05	8.4e-14	3.72779e-08	1.64328e-09	0.0013	-0.3137	-0.3676	-0.3385	0.11	0
10	rs2819096	A	ILMN_1768575	SFTPD	7.793e-07	NS	0.00153738	9.974e-08	0.0443217	0.000308082	1.09e-13	4.83725e-08	2.0595e-09	0.0013	-0.3514	-0.3096	-0.334	0.09	0
19	rs11667052	A	ILMN_2191720	ZNF471	7.626e-06	NS	0.0094355	2.131e-09	0.00094696	1.29097e-05	8.426e-14	3.73932e-08	1.64328e-09	0.0013	0.1274	0.1356	0.1326	0.04	0
3	rs10510496	A	ILMN_2199409	EFHB	1.265e-07	NS	0.000368711	5.045e-07	NS	0.00110418	1.278e-13	5.67156e-08	2.35927e-09	0.0013	0.4772	0.4807	0.4781	0.01	0
12	rs6488331	A	ILMN_2210534	PRH1	7.427e-08	0.0329143	0.000241711	5.183e-07	NS	0.00112669	1.223e-13	5.42748e-08	2.27339e-09	0.0013	0.2093	0.1985	0.2049	0.04	0
1	rs2275552	A	ILMN_2234343	ACP6	1.294e-06	NS	0.00230832	1.462e-08	0.00649672	6.26445e-05	3.23e-13	1.43342e-07	5.29099e-09	0.0013	-0.3062	-0.2932	-0.2935	0.03	0
19	rs17160491	C	ILMN_2337789	MARCH2	1.824e-06	NS	0.00302579	8.305e-09	0.00369051	3.97983e-05	9.45e-14	4.19376e-08	1.8189e-09	0.0013	0.2217	0.2107	0.2161	0.04	0
10	rs4751691	A	ILMN_2377829	NANOS1	1.739e-06	NS	0.00290836	5.837e-08	0.025938	0.000198523	7.091e-14	3.14687e-08	1.417e-09	0.0013	-0.1645	-0.1835	-0.1793	0.08	0
21	rs2243521	A	ILMN_1698233	RWDD2B	6.069e-08	0.0268961	0.000206687	1.209e-06	NS	0.00221798	1.177e-13	5.22334e-08	2.19948e-09	0.0014	0.2773	0.2334	0.2586	0.12	0
12	rs2532501	A	ILMN_1737611	VAMP1	1.163e-07	NS	0.000345873	6.631e-07	NS	0.00136286	1.195e-13	5.30322e-08	2.22767e-09	0.0014	0.166	0.1282	0.1477	0.18	0
2	rs9341218	G	ILMN_2132982	IGFBP5	2.349e-06	NS	0.00367213	1.119e-08	0.00497252	5.03695e-05	1.152e-13	5.11239e-08	2.16333e-09	0.0014	-0.4763	-0.4095	-0.4305	0.11	0
6	rs6531	G	ILMN_2205405	HLA-DPB2	2.195e-09	0.00097276	1.31494e-05	9.348e-06	NS	0.0107042	1.274e-13	5.65381e-08	2.35475e-09	0.0014	-0.3406	-0.2744	-0.3069	0.15	0
2	rs7423096	A	ILMN_1659820	OLA1	1.915e-07	NS	0.000516811	4.688e-07	NS	0.00104088	2.694e-13	1.19555e-07	4.52164e-09	0.0015	0.1007	0.09851	0.09903	0.02	0
1	rs10915898	A	ILMN_1660317	LEFTY1	1.912e-07	NS	0.000516811	5.375e-07	NS	0.00115778	5.91e-14	2.62276e-08	1.20517e-09	0.0015	-0.2484	-0.2348	-0.2472	0.04	0
11	rs7938061	G	ILMN_1690154	ANO5	1.568e-06	NS	0.00268416	2.021e-09	0.00089808	1.24231e-05	1.443e-13	6.4038e-08	2.63907e-09	0.0015	0.1869	0.2301	0.1981	0.15	0
21	rs2834568	C	ILMN_1699665	CLIC6	4.989e-05	NS	0.0369974	1.92e-09	0.00085319	1.19621e-05	1.168e-13	5.1834e-08	2.18534e-09	0.0015	0.3271	0.4486	0.4066	0.22	0
9	rs700110	C	ILMN_1709750	SUSD1	1.486e-05	NS	0.0156134	1.427e-10	6.34119e-05	1.36752e-06	7.357e-14	3.26492e-08	1.46645e-09	0.0015	-0.2087	-0.2803	-0.2412	0.21	0
5	rs162036	G	ILMN_1718932	MTRR	4.559e-07	NS	0.00100362	1.521e-07	NS	0.000434272	2.109e-13	9.3594e-08	3.67537e-09	0.0015	0.7484	0.6129	0.6702	0.14	1
19	rs2545990	G	ILMN_1728230	ZNF30	1.747e-06	NS	0.00291778	5.687e-08	0.0252714	0.000194271	1.745e-13	7.74403e-08	3.12401e-09	0.0015	-0.123	-0.1181	-0.1214	0.03	1
19	rs879564	G	ILMN_1730818	C19orf30	7.461e-08	0.033065	0.000242324	3.209e-07	NS	0.000775267	2.615e-13	1.1605e-07	4.43022e-09	0.0015	-0.1999	-0.1988	-0.1972	0	0
15	rs3794503	A	ILMN_1743142	LASS3	1.57e-06	NS	0.00268573	1.927e-07	NS	0.000524956	1.42e-13	6.30173e-08	2.60239e-09	0.0015	-0.3439	-0.3328	-0.3477	0.02	0
10	rs7098434	A	ILMN_1767244	OR13A1	2.579e-05	NS	0.0232703	2.647e-09	0.00117625	1.53605e-05	8.64e-14	3.83429e-08	1.67542e-09	0.0015	-0.4278	-0.6513	-0.55	0.29	0
10	rs11201011	C	ILMN_1768575	SFTPD	3.352e-07	NS	0.000785985	2.658e-07	NS	0.000669668	1.224e-13	5.43192e-08	2.27339e-09	0.0015	-0.3619	-0.2959	-0.331	0.14	0
6	rs2516464	A	ILMN_1797929	MICA	4.458e-05	NS	0.0341268	8.21e-09	0.00364829	3.95107e-05	3.845e-13	1.70635e-07	6.15775e-09	0.0015	-0.259	-0.3586	-0.319	0.23	0
9	rs4266763	G	ILMN_1811301	INPP5E	3.249e-08	0.0143986	0.000123126	2.776e-06	NS	0.00425686	9.763e-14	4.33266e-08	1.8662e-09	0.0015	-0.1412	-0.1112	-0.1268	0.17	0
13	rs10492659	A	ILMN_1812666	DNAJC15	1.007e-06	NS	0.00189481	2.184e-07	NS	0.000574936	1.473e-13	6.53694e-08	2.68648e-09	0.0015	-0.1604	-0.1589	-0.1625	0.01	1
12	rs823997	C	ILMN_2102580	UTP20	1.083e-06	NS	0.00200516	5.521e-08	0.0245338	0.000189932	1.304e-13	5.78694e-08	2.40435e-09	0.0015	-0.1798	-0.1867	-0.1841	0.03	1
3	rs13060964	G	ILMN_2198867	WDR49	4.707e-06	NS	0.00644147	5.314e-08	0.0236139	0.00018432	2.564e-13	1.13786e-07	4.354e-09	0.0015	-0.2505	-0.285	-0.2728	0.09	0
20	rs2064504	A	ILMN_2308903	WFDC3	1.734e-05	NS	0.0175592	3.545e-09	0.0015753	1.9793e-05	1.746e-13	7.74847e-08	3.12401e-09	0.0015	-0.2085	-0.2326	-0.2262	0.08	0
2	rs13015714	C	ILMN_2313672	IL1RL1	8.142e-06	NS	0.00991483	1.018e-08	0.00452371	4.66329e-05	1.22e-13	5.41416e-08	2.2715e-09	0.0015	0.7337	0.9254	0.8424	0.16	0
17	rs11080149	A	ILMN_2369018	EVI2A	5.234e-07	NS	0.00112495	9.774e-07	NS	0.00187232	6.553e-14	2.90812e-08	1.3221e-09	0.0015	1.225	1.061	1.19	0.1	0
5	rs1898544	A	ILMN_2377199	SLC27A6	1.805e-07	NS	0.000492355	1.719e-07	NS	0.000478966	7.76e-14	3.44376e-08	1.53323e-09	0.0015	-0.1455	-0.1688	-0.158	0.1	1
15	rs7601	G	ILMN_2395932	UNC45A	4.088e-07	NS	0.000922074	9.167e-08	0.0407356	0.000287192	1.075e-13	4.77068e-08	2.03366e-09	0.0015	-0.2594	-0.2677	-0.2594	0.02	1
4	rs6826085	A	ILMN_1668605	NAAA	1.325e-06	NS	0.00234864	3.738e-07	NS	0.000869627	2.39e-13	1.06064e-07	4.09681e-09	0.0016	0.1121	0.1194	0.1188	0.04	0
19	rs11085074	G	ILMN_1669842	CHAF1A	1.499e-08	0.00664313	6.50549e-05	3.774e-07	NS	0.000876075	3.611e-13	1.6025e-07	5.80752e-09	0.0016	-0.2424	-0.1857	-0.2044	0.19	0
1	rs12561931	A	ILMN_1676191	DARS2	1.169e-06	NS	0.00213955	1.963e-09	0.0008723	1.21553e-05	5.108e-14	2.26685e-08	1.05635e-09	0.0016	-0.09644	-0.1264	-0.1087	0.19	0
6	rs9346633	G	ILMN_1676679	KIF25	1.746e-07	NS	0.000480654	2.851e-07	NS	0.000706508	1.619e-13	7.18486e-08	2.92791e-09	0.0016	0.5211	0.5524	0.5373	0.04	0
3	rs11713193	G	ILMN_1688154	MST1R	1.769e-08	0.00783969	7.4716e-05	2.744e-06	NS	0.00422001	3.67e-14	1.62869e-08	7.90282e-10	0.0016	-0.2726	-0.2219	-0.2569	0.14	0
11	rs7951981	A	ILMN_1690154	ANO5	3.709e-06	NS	0.0053129	1.447e-09	0.00064301	9.48757e-06	2.081e-13	9.23515e-08	3.63087e-09	0.0016	0.1766	0.2333	0.1956	0.2	0
17	rs2411759	A	ILMN_1692168	UBE2Z	7.236e-07	NS	0.00144924	6.894e-09	0.0030635	3.41527e-05	1.892e-13	8.39639e-08	3.34457e-09	0.0016	-0.2699	-0.3306	-0.2858	0.14	1
12	rs2298866	A	ILMN_1696528	TAS2R13	6.52e-08	0.0288948	0.000219287	3.766e-07	NS	0.000874854	1.916e-13	8.5029e-08	3.37893e-09	0.0016	0.1826	0.1721	0.1732	0.04	0
15	rs8042868	A	ILMN_1703507	HISPPD2A	2.561e-06	NS	0.00393998	1.026e-08	0.00455926	4.68509e-05	8.788e-14	3.89997e-08	1.69989e-09	0.0016	-0.3512	-0.324	-0.3414	0.06	0
16	rs4786490	A	ILMN_1709814	NMRAL1	3.574e-05	NS	0.029357	7.753e-09	0.00344522	3.76312e-05	3.318e-13	1.47248e-07	5.39777e-09	0.0016	0.1581	0.2107	0.1899	0.2	0
12	rs35043	G	ILMN_1712513	DDX11	3.103e-05	NS	0.0264875	3.97e-10	0.00017642	3.1886e-06	9.914e-14	4.39967e-08	1.88709e-09	0.0016	-0.239	-0.3347	-0.2904	0.24	1
21	rs2839169	G	ILMN_1716838	C21orf56	9.367e-08	0.0415118	0.00029131	1.295e-06	NS	0.00234109	1.87e-13	8.29876e-08	3.31358e-09	0.0016	-0.4387	-0.3764	-0.4113	0.11	0
16	rs11860152	A	ILMN_1722583	COX4NB	4.396e-09	0.00194818	2.37814e-05	5.923e-06	NS	0.00760486	7.418e-14	3.29199e-08	1.47675e-09	0.0016	-0.2661	-0.1906	-0.2296	0.23	0
12	rs1682421	A	ILMN_1753164	IPO8	2.845e-10	0.00012608	2.29821e-06	1.166e-05	NS	0.012659	2.242e-13	9.94964e-08	3.8887e-09	0.0016	0.2187	0.1785	0.1936	0.14	0
3	rs2139634	A	ILMN_1755047	LRRC2	8.762e-06	NS	0.0104434	9.628e-09	0.00427841	4.47509e-05	1.768e-13	7.8461e-08	3.15918e-09	0.0016	-0.1885	-0.249	-0.2194	0.2	0
13	rs1041073	G	ILMN_1764813	B3GALTL	2.348e-11	1.04057e-05	2.74638e-07	5.473e-06	NS	0.00713996	1.532e-13	6.79877e-08	2.7907e-09	0.0016	-0.223	-0.1645	-0.1806	0.21	0
13	rs3761870	A	ILMN_1764813	B3GALTL	3.962e-10	0.00017558	3.06102e-06	1.225e-06	NS	0.00224012	1.097e-13	4.86831e-08	2.07018e-09	0.0016	-0.2036	-0.1558	-0.1689	0.19	0
6	rs1409107	G	ILMN_1769789	C6orf142	6.004e-07	NS	0.00124632	3.529e-07	NS	0.00083611	9.881e-13	4.38503e-07	1.36955e-08	0.0016	0.4103	0.4157	0.4138	0.01	0
12	rs7311868	G	ILMN_1769911	SLC38A1	1.335e-06	NS	0.0023647	7.23e-08	0.0321281	0.000236702	1.446e-13	6.41712e-08	2.64043e-09	0.0016	-0.08958	-0.08882	-0.091	0.01	0
20	rs6074024	G	ILMN_1779257	CD40	3.797e-08	0.0168272	0.000141053	3.49e-06	NS	0.00510329	1.404e-13	6.23073e-08	2.57619e-09	0.0016	0.1832	0.1564	0.1712	0.11	0
5	rs1232027	A	ILMN_1782813	DHFR	6.207e-07	NS	0.0012795	7.171e-07	NS	0.00145468	1.935e-13	8.58722e-08	3.40432e-09	0.0016	-0.2465	-0.2308	-0.2459	0.05	0
10	rs7906904	G	ILMN_1787378	ADD3	2.406e-07	NS	0.000622319	1.132e-07	NS	0.000341124	3.308e-13	1.46804e-07	5.39388e-09	0.0016	0.1574	0.1562	0.1569	0.01	0
3	rs11177	A	ILMN_1790659	GNL3	4.93e-05	NS	0.0367593	1.279e-09	0.00056835	8.58548e-06	2.382e-13	1.05709e-07	4.0879e-09	0.0016	-0.2536	-0.3108	-0.2873	0.14	0
3	rs3755806	G	ILMN_1790659	GNL3	7.102e-05	NS	0.0472385	6.859e-10	0.00030479	5.05748e-06	2.53e-13	1.12277e-07	4.3114e-09	0.0016	-0.2501	-0.3164	-0.2883	0.17	0
3	rs6762813	A	ILMN_1790659	GNL3	4.818e-05	NS	0.0361582	1.279e-09	0.00056835	8.58548e-06	2.352e-13	1.04378e-07	4.05281e-09	0.0016	-0.2541	-0.3108	-0.2875	0.14	0
3	rs6976	A	ILMN_1790659	GNL3	4.818e-05	NS	0.0361582	1.279e-09	0.00056835	8.58548e-06	2.352e-13	1.04378e-07	4.05281e-09	0.0016	-0.2541	-0.3108	-0.2875	0.14	0
2	rs4832183	G	ILMN_1790692	GNLY	4.812e-10	0.00021325	3.61691e-06	1.137e-05	NS	0.0124236	2.025e-13	8.98663e-08	3.54576e-09	0.0016	0.4593	0.3224	0.3808	0.25	0
6	rs7757985	A	ILMN_1792736	COL21A1	5.945e-07	NS	0.00123922	2.439e-07	NS	0.000624367	2.702e-13	1.1991e-07	4.52592e-09	0.0016	-0.4672	-0.4892	-0.4799	0.03	0
14	rs4499147	G	ILMN_1798177	CHURC1	1.034e-07	0.0458239	0.000315684	1.591e-06	NS	0.00275869	2.046e-13	9.07982e-08	3.57528e-09	0.0016	0.3069	0.2486	0.2764	0.15	0
8	rs7845265	A	ILMN_1806304	ENTPD4	2.748e-06	NS	0.00418434	6.053e-08	0.0268978	0.000203546	2.4e-13	1.06508e-07	4.10911e-09	0.0016	-0.1834	-0.2407	-0.215	0.19	0
11	rs1144764	G	ILMN_1809708	KCTD21	2.831e-06	NS	0.00428319	5.464e-10	0.0002428	4.1625e-06	3.269e-13	1.45073e-07	5.33642e-09	0.0016	0.08149	0.1216	0.09493	0.28	0
19	rs171853	A	ILMN_2052079	ZNF544	2.169e-08	0.00961238	8.74981e-05	2.602e-06	NS	0.00403915	1.615e-13	7.16711e-08	2.92419e-09	0.0016	-0.6467	-0.4699	-0.5584	0.22	0
14	rs1253177	G	ILMN_2053281	C14orf149	1.369e-05	NS	0.0146887	1.461e-08	0.00649227	6.26445e-05	1.961e-13	8.7026e-08	3.44187e-09	0.0016	-0.2669	-0.3435	-0.3138	0.18	0
3	rs10934884	A	ILMN_2055310	MBD4	7.212e-05	NS	0.047783	3.163e-09	0.00140555	1.80341e-05	2.778e-13	1.23283e-07	4.63021e-09	0.0016	0.2255	0.2881	0.2671	0.17	0
21	rs9980536	G	ILMN_2065822	MCM3APAS	3.074e-06	NS	0.00456361	1.684e-08	0.00748322	7.04425e-05	2.648e-13	1.17514e-07	4.47027e-09	0.0016	0.3933	0.4302	0.4035	0.06	0
6	rs302990	G	ILMN_2086612	CMAH	2.799e-06	NS	0.00424563	3.156e-08	0.0140244	0.000118627	1.683e-13	7.46888e-08	3.02539e-09	0.0016	0.2347	0.2632	0.2533	0.08	0
5	rs2270812	A	ILMN_2093720	THG1L	1.198e-06	NS	0.00218008	1.189e-07	NS	0.00035655	1.862e-13	8.26326e-08	3.30729e-09	0.0016	0.4346	0.3667	0.3994	0.12	1
6	rs3094165	A	ILMN_2130441	HLA-H	2.347e-06	NS	0.00367213	7.469e-08	0.0331901	0.000242444	1.611e-13	7.14936e-08	2.92047e-09	0.0016	-0.6219	-0.6266	-0.6295	0.01	0
1	rs10917275	G	ILMN_2145396	AKR7A3	1.417e-06	NS	0.00247326	7.929e-08	0.0352343	0.000255139	2.708e-13	1.20177e-07	4.5293e-09	0.0016	-0.2056	-0.2104	-0.207	0.02	0
6	rs2395163	G	ILMN_2157441	HLA-DRA	3.002e-07	NS	0.00072809	1.669e-07	NS	0.000466945	1.787e-13	7.93042e-08	3.18549e-09	0.0016	-0.5285	-0.5751	-0.5396	0.06	1
3	rs10514734	A	ILMN_2189306	ROBO2	2.051e-07	NS	0.000546391	6.001e-07	NS	0.00126329	1.657e-13	7.3535e-08	2.98942e-09	0.0016	-0.532	-0.4552	-0.4939	0.11	0
5	rs1022040	C	ILMN_2205935	SFXN1	1.518e-05	NS	0.0158751	2.848e-09	0.00126557	1.63911e-05	2.237e-13	9.92745e-08	3.8887e-09	0.0016	-0.3922	-0.5056	-0.448	0.18	1
5	rs267348	A	ILMN_2205935	SFXN1	1.913e-08	0.00847786	7.96378e-05	3.094e-06	NS	0.00461887	3.488e-13	1.54792e-07	5.64188e-09	0.0016	-0.3911	-0.3267	-0.3542	0.13	1
18	rs669086	G	ILMN_2207328	C18orf10	8.556e-06	NS	0.0102667	8.062e-09	0.00358253	3.89227e-05	2.551e-13	1.13209e-07	4.337e-09	0.0016	-0.2477	-0.3176	-0.2864	0.17	0
6	rs2273668	A	ILMN_2213008	ARMC2	1.79e-05	NS	0.0179827	6.803e-08	0.0302306	0.000224065	1.97e-13	8.74254e-08	3.45356e-09	0.0016	-0.2578	-0.2786	-0.2841	0.05	1
2	rs12998521	A	ILMN_2242900	IL1RL1	3.465e-05	NS	0.0286994	4.568e-10	0.00020299	3.58744e-06	4.703e-13	2.08712e-07	7.29447e-09	0.0016	-0.5688	-0.7446	-0.6535	0.19	1
20	rs4809813	A	ILMN_2325506	BCAS4	1.063e-08	0.00471091	4.94986e-05	7.767e-06	NS	0.00932474	2.356e-13	1.04556e-07	4.05281e-09	0.0016	-0.125	-0.0995	-0.1127	0.16	0
17	rs11556635	A	ILMN_2365383	ENO3	5.504e-06	NS	0.00729371	1.421e-10	6.31453e-05	1.36549e-06	2.24e-13	9.94076e-08	3.8887e-09	0.0016	0.2783	0.307	0.2768	0.07	0
22	rs4822062	A	ILMN_2368718	CENPM	3.198e-07	NS	0.000758092	5.167e-08	0.0229607	0.00017981	7.414e-13	3.29021e-07	1.07021e-08	0.0016	0.3398	0.361	0.3343	0.04	0
6	rs9276644	G	ILMN_2376108	PSMB9	2.577e-07	NS	0.000655404	1.982e-07	NS	0.000534247	2.633e-13	1.16848e-07	4.4503e-09	0.0016	-0.3875	-0.338	-0.3627	0.1	1
5	rs2577533	A	ILMN_2377199	SLC27A6	2.522e-07	NS	0.000645442	1.424e-07	NS	0.000412114	9.589e-14	4.25544e-08	1.83881e-09	0.0016	-0.1418	-0.1701	-0.1565	0.13	1
15	rs8042680	A	ILMN_2395932	UNC45A	1.007e-08	0.00446273	4.7427e-05	6.789e-06	NS	0.00840303	1.836e-13	8.14787e-08	3.26729e-09	0.0016	-0.2957	-0.2208	-0.2554	0.21	1
7	rs2190531	A	ILMN_2400759	CPVL	2.46e-06	NS	0.00381412	6.882e-08	0.0305817	0.000226472	1.706e-13	7.57096e-08	3.06305e-09	0.0016	0.4344	0.5705	0.5167	0.19	0
19	rs807491	A	ILMN_1655637	UPK1A	3.128e-05	NS	0.0266531	5.439e-09	0.00241694	2.78109e-05	2.403e-13	1.06641e-07	4.10942e-09	0.0017	0.428	0.5719	0.5209	0.2	0
6	rs1796518	A	ILMN_1676528	BTN3A2	2.35e-05	NS	0.0218936	3.765e-09	0.00167306	2.07556e-05	2.283e-13	1.01316e-07	3.95046e-09	0.0017	-0.1679	-0.2108	-0.1914	0.16	1
16	rs896253	A	ILMN_1722583	COX4NB	6.176e-09	0.00273702	3.1924e-05	5.923e-06	NS	0.00760486	9.705e-14	4.30692e-08	1.85875e-09	0.0017	-0.2652	-0.1906	-0.229	0.23	0
[truncated: 981 more rows]

## Sheet: SupplementaryTableS4
Gene Symbol	Probe ID	ICC
MED24	ILMN_2388272	0.9958
ZHX2	ILMN_2184966	0.9932
GSTT1	ILMN_1730054	0.9931
C14ORF131	ILMN_2186858	0.9919
IL1RL1	ILMN_2313672	0.9898
N4BP1	ILMN_2201966	0.988
ZNF630	ILMN_1779341	0.9856
GCK	ILMN_1694472	0.9838
IL1RL1	ILMN_2242900	0.9829
OR2L13	ILMN_2044061	0.9824
BNIPL	ILMN_1699989	0.9818
OPALIN	ILMN_2373236	0.9811
ESPNL	ILMN_2115862	0.9807
CX3CR1	ILMN_2088437	0.9804
VIP	ILMN_2357542	0.98
MME	ILMN_1678170	0.9797
C1ORF215	ILMN_1708714	0.9791
RGS1	ILMN_1656011	0.979
GPR83	ILMN_2174341	0.9785
IL18R1	ILMN_1781700	0.9779
CYP4F11	ILMN_1719883	0.9778
OPALIN	ILMN_1666090	0.9767
OR7D2	ILMN_1722426	0.9749
OTX2	ILMN_1688075	0.9746
SERPINA5	ILMN_1759910	0.9746
SGCA	ILMN_1741007	0.9743
ART3	ILMN_1693218	0.9742
DEFB118	ILMN_1731598	0.9741
TMEM125	ILMN_1685709	0.9736
VIP	ILMN_1794638	0.9727
LOC653314	ILMN_2053546	0.9726
CLEC4G	ILMN_2193817	0.9723
HLA-DRA	ILMN_2157441	0.9722
SSX1	ILMN_2247572	0.9716
MTCH2	ILMN_1785218	0.9714
CLCNKB	ILMN_1798742	0.9713
C10ORF85	ILMN_1665207	0.9709
EFHB	ILMN_2199409	0.9709
THBS1	ILMN_1686116	0.9707
CLEC4GP1	ILMN_2077736	0.9706
SERPINA3	ILMN_1788874	0.9704
FOLH1	ILMN_1735115	0.97
MAD2L1BP	ILMN_1694711	0.9698
SLC7A9	ILMN_1735445	0.969
SCNN1A	ILMN_1713995	0.9688
PDGFD	ILMN_1803094	0.9684
SLC1A7	ILMN_1704629	0.9678
PRPH	ILMN_1723678	0.9673
CTGF	ILMN_2115125	0.9673
HBB	ILMN_2100437	0.967
NPTX2	ILMN_1685608	0.9663
UPK1A	ILMN_1655637	0.9662
RHBG	ILMN_1697412	0.9662
LOC401052	ILMN_1791423	0.9661
OR11H12	ILMN_1679870	0.9659
CLCNKA	ILMN_2364072	0.9659
ATP5G2	ILMN_1807798	0.9658
EVI2A	ILMN_2369018	0.9656
ZNF630	ILMN_2172124	0.9655
MS4A6A	ILMN_1797731	0.9654
GARNL4	ILMN_2041236	0.9654
COL21A1	ILMN_1792736	0.9654
KCNE1L	ILMN_1711650	0.9654
S100A12	ILMN_1748915	0.9651
OR7A5	ILMN_1711353	0.965
PIM3	ILMN_1707748	0.965
PPAPDC1A	ILMN_1689177	0.9649
PTER	ILMN_1795336	0.9647
NPC1L1	ILMN_1787556	0.9646
LTA	ILMN_1795464	0.9644
MFAP5	ILMN_1733415	0.9643
OPLAH	ILMN_1711030	0.9642
RGS4	ILMN_1758067	0.964
HAMP	ILMN_1729188	0.963
HSD11B1	ILMN_1811370	0.9629
PSG1	ILMN_1798000	0.9626
LOC402110	ILMN_1667443	0.962
DNAH2	ILMN_1714296	0.9619
KIR3DL2	ILMN_2190842	0.9617
CXCL2	ILMN_1682636	0.9617
KIAA1407	ILMN_2095273	0.9612
CTCFL	ILMN_1745395	0.9611
DUX3	ILMN_2191067	0.9611
MT1G	ILMN_1715401	0.9608
LOC201229	ILMN_1667298	0.9602
S100P	ILMN_1801216	0.9601
OR2L8	ILMN_2129658	0.96
IL1F8	ILMN_1754002	0.96
TEX101	ILMN_2211235	0.9596
CD93	ILMN_1704730	0.9593
KIR2DS5	ILMN_1691803	0.9587
ERMN	ILMN_1682298	0.9586
FLJ10916	ILMN_2173294	0.9585
KCNH8	ILMN_1775348	0.9584
PILRB	ILMN_1723984	0.9583
CD24	ILMN_2060413	0.9583
FLYWCH1	ILMN_1690035	0.958
OAS1	ILMN_1658247	0.9579
BDKRB2	ILMN_1684086	0.9578
ENPP6	ILMN_1676383	0.9571
KIR2DL3	ILMN_1667232	0.957
WDR66	ILMN_1800341	0.9562
PIGZ	ILMN_1790352	0.9562
ADM	ILMN_1708934	0.9559
ZNF544	ILMN_2052079	0.9559
ZMYND12	ILMN_1655545	0.9557
LRP2	ILMN_1723443	0.9557
GRHL3	ILMN_1782141	0.9552
EXOC3	ILMN_1789419	0.9552
FUT7	ILMN_1724236	0.955
LINGO2	ILMN_1695978	0.9549
CASP12	ILMN_2132119	0.9546
POLA2	ILMN_1696713	0.9545
CD163	ILMN_2379599	0.9545
CIRBP	ILMN_1674661	0.9544
CYP4Z2P	ILMN_2372543	0.9539
GAGE4	ILMN_2195385	0.9539
RRAD	ILMN_2186137	0.9538
ATP13A4	ILMN_1651303	0.9538
OR1L3	ILMN_1812850	0.9538
CTSO	ILMN_1769633	0.9536
GRP	ILMN_2413323	0.9535
SULF1	ILMN_1702363	0.9532
SLCO1A2	ILMN_1656097	0.9531
ASCL1	ILMN_1701653	0.9528
FCGBP	ILMN_2302757	0.9528
RCVRN	ILMN_1736453	0.9527
PRAMEF6	ILMN_2045270	0.9527
SYNGR4	ILMN_1726924	0.9525
SLITRK6	ILMN_1813197	0.9522
IL1B	ILMN_1775501	0.9518
CD209	ILMN_1676372	0.9517
C1QB	ILMN_1796409	0.9516
OR51V1	ILMN_1805062	0.9514
EBI2	ILMN_2168217	0.9514
LOC340529	ILMN_1745409	0.9513
HEYL	ILMN_1654324	0.9512
DBNL	ILMN_1698307	0.9512
SERPINH1	ILMN_1751028	0.9511
S100A9	ILMN_1750974	0.9511
PCDH18	ILMN_2229877	0.9511
ACADL	ILMN_1660890	0.9508
ADARB2	ILMN_1749493	0.9507
SCNN1B	ILMN_1740917	0.9507
C21ORF62	ILMN_1814369	0.9502
COMP	ILMN_1677636	0.9499
USMG5	ILMN_1773313	0.9497
LRRC37A4	ILMN_2286783	0.9497
SPAG11B	ILMN_1719772	0.9495
C8ORF4	ILMN_1656369	0.9495
ADHFE1	ILMN_1702858	0.9495
C9ORF152	ILMN_1781745	0.9495
CCL2	ILMN_1720048	0.9493
IL8	ILMN_2184373	0.9493
C12ORF28	ILMN_1787199	0.9491
HSPA1L	ILMN_1654566	0.9491
KIF25	ILMN_1665903	0.9491
OCIAD2	ILMN_1772286	0.9488
PPAP2B	ILMN_2408683	0.9483
C17ORF70	ILMN_1711823	0.9482
CRHBP	ILMN_2223561	0.9481
MICB	ILMN_1708006	0.9481
PPFIBP1	ILMN_2277252	0.9478
OR5V1	ILMN_1683352	0.9478
KIF25	ILMN_1676679	0.9478
ADRA2A	ILMN_1659371	0.9477
SPATA3	ILMN_1740915	0.9474
EMP1	ILMN_1801616	0.9469
HSDL2	ILMN_1787843	0.9469
C2ORF52	ILMN_2195099	0.9467
LIN28	ILMN_1748903	0.9464
LEMD1	ILMN_1785444	0.9464
POFUT2	ILMN_2376667	0.9462
HOXD1	ILMN_1717381	0.9461
AIF1	ILMN_1771827	0.946
FOS	ILMN_1669523	0.9459
TMEM148	ILMN_1668333	0.9458
SLC46A2	ILMN_1707585	0.9458
CD163	ILMN_1733270	0.9457
IFI44L	ILMN_1723912	0.9457
POU4F2	ILMN_1740035	0.9457
SLC44A3	ILMN_1658498	0.9456
GLIPR2	ILMN_1652631	0.9456
AIF1	ILMN_1703538	0.9454
HLA-H	ILMN_2130441	0.9453
HLA-A29.1	ILMN_2165753	0.9452
CPLX3	ILMN_1689515	0.9452
ANKMY1	ILMN_1675483	0.9452
AIF1	ILMN_1792473	0.9452
C5	ILMN_1746819	0.9452
MAL	ILMN_2320330	0.945
ABI3	ILMN_1755658	0.9447
SLC11A1	ILMN_1741165	0.9447
DIO2	ILMN_1749162	0.9446
PDGFD	ILMN_2376859	0.9445
LOC401233	ILMN_1674285	0.9443
DCDC5	ILMN_1729962	0.9442
VCAM1	ILMN_2307903	0.9442
CKS2	ILMN_2072296	0.9441
ADPRHL1	ILMN_1760335	0.944
S100A4	ILMN_1684306	0.9435
ARPM1	ILMN_1782810	0.9435
GPR126	ILMN_2367010	0.9435
SLC25A45	ILMN_1810727	0.9434
OR4K5	ILMN_2123392	0.9433
OR2L1P	ILMN_2130158	0.9433
C1ORF175	ILMN_1792551	0.9429
PJA1	ILMN_1734810	0.9429
LOC400891	ILMN_1684704	0.9428
RASGEF1C	ILMN_1681544	0.9427
IRF5	ILMN_2312606	0.9427
TRIP10	ILMN_2161746	0.9423
DUB3	ILMN_2335123	0.9422
GPR101	ILMN_1796431	0.942
ACOT11	ILMN_1739594	0.9417
SLC2A10	ILMN_2120247	0.9417
SAMD9L	ILMN_1799467	0.9417
ADHFE1	ILMN_2363634	0.9416
MOBP	ILMN_1750271	0.9415
ATF3	ILMN_2374865	0.9414
C10ORF65	ILMN_1777591	0.9413
CLCA4	ILMN_1679176	0.9412
PRODH	ILMN_1671365	0.9411
BMP4	ILMN_1740900	0.941
LOC650293	ILMN_2079225	0.941
MOBP	ILMN_2298464	0.9409
SPON1	ILMN_1791890	0.9407
PDLIM3	ILMN_2230025	0.9406
GALK1	ILMN_1803194	0.9404
BCL11B	ILMN_1665761	0.9403
MTRR	ILMN_1718932	0.9403
JMJD2D	ILMN_1669468	0.9402
NLRP4	ILMN_1746820	0.9402
C1ORF168	ILMN_1761999	0.9402
C5ORF46	ILMN_1718866	0.9402
BRD8	ILMN_1702335	0.9399
OXCT2	ILMN_1653730	0.9398
CPA4	ILMN_1784294	0.9398
CFHR4	ILMN_1665855	0.9397
ZNF75D	ILMN_2101025	0.9396
NOMO2	ILMN_2399694	0.9394
OR11H12	ILMN_2342651	0.9392
SPRYD5	ILMN_1753648	0.9391
FERMT3	ILMN_2366334	0.9391
SPTBN5	ILMN_1807609	0.9391
DTX3L	ILMN_1784380	0.9388
MTHFD2	ILMN_1674706	0.9387
PCBD2	ILMN_1651364	0.9387
IER5	ILMN_1721833	0.9386
C6ORF117	ILMN_1794829	0.9386
MT1A	ILMN_1691156	0.9385
COL5A2	ILMN_1729117	0.9385
CECR1	ILMN_1751851	0.9382
FTCD	ILMN_1663569	0.9381
CHRNA10	ILMN_1776314	0.9378
ZNF294	ILMN_2077504	0.9378
S100A4	ILMN_1688780	0.9376
GTF2A1L	ILMN_1716041	0.9375
F5	ILMN_1709233	0.9373
CH25H	ILMN_1741021	0.9371
SLC25A45	ILMN_2371397	0.9371
IRF8	ILMN_1666594	0.937
LOC201229	ILMN_2099487	0.937
COL18A1	ILMN_1806733	0.9369
PCSK9	ILMN_1668850	0.9368
KLK6	ILMN_1780255	0.9367
SFN	ILMN_1806607	0.9366
GFRA3	ILMN_1810716	0.9366
SYCP3	ILMN_2123525	0.9362
SELL	ILMN_1724422	0.9362
SRPX	ILMN_1709486	0.9361
SDCBP2	ILMN_2376822	0.936
ARHGAP26	ILMN_1711490	0.9359
SPINK9	ILMN_2045351	0.9358
PSORS1C2	ILMN_1653447	0.9358
FBLN2	ILMN_1774602	0.9357
SERPINI2	ILMN_1726225	0.9354
C9ORF66	ILMN_1717248	0.9354
F13A1	ILMN_1717163	0.9353
PDP2	ILMN_2164978	0.9352
WDR49	ILMN_2198867	0.9352
CXCL14	ILMN_1748323	0.9352
OR2AK2	ILMN_1702889	0.9351
CASP6	ILMN_1659350	0.9351
HBA2	ILMN_2127842	0.935
LY86	ILMN_1807825	0.935
C10ORF78	ILMN_2301163	0.9349
FTCD	ILMN_1679646	0.9349
FOSL1	ILMN_1771841	0.9348
MDH1B	ILMN_1683377	0.9347
SLC5A11	ILMN_2228780	0.9346
LOC440742	ILMN_1654365	0.9346
MPZL2	ILMN_2387078	0.9345
GLDN	ILMN_1704376	0.9344
RNASE2	ILMN_1730628	0.9343
DDX60	ILMN_1795181	0.9342
LOC402573	ILMN_2226691	0.9342
WNT2	ILMN_1694011	0.9341
C6ORF142	ILMN_1769789	0.9341
CD8B	ILMN_2354191	0.934
STC1	ILMN_1758164	0.9339
RGPD1	ILMN_2116827	0.9337
KCNIP1	ILMN_2368856	0.9337
FPR1	ILMN_2092118	0.9336
CD34	ILMN_1732799	0.9334
HOXD13	ILMN_1706901	0.9332
PREI3	ILMN_1753166	0.9332
LIX1	ILMN_1691848	0.9332
C6ORF162	ILMN_1693323	0.9331
AQP9	ILMN_1715068	0.9329
GEMIN8	ILMN_2364088	0.9329
DEFB1	ILMN_1686573	0.9325
DDX11	ILMN_2345908	0.9324
GPR34	ILMN_1701947	0.9323
MICA	ILMN_1797929	0.9322
C3ORF15	ILMN_1676749	0.932
FAM62C	ILMN_1745764	0.9319
EFEMP1	ILMN_1673880	0.9318
ALOX5AP	ILMN_1797875	0.9317
ZP2	ILMN_1674519	0.9315
F3	ILMN_2129572	0.9315
ARRDC2	ILMN_1655612	0.9314
INTU	ILMN_2183728	0.9313
CERCAM	ILMN_1750563	0.9312
ALDH3A2	ILMN_2401641	0.9311
SSX2	ILMN_2292723	0.9311
FLJ44815	ILMN_1778382	0.9308
FOSB	ILMN_1751607	0.9308
CSF1	ILMN_1805930	0.9308
MAFB	ILMN_1764709	0.9307
ITGA2	ILMN_1665792	0.9307
DLEC1	ILMN_2401987	0.9306
MEP1B	ILMN_1734694	0.9303
CDH23	ILMN_1783149	0.9302
FLJ46010	ILMN_1699072	0.9302
DPP3	ILMN_2349129	0.9301
S1PR5	ILMN_2073184	0.9301
SIGLEC16	ILMN_2229261	0.9297
NAT6	ILMN_1765001	0.9297
CCT6B	ILMN_1699610	0.9295
C15ORF21	ILMN_1696031	0.9294
HOXB2	ILMN_1810274	0.9294
FCER1G	ILMN_2123743	0.9294
OGN	ILMN_2387105	0.9294
DRD4	ILMN_2112915	0.9293
PPP1R1C	ILMN_1808217	0.9292
LOC729264	ILMN_1744252	0.929
OPRK1	ILMN_1714782	0.9288
THRSP	ILMN_1794844	0.9287
MAG	ILMN_1803773	0.9286
RAI14	ILMN_1682139	0.9286
NOXA1	ILMN_1799589	0.9286
ZNF418	ILMN_1658173	0.9284
TPCN2	ILMN_1726873	0.9282
IL32	ILMN_2368530	0.9282
HPCAL1	ILMN_2240457	0.9282
TRIM69	ILMN_2381834	0.9281
AOC2	ILMN_1799863	0.928
CPVL	ILMN_2400759	0.928
C8ORF34	ILMN_1812841	0.9278
DNAJB1	ILMN_1775304	0.9277
IL18RAP	ILMN_1721762	0.9277
MSTP9	ILMN_2099259	0.9276
MYL5	ILMN_2203588	0.9274
PQLC3	ILMN_1814213	0.9273
RGR	ILMN_1812644	0.9272
SLC25A40	ILMN_2054362	0.9272
ENPP2	ILMN_2373791	0.9271
C22ORF34	ILMN_1717371	0.927
WBSCR27	ILMN_1719170	0.927
FLJ21986	ILMN_1677038	0.9268
NHLH1	ILMN_1805457	0.9267
FA2H	ILMN_1791531	0.9266
ADAMTS4	ILMN_2092933	0.9266
RHEBL1	ILMN_1721029	0.9265
G0S2	ILMN_1691846	0.9265
HCG4	ILMN_2203729	0.9265
DNAJB6	ILMN_1793770	0.9265
ZBTB16	ILMN_2305407	0.9264
SF3A2	ILMN_1754220	0.9264
CCDC129	ILMN_2224918	0.9264
ARMCX5	ILMN_1741156	0.9264
FAM21A	ILMN_2191313	0.9263
CYP2C19	ILMN_1729191	0.9263
PELI3	ILMN_2176931	0.9262
ACOT1	ILMN_2121389	0.9261
ANKRD37	ILMN_1756417	0.9261
RNF8	ILMN_1672178	0.9261
WDR27	ILMN_1688160	0.9259
BCMO1	ILMN_1814686	0.9258
ZNF831	ILMN_2093775	0.9256
NUDT17	ILMN_1787408	0.9254
OR6C3	ILMN_1703910	0.9253
MAG	ILMN_2380181	0.9253
FCGR1A	ILMN_2176063	0.9252
PDPN	ILMN_1670490	0.9251
SCGN	ILMN_1789648	0.9249
RGS20	ILMN_1738558	0.9249
CEL	ILMN_1723418	0.9248
EFEMP1	ILMN_2350634	0.9246
RASGRP3	ILMN_1727045	0.9246
TMIGD1	ILMN_1771467	0.9245
CD1A	ILMN_1723520	0.9243
RRM2	ILMN_1678669	0.9242
C4ORF39	ILMN_2225956	0.9242
C9ORF93	ILMN_1764188	0.9242
SCN4A	ILMN_1731914	0.9241
MFAP4	ILMN_1766914	0.9241
ASPA	ILMN_1692824	0.9241
C1ORF150	ILMN_1762204	0.9238
NFKBIE	ILMN_1717313	0.9238
TNNC1	ILMN_1809842	0.9235
OTX2	ILMN_1722959	0.9233
ZSCAN29	ILMN_1691772	0.9233
LILRB3	ILMN_1784884	0.9233
C1QC	ILMN_1785902	0.9233
ALDH8A1	ILMN_2365176	0.9232
EPHA3	ILMN_1775931	0.9231
GJC2	ILMN_1723048	0.923
C7ORF53	ILMN_1804895	0.923
FRK	ILMN_1727605	0.9228
APLNR	ILMN_1700183	0.9227
NRG4	ILMN_1804662	0.9227
FCN3	ILMN_1780060	0.9227
CT45-4	ILMN_2135944	0.9226
C9ORF103	ILMN_1791306	0.9225
HMOX1	ILMN_1800512	0.9224
OR2A20P	ILMN_2081269	0.9222
TCAP	ILMN_1804316	0.922
CDH12	ILMN_1709269	0.9219
PNRC1	ILMN_1789955	0.9218
MMAB	ILMN_1689156	0.9215
SNF1LK	ILMN_1717639	0.9213
PAPPA	ILMN_1721770	0.9212
C1QA	ILMN_1737918	0.9211
PI16	ILMN_1766264	0.9209
IFNA2	ILMN_1698186	0.9208
MGC4172	ILMN_1756701	0.9204
NAPSB	ILMN_2109416	0.9204
MORN1	ILMN_1655161	0.9203
FKBP5	ILMN_1778444	0.9203
HPDL	ILMN_1697703	0.9201
AOAH	ILMN_1709820	0.92
C3	ILMN_1762260	0.9199
TMEM63A	ILMN_1719649	0.9199
ACRC	ILMN_1666690	0.9199
OR2L2	ILMN_1680225	0.9197
MASP1	ILMN_2240866	0.9197
TSGA14	ILMN_2223805	0.9197
FLJ42957	ILMN_1732143	0.9196
TDH	ILMN_2146817	0.9196
KLHDC9	ILMN_2405470	0.9194
DUSP5P	ILMN_2051731	0.9194
ATP5S	ILMN_1700625	0.9193
C7	ILMN_1687848	0.9193
C10ORF62	ILMN_1720898	0.9192
TUBB6	ILMN_1699489	0.9192
SMA5	ILMN_1770444	0.9192
CYR61	ILMN_2188264	0.9191
AAA1	ILMN_1673870	0.9191
RANBP3L	ILMN_2094856	0.919
ANGPT2	ILMN_1774207	0.919
KIAA1875	ILMN_1789500	0.9189
MPZL2	ILMN_1752932	0.9188
OLR1	ILMN_1723035	0.9187
NTSR2	ILMN_1761280	0.9186
DOCK10	ILMN_1702301	0.9186
KIAA0514	ILMN_1803217	0.9185
CDH5	ILMN_1719236	0.9185
HCG27	ILMN_1746436	0.9184
EFCAB1	ILMN_1699562	0.9182
LPAR1	ILMN_1701441	0.9181
CD59	ILMN_1724789	0.918
MGP	ILMN_2071809	0.9179
DLEU1	ILMN_2043918	0.9179
C5AR1	ILMN_1689836	0.9179
NME5	ILMN_1784783	0.9179
HRCT1	ILMN_2189675	0.9179
SHISA2	ILMN_1760412	0.9178
STC2	ILMN_1691884	0.9177
TNN	ILMN_1753789	0.9176
PPP1R14A	ILMN_1761968	0.9176
FSD1	ILMN_2376980	0.9174
DNAI1	ILMN_1745880	0.9174
ZSCAN4	ILMN_1725718	0.9172
LOC440348	ILMN_2147105	0.9172
LOXL4	ILMN_2179083	0.9169
ZMYND10	ILMN_2125763	0.9168
LRFN2	ILMN_1758924	0.9168
FLJ21865	ILMN_1815366	0.9167
TTC30A	ILMN_1735822	0.9167
RIPK5	ILMN_2352023	0.9166
SALL4	ILMN_1695687	0.9166
MYCN	ILMN_2219767	0.9166
CP	ILMN_1813206	0.9165
MYOM2	ILMN_1716733	0.9165
HSPD1	ILMN_1774410	0.9162
ITGB2	ILMN_2175912	0.9161
OR52A4	ILMN_1704241	0.916
HSP90AB4P	ILMN_1783303	0.916
PIPOX	ILMN_1739050	0.916
CMTM7	ILMN_1698934	0.916
RNF165	ILMN_1792389	0.9159
CENPA	ILMN_1801257	0.9158
C16ORF86	ILMN_1697800	0.9155
SLC16A5	ILMN_1755649	0.9155
IHPK3	ILMN_1738268	0.9155
CAV2	ILMN_1735220	0.9155
INCENP	ILMN_2355738	0.9154
EHHADH	ILMN_1701507	0.9154
LGMN	ILMN_2332964	0.9153
C10ORF32	ILMN_2151056	0.9152
P2RX4	ILMN_1813846	0.9152
FSD1	ILMN_1694755	0.9152
CALN1	ILMN_1761693	0.9152
LCN8	ILMN_1761917	0.9152
IGSF1	ILMN_1679299	0.9152
ACMSD	ILMN_1727091	0.9151
ADORA2A	ILMN_1807372	0.915
P2RY13	ILMN_1664094	0.915
PTPN3	ILMN_1717294	0.9149
FAM46C	ILMN_1713266	0.9147
HIST1H2BF	ILMN_1779373	0.9147
HEY2	ILMN_1682034	0.9147
IDH2	ILMN_1751753	0.9146
PLA2G10	ILMN_1762561	0.9145
HMGCL	ILMN_2122420	0.9145
ARHGAP4	ILMN_1770824	0.9145
IL6	ILMN_1699651	0.9144
TESC	ILMN_1750181	0.9143
FLJ22662	ILMN_1707286	0.9142
SMC4	ILMN_2251804	0.9139
AGA	ILMN_1802631	0.9139
FLJ32658	ILMN_1660007	0.9137
NPM2	ILMN_1775736	0.9136
IFNE1	ILMN_2097997	0.9135
ADORA3	ILMN_1733259	0.9134
RASD1	ILMN_1740426	0.9133
SPINK9	ILMN_1653428	0.9133
OR2J3	ILMN_1804722	0.9132
LOC344405	ILMN_2275583	0.9131
MPHOSPH8	ILMN_2054213	0.913
TNNI3K	ILMN_1799141	0.913
SLC5A3	ILMN_1787813	0.9129
FLJ31568	ILMN_2113728	0.9129
ENOSF1	ILMN_1803676	0.9128
LOC200810	ILMN_2131293	0.9128
SUMF2	ILMN_2345872	0.9128
GEMIN8	ILMN_1748116	0.9128
CHAC1	ILMN_1739241	0.9127
TMEM98	ILMN_1779182	0.9127
TIMP4	ILMN_1663399	0.9126
ZNF202	ILMN_1792990	0.9125
CYP1B1	ILMN_1693338	0.9125
RLN2	ILMN_1744887	0.9125
FAM71F2	ILMN_1788806	0.9124
CILP	ILMN_2167758	0.9124
UPF2	ILMN_1679417	0.9123
KLK10	ILMN_1688205	0.9122
ANKRD38	ILMN_1776936	0.9122
NAIP	ILMN_1760189	0.9122
FURIN	ILMN_1790228	0.9121
DYNLRB2	ILMN_1697317	0.912
CACNA1E	ILMN_1664047	0.9119
GAGE7	ILMN_1770467	0.9118
KCNH3	ILMN_1704063	0.9117
SDS	ILMN_1811114	0.9117
HIST1H2BD	ILMN_1651496	0.9117
CGREF1	ILMN_1774722	0.9116
C4ORF44	ILMN_2271924	0.9114
USP50	ILMN_1660536	0.9113
DFNB31	ILMN_1717434	0.9111
CMAH	ILMN_2086612	0.911
NOS3	ILMN_1775224	0.911
HAX1	ILMN_2289775	0.9108
NPAS4	ILMN_1726459	0.9106
C18ORF51	ILMN_2173500	0.9106
SUSD2	ILMN_1693270	0.9106
MLL5	ILMN_2259633	0.9106
UBE2Z	ILMN_1692168	0.9105
HIF3A	ILMN_1687481	0.9105
CCNA2	ILMN_1786125	0.9105
CYP3A5	ILMN_1810942	0.9104
PH-4	ILMN_1717461	0.9103
C1ORF97	ILMN_2047354	0.9101
GABRA2	ILMN_1659678	0.9101
HSF4	ILMN_1704101	0.91
FAP	ILMN_2232854	0.91
OPLAH	ILMN_1738539	0.91
MYLK2	ILMN_2050183	0.9099
CDH13	ILMN_1766925	0.9099
COL4A3	ILMN_1662731	0.9097
DKK2	ILMN_2194688	0.9096
HLA-DPA1	ILMN_1772218	0.9096
PENK	ILMN_1726711	0.9096
ABI3BP	ILMN_1673639	0.9091
ACHE	ILMN_1780485	0.909
UBC	ILMN_2252160	0.9089
C14ORF169	ILMN_1711543	0.9088
PRKAR1A	ILMN_2277077	0.9088
MOG	ILMN_2310001	0.9086
GRIN3A	ILMN_1758400	0.9086
BTNL9	ILMN_1772976	0.9085
LIPG	ILMN_2189027	0.9082
FAM83D	ILMN_1781943	0.9082
CAV1	ILMN_2149226	0.9082
ARSD	ILMN_1684873	0.9082
GAGE5	ILMN_2127767	0.9081
MARVELD2	ILMN_1711124	0.908
C2ORF40	ILMN_1676822	0.9078
AGXT2L1	ILMN_2134801	0.9078
NAIP	ILMN_2260082	0.9078
YEATS4	ILMN_1801387	0.9076
PTGS2	ILMN_2054297	0.9076
APBB1IP	ILMN_1801710	0.9075
ITM2C	ILMN_2366041	0.9074
ABCB1	ILMN_2094875	0.9073
FHL2	ILMN_1668411	0.9071
DHFRL1	ILMN_2078659	0.907
TRIM7	ILMN_1756657	0.9068
CCDC81	ILMN_1794534	0.9067
FAM178B	ILMN_1804993	0.9066
HES1	ILMN_1710284	0.9066
PRRG1	ILMN_1781791	0.9066
BANK1	ILMN_1661646	0.9064
GJB2	ILMN_1769388	0.9063
ZNF365	ILMN_1701881	0.9062
HSPB1	ILMN_1674236	0.9062
FGL1	ILMN_2366192	0.9062
GPX7	ILMN_1726030	0.9061
ADAMTS9	ILMN_1805543	0.9061
CMTM8	ILMN_1710124	0.906
LOC440944	ILMN_1701112	0.906
PHLDB2	ILMN_2179778	0.906
LOC401431	ILMN_2067682	0.906
TMSL8	ILMN_1681737	0.906
FAM110A	ILMN_2323944	0.9059
ITGB3BP	ILMN_1692790	0.9057
GPRC5A	ILMN_1682599	0.9055
ACTG2	ILMN_1795325	0.9055
BCAN	ILMN_1680300	0.9054
TRIM48	ILMN_1762021	0.9053
ZNF768	ILMN_1791820	0.9053
AOC2	ILMN_2405185	0.9053
UFSP1	ILMN_1771601	0.9053
FAHD2B	ILMN_2146657	0.9052
RNASE1	ILMN_2333670	0.9051
C5ORF37	ILMN_2225577	0.9051
P4HA2	ILMN_2381697	0.9051
GSTM5	ILMN_1750790	0.905
IFITM2	ILMN_1673352	0.9049
PRELID2	ILMN_1668986	0.9049
LOC650137	ILMN_1802701	0.9049
FXYD3	ILMN_1791580	0.9048
ALOX12B	ILMN_1692332	0.9047
PMP22	ILMN_1785646	0.9046
ZBTB16	ILMN_2402817	0.9045
ITGB4	ILMN_2317543	0.9044
NOTCH2	ILMN_2405297	0.9044
SAMD1	ILMN_1658821	0.9043
INSL3	ILMN_2226271	0.9042
CLYBL	ILMN_1663538	0.904
APOBEC3F	ILMN_1710726	0.9039
LRRC20	ILMN_1690523	0.9038
CACYBP	ILMN_1691340	0.9038
TBX3	ILMN_1713449	0.9037
PPP2R3B	ILMN_1752032	0.9037
MGC87631	ILMN_1809491	0.9035
GRAMD2	ILMN_1661443	0.9034
SERPINC1	ILMN_1762605	0.9034
EDN1	ILMN_1682775	0.9032
CEBPB	ILMN_1693014	0.9031
PCDHA9	ILMN_2296101	0.9031
STIP1	ILMN_1789510	0.903
TRPC6	ILMN_1656410	0.903
CASC1	ILMN_1708983	0.903
FAM86A	ILMN_1780298	0.9029
CLEC12A	ILMN_2292178	0.9028
MPL	ILMN_1776640	0.9028
CASQ2	ILMN_1722329	0.9027
SSBP4	ILMN_2327346	0.9025
VIPR1	ILMN_2199389	0.9025
UBTF	ILMN_2287147	0.9024
PDPN	ILMN_2404903	0.9024
ERBB3	ILMN_1751346	0.9023
OR5B12	ILMN_1740776	0.9022
THBS2	ILMN_1678842	0.9022
CD44	ILMN_1778625	0.9021
LOC283755	ILMN_1773095	0.902
SLC22A4	ILMN_2050911	0.902
MAP2K3	ILMN_1815238	0.9019
SORCS2	ILMN_1729225	0.9019
ZMIZ2	ILMN_2402079	0.9019
MTNR1A	ILMN_1708845	0.9018
FAM19A3	ILMN_2318885	0.9017
SEMA3A	ILMN_1765641	0.9017
SEMA4A	ILMN_1702787	0.9016
MLC1	ILMN_1751471	0.9016
FCGR3A	ILMN_2112580	0.9015
CPNE6	ILMN_1738058	0.9014
SRR	ILMN_1753515	0.9014
CD274	ILMN_1701914	0.9013
ABCB9	ILMN_2343047	0.9012
C12ORF32	ILMN_2105923	0.901
ARSG	ILMN_1720604	0.9009
KCNJ2	ILMN_1780334	0.9008
CRIP3	ILMN_1719455	0.9008
FOXD4	ILMN_2173524	0.9008
COL5A3	ILMN_1796288	0.9007
TNFRSF4	ILMN_2112256	0.9007
AURKC	ILMN_2350296	0.9005
RAD54L	ILMN_1658027	0.9004
C10ORF92	ILMN_1692568	0.9003
AURKC	ILMN_1721333	0.9003
NUP37	ILMN_1771903	0.9002
REXO1L1	ILMN_1810639	0.9002
TRAPPC2L	ILMN_1747058	0.9001
MGST1	ILMN_2355168	0.9
DPY19L2	ILMN_1801853	0.9
CEACAM1	ILMN_1664330	0.9
MASP1	ILMN_1809537	0.9
ZNF804B	ILMN_1694080	0.8999
SLC7A2	ILMN_1781400	0.8999
BDNF	ILMN_1751276	0.8998
SLFN13	ILMN_2215862	0.8998
GNA15	ILMN_1773963	0.8997
MGC39900	ILMN_1792433	0.8997
CD44	ILMN_2348788	0.8995
ATHL1	ILMN_1794707	0.8995
GSS	ILMN_1683462	0.8995
SAMD10	ILMN_1767801	0.8995
C5ORF4	ILMN_1728742	0.8995
MURC	ILMN_1654854	0.8995
SMC4	ILMN_1683302	0.8994
GSTT2	ILMN_2355549	0.8993
LY6H	ILMN_2237252	0.8993
FLJ20433	ILMN_1735463	0.8993
LMF1	ILMN_1668249	0.8992
SPP1	ILMN_1651354	0.8991
ABHD14B	ILMN_2227533	0.899
MAB21L2	ILMN_1798663	0.899
C6ORF173	ILMN_1763907	0.899
BHLHB5	ILMN_1699585	0.899
IGFALS	ILMN_2188966	0.8989
GSTT2	ILMN_1789418	0.8989
SH3GLB2	ILMN_2158336	0.8988
TMEM25	ILMN_1651745	0.8987
NCKAP1L	ILMN_1674250	0.8987
COLQ	ILMN_2329114	0.8986
C21ORF56	ILMN_1716838	0.8985
TMEM140	ILMN_1736863	0.8985
C1QTNF3	ILMN_1768925	0.8984
TGFBI	ILMN_1663866	0.8984
DCDC5	ILMN_2209671	0.8983
DPP3	ILMN_1747412	0.8983
CDA	ILMN_1714592	0.8983
LOC344405	ILMN_1704704	0.8983
GALC	ILMN_2415572	0.8982
MRAS	ILMN_1748881	0.8982
C6ORF108	ILMN_2380588	0.8981
CHRNA6	ILMN_1756578	0.8981
PRR18	ILMN_1683316	0.898
SLC45A3	ILMN_1726114	0.8979
GGA1	ILMN_1658175	0.8979
GABRA4	ILMN_1801408	0.8979
ALDH8A1	ILMN_1681938	0.8979
ENPP2	ILMN_1780799	0.8979
EGFLAM	ILMN_1654109	0.8978
VNN2	ILMN_1678939	0.8978
TLCD1	ILMN_1784655	0.8977
PNMT	ILMN_1710027	0.8977
CYBRD1	ILMN_2087692	0.8976
KATNAL1	ILMN_1663234	0.8973
LFNG	ILMN_1663080	0.8973
GPR107	ILMN_1811048	0.8973
CAMK1D	ILMN_1705477	0.8972
RASAL1	ILMN_1793517	0.8972
RRP7A	ILMN_1688178	0.8969
LHFPL5	ILMN_1788291	0.8969
FAM86C	ILMN_1753482	0.8968
OTOS	ILMN_1713274	0.8968
GUCA1B	ILMN_2211728	0.8968
ICA1	ILMN_1814787	0.8968
KATNAL2	ILMN_1745826	0.8965
IGJ	ILMN_2105441	0.8964
FLJ36208	ILMN_1684312	0.8963
ACOX1	ILMN_1750158	0.8963
TNFRSF10D	ILMN_1666022	0.8962
DNASE2B	ILMN_1789130	0.8961
UAP1L1	ILMN_1653712	0.8961
SP110	ILMN_1731418	0.896
CD6	ILMN_1746565	0.8958
DEFB125	ILMN_1706077	0.8958
ABCB9	ILMN_2343048	0.8957
MARCH8	ILMN_2336335	0.8956
NR4A1	ILMN_2408566	0.8956
IDI2	ILMN_1727756	0.8955
RAB39	ILMN_1805255	0.8955
APOLD1	ILMN_1723522	0.8954
DAO	ILMN_1737152	0.8953
DCT	ILMN_1701783	0.8952
ATF7IP2	ILMN_1804445	0.8952
DPP3	ILMN_1700822	0.8951
SFTPD	ILMN_1768575	0.895
FOXD4L3	ILMN_2093508	0.8949
NKX6-2	ILMN_1786989	0.8948
SLC22A13	ILMN_1777665	0.8948
C14ORF37	ILMN_2138745	0.8946
CLEC4GP1	ILMN_1740502	0.8946
GADD45A	ILMN_2052208	0.8946
ARGFXP2	ILMN_2095571	0.8945
ASB5	ILMN_2126055	0.8945
RNF14	ILMN_2351241	0.8945
TTC21A	ILMN_1715332	0.8944
LOC123876	ILMN_1754517	0.8943
TRIM55	ILMN_1702712	0.8943
POLL	ILMN_1745787	0.8942
MYBPC1	ILMN_1752075	0.8941
FLJ90650	ILMN_1810159	0.8941
PFKP	ILMN_1805737	0.894
LDHD	ILMN_2407346	0.8937
C21ORF59	ILMN_1776147	0.8937
SESN2	ILMN_1751598	0.8936
GNLY	ILMN_1790692	0.8935
POLR1B	ILMN_2067101	0.8932
KCNE4	ILMN_1703110	0.893
LY6H	ILMN_1660501	0.893
EFCAB4A	ILMN_1745623	0.8929
TAS2R43	ILMN_1730477	0.8929
NLF2	ILMN_1748751	0.8929
IPP	ILMN_1789106	0.8929
C3ORF30	ILMN_2041463	0.8927
ITLN2	ILMN_2118129	0.8927
IGFBP2	ILMN_1725193	0.8927
DNASE1L1	ILMN_2380967	0.8927
FAM43B	ILMN_1754921	0.8925
EFS	ILMN_1702105	0.8924
MSLN	ILMN_2353161	0.8924
GZMM	ILMN_1690561	0.8924
CLDN15	ILMN_1708267	0.8924
TEKT3	ILMN_1799099	0.8921
HMGCLL1	ILMN_2339192	0.8921
SHC4	ILMN_1807050	0.892
SGOL1	ILMN_2404906	0.892
TLR7	ILMN_1677827	0.8918
MARVELD3	ILMN_1710644	0.8916
ABHD12B	ILMN_2367487	0.8915
RAB36	ILMN_1733045	0.8914
OXTR	ILMN_1804929	0.8914
ACSBG2	ILMN_1730002	0.8913
C1ORF110	ILMN_1656088	0.8913
HIST1H4H	ILMN_1751120	0.8913
ATOH8	ILMN_1654065	0.8912
BTBD17	ILMN_2286987	0.8911
ZDHHC18	ILMN_1668270	0.8911
PCGF6	ILMN_1810181	0.891
GPER	ILMN_2384056	0.891
CDC14B	ILMN_2379560	0.891
NGB	ILMN_1800332	0.8909
EVPL	ILMN_1727288	0.8909
MYBPH	ILMN_1705297	0.8908
PLXNA1	ILMN_1791569	0.8908
MAP2K3	ILMN_1801175	0.8907
PAPLN	ILMN_1710495	0.8906
MGC20983	ILMN_1743095	0.8906
BMPER	ILMN_1702371	0.8906
CBLN3	ILMN_2053829	0.8905
ISG20	ILMN_1659913	0.8905
TMED6	ILMN_1748899	0.8905
CCL25	ILMN_1737817	0.8905
LOC440248	ILMN_1680614	0.8904
SNX31	ILMN_1766770	0.8904
MED22	ILMN_1792860	0.8904
NPAS3	ILMN_1808326	0.8902
FGF3	ILMN_1723227	0.8901
NR4A1	ILMN_2410145	0.89
EFHD1	ILMN_1779448	0.89
PDE10A	ILMN_2121272	0.89
TMEM79	ILMN_2090802	0.8899
NMUR2	ILMN_1675009	0.8899
TTC12	ILMN_2183784	0.8898
RAG2	ILMN_1702072	0.8897
MGST1	ILMN_1781952	0.8897
INHBB	ILMN_1685714	0.8896
FGFR4	ILMN_1730355	0.8896
SMOC1	ILMN_2410938	0.8895
FER1L4	ILMN_2206722	0.8895
CNIH3	ILMN_1749071	0.8894
RAMP3	ILMN_2065745	0.8894
EMX2	ILMN_2187746	0.8893
MX2	ILMN_2231928	0.8893
CXORF57	ILMN_1703279	0.8892
SLFN5	ILMN_1769550	0.889
CACNA1I	ILMN_2300664	0.889
NFU1	ILMN_2406468	0.889
FCRLB	ILMN_1782015	0.8889
NRSN2	ILMN_1770911	0.8889
TPPP3	ILMN_1797744	0.8888
SCARA3	ILMN_1723358	0.8888
CITED1	ILMN_1691641	0.8888
HIBCH	ILMN_1656977	0.8887
TMEM52	ILMN_1668246	0.8886
AHSA1	ILMN_1703617	0.8885
ZNF829	ILMN_2157843	0.8885
ACSL5	ILMN_2370882	0.8884
SERPINF2	ILMN_1740005	0.8882
C11ORF9	ILMN_1811437	0.8881
TPD52L1	ILMN_2337923	0.8881
SLC25A15	ILMN_2070013	0.8879
MIA	ILMN_1745077	0.8879
FAM119A	ILMN_2049364	0.8879
GLDC	ILMN_1806754	0.8879
ZNF160	ILMN_1777049	0.8878
TICAM2	ILMN_1651346	0.8878
FERMT3	ILMN_2366330	0.8877
GNG2	ILMN_1807925	0.8877
ATP8B4	ILMN_1783956	0.8877
FAM13A1	ILMN_2401253	0.8877
STARD5	ILMN_1783998	0.8875
ZNF334	ILMN_1672743	0.8875
EEF1G	ILMN_2262288	0.8874
TAF5L	ILMN_2252813	0.8874
OXT	ILMN_1735124	0.8874
HCLS1	ILMN_1727402	0.8874
ARHGAP9	ILMN_2382657	0.8873
C14ORF173	ILMN_2393450	0.8873
FLJ45717	ILMN_1666825	0.8873
GGA1	ILMN_2403851	0.8873
FLJ45966	ILMN_2150708	0.8873
DPEP3	ILMN_1731275	0.8872
C14ORF80	ILMN_1653553	0.8871
ITGA11	ILMN_2406084	0.8871
KCNJ12	ILMN_1794200	0.8871
ZNF135	ILMN_1726368	0.8869
NINJ2	ILMN_1731745	0.8868
BRUNOL6	ILMN_1656045	0.8868
CORO6	ILMN_1813386	0.8867
C22ORF40	ILMN_1660379	0.8867
CYP3A43	ILMN_1673591	0.8867
MT1M	ILMN_1657435	0.8865
TRIAP1	ILMN_1774083	0.8864
C1QTNF1	ILMN_2380237	0.8864
ADIPOQ	ILMN_1775045	0.8864
MYOZ3	ILMN_1774350	0.8864
CD34	ILMN_2341229	0.8863
FAM118A	ILMN_1809147	0.8862
AMICA1	ILMN_1778723	0.886
LOX	ILMN_1695880	0.886
TMEM176B	ILMN_2085012	0.8858
NXNL2	ILMN_2130721	0.8858
C16ORF75	ILMN_1790537	0.8856
CNDP1	ILMN_1694653	0.8856
MYLK	ILMN_1691476	0.8856
POLR2J3	ILMN_1661516	0.8856
TEP1	ILMN_1770682	0.8855
RLBP1	ILMN_1751980	0.8855
C10ORF63	ILMN_2097164	0.8852
KLK7	ILMN_1745570	0.8852
IGSF3	ILMN_1704353	0.8851
PLA2G5	ILMN_1807171	0.8851
BCKDK	ILMN_1693394	0.885
GPR17	ILMN_1668779	0.885
DHRS9	ILMN_1733998	0.885
CEBPD	ILMN_1782050	0.885
HIF3A	ILMN_1663015	0.8849
USP21	ILMN_2349006	0.8847
PAK4	ILMN_2354673	0.8846
PSCD4	ILMN_1660364	0.8846
SLC13A5	ILMN_1676192	0.8845
NOS2A	ILMN_2322831	0.8845
TNFRSF13C	ILMN_1731742	0.8845
LRRC2	ILMN_1755047	0.8845
CYP39A1	ILMN_2175220	0.8845
GPRASP2	ILMN_1754727	0.8845
PCDHA9	ILMN_1784316	0.8844
AQP7	ILMN_1738494	0.8844
HCP5	ILMN_1803945	0.8841
COL27A1	ILMN_1788377	0.8841
ARPC2	ILMN_1810200	0.884
ARG2	ILMN_1800898	0.884
LITAF	ILMN_1713934	0.884
PARVG	ILMN_1695851	0.884
DNAH1	ILMN_1685052	0.884
WWP2	ILMN_1659703	0.8839
PEX7	ILMN_1729650	0.8839
GSTZ1	ILMN_2381296	0.8838
LGR6	ILMN_1713550	0.8838
CD38	ILMN_2233783	0.8837
PDLIM2	ILMN_1770248	0.8837
HS6ST2	ILMN_2415583	0.8837
CD248	ILMN_1726589	0.8836
NGEF	ILMN_1809613	0.8836
SPCS1	ILMN_1665280	0.8836
NOL1	ILMN_1723158	0.8834
SLC9A9	ILMN_1758315	0.8834
FOXD4L2	ILMN_2188390	0.8833
C9ORF106	ILMN_1777477	0.8833
KDELR3	ILMN_1713901	0.8832
KLHDC6	ILMN_1713523	0.8832
SPAG8	ILMN_1754370	0.8832
AKR1C2	ILMN_2412336	0.8831
NFIC	ILMN_1814402	0.883
RORC	ILMN_1771126	0.883
LY6G5C	ILMN_1763467	0.883
TIMM17A	ILMN_1656798	0.8829
HAP1	ILMN_1776861	0.8828
HLA-DRB6	ILMN_2066066	0.8828
NCAPG	ILMN_1751444	0.8826
CLDN10	ILMN_1721818	0.8825
CASP6	ILMN_2367113	0.8825
NPY	ILMN_1731062	0.8825
OR4F21	ILMN_2103646	0.8825
TMEM158	ILMN_1792455	0.8824
HLA-DQA1	ILMN_1808405	0.8824
CCT5	ILMN_1706246	0.8823
THG1L	ILMN_2093720	0.8823
LOC441294	ILMN_2231608	0.8822
BRWD1	ILMN_2296011	0.8821
CYP3A43	ILMN_2377288	0.882
SPINK6	ILMN_2149971	0.882
ITIH5	ILMN_2335557	0.8818
RPL14	ILMN_2404850	0.8817
CLUL1	ILMN_2382025	0.8816
NRSN1	ILMN_1653762	0.8816
RSHL3	ILMN_2068698	0.8816
CD9	ILMN_1695423	0.8815
DGCR5	ILMN_2221808	0.8815
BIRC3	ILMN_1776181	0.8814
CD2BP2	ILMN_1796244	0.8814
CBLN4	ILMN_1699768	0.8813
IGFBP5	ILMN_2132982	0.8813
OR2B6	ILMN_1795448	0.8812
PLS1	ILMN_2074044	0.881
DOK7	ILMN_1654212	0.881
HLA-F	ILMN_2186806	0.881
C10ORF90	ILMN_1680367	0.8809
SOCS6	ILMN_1657077	0.8809
IL15	ILMN_1724181	0.8809
KCNIP1	ILMN_1744387	0.8809
SHROOM4	ILMN_2206188	0.8807
FRS3	ILMN_1772605	0.8807
MTAP	ILMN_1753639	0.8807
CD14	ILMN_2396444	0.8806
OAS2	ILMN_1674063	0.8805
TTYH1	ILMN_2351269	0.8805
PSPN	ILMN_1789887	0.8804
GPR3	ILMN_1725271	0.8804
AQP4	ILMN_1676649	0.8803
MMRN1	ILMN_1660114	0.8803
HLA-DOB	ILMN_1700428	0.8801
MPZL2	ILMN_1775016	0.88
LRRC51	ILMN_2185339	0.8799
COLEC11	ILMN_1735192	0.8799
ASS1	ILMN_1708778	0.8799
LOC650137	ILMN_2103003	0.8798
KCNA5	ILMN_1790508	0.8796
TLR9	ILMN_1679798	0.8796
HIST2H2AA3	ILMN_2144426	0.8795
ABO	ILMN_1656979	0.8795
CYP26B1	ILMN_1812297	0.8794
C9ORF46	ILMN_1709043	0.8794
CHEK2	ILMN_2395236	0.8793
KLHL5	ILMN_2342437	0.8793
FOXQ1	ILMN_1669046	0.8793
FBXO32	ILMN_1703955	0.8792
KCNK9	ILMN_1664919	0.8792
HNMT	ILMN_1790881	0.879
LIPJ	ILMN_1784302	0.8789
CTBP2	ILMN_1691294	0.8789
EFCAB5	ILMN_1788305	0.8789
UNQ830	ILMN_1774265	0.8789
IGF2	ILMN_2413956	0.8788
NANP	ILMN_2064132	0.8788
TMEM30B	ILMN_1752935	0.8787
SLC7A4	ILMN_1774229	0.8787
NT5E	ILMN_1697220	0.8787
IFT122	ILMN_2366177	0.8786
EDNRA	ILMN_1796629	0.8786
PCDHGB1	ILMN_1709824	0.8786
SLC6A7	ILMN_1780222	0.8786
RARRES1	ILMN_1800091	0.8785
THBS4	ILMN_1736078	0.8785
OPRL1	ILMN_2400926	0.8783
KCNS3	ILMN_2175114	0.8782
ADRA1B	ILMN_1679754	0.8782
SLC26A11	ILMN_1739751	0.878
PLCB3	ILMN_1714041	0.8779
SLN	ILMN_1778595	0.8779
ALDH1A2	ILMN_1748538	0.8779
LRRC32	ILMN_2129161	0.8777
C22ORF40	ILMN_2325112	0.8777
DYNC2LI1	ILMN_1811836	0.8777
ABCG2	ILMN_1789641	0.8777
PTGES	ILMN_1713829	0.8777
SOHLH1	ILMN_1656383	0.8777
ZNF326	ILMN_1753950	0.8775
ISG20L2	ILMN_2090397	0.8775
CDH12P	ILMN_2210739	0.8775
ICA1	ILMN_2365569	0.8775
MS4A6A	ILMN_1721035	0.8774
CCDC89	ILMN_1695972	0.8774
CLDND2	ILMN_2077680	0.8772
FAM177A1	ILMN_2287276	0.8771
ELN	ILMN_1757506	0.877
CUGBP2	ILMN_1664170	0.8769
CHEK1	ILMN_1664630	0.8768
CAPN13	ILMN_1677108	0.8768
SHROOM2	ILMN_1681777	0.8768
ST8SIA6	ILMN_1698508	0.8766
PHF17	ILMN_1655194	0.8766
CD22	ILMN_1792075	0.8764
KRTDAP	ILMN_1752548	0.8764
C9ORF153	ILMN_1678189	0.8764
VWA5A	ILMN_1682996	0.8762
MBP	ILMN_2398939	0.8762
ZDHHC11	ILMN_1694514	0.8762
SNHG5	ILMN_2200659	0.8762
MTHFD2	ILMN_2405521	0.8761
SYNGR2	ILMN_1789011	0.876
PIP5K2A	ILMN_2152465	0.8759
PSMB9	ILMN_2376108	0.8759
DIAPH3	ILMN_2275533	0.8758
H19	ILMN_2148527	0.8757
TUBGCP5	ILMN_1803045	0.8757
FLJ45337	ILMN_1680388	0.8757
OR7E91P	ILMN_2134723	0.8757
MDK	ILMN_1723087	0.8756
ITGB4	ILMN_2334210	0.8756
CSNK1G1	ILMN_1723398	0.8754
FBXO27	ILMN_1721360	0.8754
EFEMP1	ILMN_1735877	0.8754
COL6A3	ILMN_1706643	0.8752
IL20RB	ILMN_1765668	0.8751
SFXN1	ILMN_2205935	0.8751
NR2E1	ILMN_2094294	0.875
CLCNKA	ILMN_1787576	0.8749
RNASE1	ILMN_1795183	0.8748
C3AR1	ILMN_1787529	0.8747
FBLN5	ILMN_2223941	0.8746
SLC38A10	ILMN_1759743	0.8746
FAM43A	ILMN_1706015	0.8746
ADH1B	ILMN_1811598	0.8746
HIST1H1C	ILMN_1757406	0.8746
RNASE4	ILMN_1776602	0.8745
CTSS	ILMN_1743032	0.8744
OPRM1	ILMN_2275199	0.8743
BTK	ILMN_1662026	0.8743
IL4R	ILMN_1652185	0.8742
CD8A	ILMN_2353732	0.8742
HSPA1A	ILMN_1789074	0.8742
CCDC88B	ILMN_1772208	0.8741
SLC40A1	ILMN_2053103	0.874
LIN28B	ILMN_1748697	0.874
MAP1LC3C	ILMN_1711331	0.8738
SCRG1	ILMN_1726204	0.8738
PHACS	ILMN_2154287	0.8737
C2ORF43	ILMN_1660275	0.8737
GEN1	ILMN_2206282	0.8737
CNNM1	ILMN_1657750	0.8736
LOC198437	ILMN_1780283	0.8734
C13ORF39	ILMN_1709319	0.8733
C22ORF9	ILMN_1759195	0.8733
RFESD	ILMN_2100458	0.8733
PTPRO	ILMN_1720113	0.8732
ZNF454	ILMN_1706506	0.8731
MRPL43	ILMN_1652147	0.873
PPP1R15A	ILMN_1659936	0.873
MARS2	ILMN_2136423	0.873
EPSTI1	ILMN_2388547	0.8729
SAPS2	ILMN_1670523	0.8729
GPR34	ILMN_1778660	0.8729
COL4A5	ILMN_1742534	0.8729
PITPNM2	ILMN_1725187	0.8728
CABYR	ILMN_2412139	0.8728
KLC2	ILMN_1774493	0.8727
CPT2	ILMN_1678579	0.8726
C1ORF64	ILMN_2066088	0.8726
CD19	ILMN_1782704	0.8725
BCAR3	ILMN_1763638	0.8725
B3GALTL	ILMN_1764813	0.8724
DEGS2	ILMN_1768772	0.8724
KCTD15	ILMN_1786326	0.8724
LDB2	ILMN_1800697	0.8724
TMEM177	ILMN_1756402	0.8722
KIAA1683	ILMN_2158003	0.8721
ZBTB2	ILMN_1766247	0.872
KRT34	ILMN_1770228	0.8719
GDF15	ILMN_2188862	0.8719
ZNF580	ILMN_1715065	0.8719
DNAJB2	ILMN_2285213	0.8719
TMEM98	ILMN_1652456	0.8718
ITCH	ILMN_1752283	0.8718
PRSS16	ILMN_1692020	0.8718
CPXM2	ILMN_1741688	0.8716
FRZB	ILMN_1716246	0.8716
IQSEC3	ILMN_2282366	0.8714
FLJ20628	ILMN_1706558	0.8714
AGPAT2	ILMN_2377430	0.8714
GABRR1	ILMN_1760431	0.8713
HVCN1	ILMN_2365248	0.8712
TMEM27	ILMN_1772894	0.8712
HPCA	ILMN_1815033	0.8711
STAT1	ILMN_1690105	0.8711
GPC2	ILMN_1651642	0.871
C6ORF26	ILMN_2134765	0.8706
HARBI1	ILMN_2163051	0.8706
ERLIN2	ILMN_2378664	0.8705
VWF	ILMN_1752755	0.8704
MC1R	ILMN_1653319	0.8704
CD79A	ILMN_1734878	0.8702
GJA4	ILMN_1671106	0.8702
RSF1	ILMN_1668834	0.8701
TFAP2B	ILMN_1758404	0.8701
CHRNA3	ILMN_2154157	0.87
RHBDL3	ILMN_1716019	0.87
LOC113386	ILMN_1667330	0.87
KDELR3	ILMN_1722820	0.87
TUBAL3	ILMN_1670385	0.8699
PCK2	ILMN_1671791	0.8699
AGPAT3	ILMN_1661373	0.8699
HIST1H2BM	ILMN_1736820	0.8698
PCBP3	ILMN_1687216	0.8697
MSTN	ILMN_1780516	0.8697
ACOX2	ILMN_1685703	0.8697
PXT1	ILMN_1812981	0.8697
MYOZ1	ILMN_1731157	0.8695
ZNF69	ILMN_2176882	0.8695
MYBPHL	ILMN_1731215	0.8695
PRDM16	ILMN_2343264	0.8695
IRX1	ILMN_1735353	0.8695
CTSH	ILMN_1752451	0.8694
NQO1	ILMN_1720282	0.8694
OSBPL10	ILMN_1669497	0.8694
FGFBP3	ILMN_1686961	0.8693
WFIKKN2	ILMN_1662837	0.8693
P2RY1	ILMN_1772667	0.8693
PRIM2	ILMN_1694100	0.8693
MAPT	ILMN_2298727	0.8692
MYOM3	ILMN_1719581	0.8692
C6	ILMN_1688242	0.8692
MAPT	ILMN_1710903	0.869
ZNF761	ILMN_1764854	0.869
ZNF473	ILMN_1740339	0.8689
CKAP2L	ILMN_1751776	0.8689
CNTD2	ILMN_1807525	0.8688
S100B	ILMN_1771710	0.8688
CSMD1	ILMN_2216860	0.8688
YIF1A	ILMN_1712975	0.8687
NAALADL1	ILMN_1770963	0.8685
UNC119	ILMN_1806052	0.8685
TRAF3IP2	ILMN_1701514	0.8685
GEM	ILMN_2367883	0.8685
CAPN9	ILMN_1731073	0.8684
ZNF784	ILMN_1715718	0.8683
SHE	ILMN_2133996	0.8683
AMACR	ILMN_1759670	0.8683
HSPA4	ILMN_1755134	0.8683
C8ORF55	ILMN_1777740	0.8682
C11ORF65	ILMN_2045800	0.8681
UNC13A	ILMN_2244140	0.8681
FAM90A1	ILMN_1696684	0.868
TRIM45	ILMN_1684352	0.868
WFDC2	ILMN_1706612	0.8679
TSPAN11	ILMN_2341524	0.8678
ALDH1A3	ILMN_2139970	0.8678
TRPV1	ILMN_1671022	0.8677
MSX1	ILMN_1777397	0.8677
C4ORF18	ILMN_1672124	0.8676
IKBKG	ILMN_1707308	0.8676
LMX1A	ILMN_1671898	0.8675
ABCC2	ILMN_1676278	0.8674
GLIS3	ILMN_2402600	0.8674
OLFML2A	ILMN_1761425	0.8674
IFI30	ILMN_1807277	0.8673
GALNT10	ILMN_1681984	0.8673
CC2D1B	ILMN_2149935	0.8672
CHAD	ILMN_1700652	0.8671
IDUA	ILMN_1703041	0.8671
CD53	ILMN_1662843	0.867
PNCK	ILMN_1697189	0.867
OR2A9P	ILMN_2203544	0.8669
SLC38A1	ILMN_2266948	0.8668
GPR177	ILMN_2399769	0.8668
COL20A1	ILMN_1753182	0.8668
C3ORF64	ILMN_2136455	0.8667
UGT2B28	ILMN_1781859	0.8667
ADAMTS13	ILMN_2413732	0.8667
HRASLS3	ILMN_1667711	0.8666
METTL7B	ILMN_2064725	0.8666
OR5AK2	ILMN_1720756	0.8665
IGFL3	ILMN_1679897	0.8665
ALDH1L1	ILMN_1802167	0.8665
C4ORF26	ILMN_1794239	0.8665
AZGP1	ILMN_1797154	0.8665
POU2AF1	ILMN_1811049	0.8664
TRIM7	ILMN_1727364	0.8664
FXYD3	ILMN_1665372	0.8663
FLJ14213	ILMN_1697491	0.8663
DKFZP761E198	ILMN_1717594	0.8663
FLJ23834	ILMN_1809817	0.8662
C11ORF87	ILMN_1810376	0.8661
STRADB	ILMN_1701386	0.8661
ELMO1	ILMN_1740231	0.8661
PTGS1	ILMN_2339835	0.8661
FHL5	ILMN_1669023	0.8659
VMD2L3	ILMN_1790794	0.8658
RPS15A	ILMN_2255310	0.8658
ASMTL	ILMN_1804384	0.8658
NELL1	ILMN_1745817	0.8657
PLK1	ILMN_1736176	0.8657
C16ORF84	ILMN_2382488	0.8657
SLC6A20	ILMN_1698585	0.8655
GCNT2	ILMN_1680390	0.8655
LASS3	ILMN_1743142	0.8654
SIGLEC10	ILMN_1655549	0.8654
ODF3L2	ILMN_1787831	0.8653
ST3GAL3	ILMN_1699472	0.8652
BTG3	ILMN_2154836	0.8651
UGT2B11	ILMN_2162819	0.8651
NLGN3	ILMN_1759700	0.8651
DNAH17	ILMN_1746929	0.865
PCDHGA12	ILMN_1653040	0.865
UGT2B7	ILMN_1679194	0.8649
CDRT4	ILMN_1691418	0.8648
PRG-3	ILMN_1753026	0.8648
TCP10L	ILMN_1754656	0.8647
ILF3	ILMN_1789018	0.8646
SLC3A1	ILMN_1754247	0.8646
TMEM144	ILMN_1708110	0.8646
S1PR3	ILMN_1703531	0.8645
SCGB1D2	ILMN_1714536	0.8642
SLC24A4	ILMN_1675391	0.8641
ZMYND15	ILMN_1778136	0.8641
GPR4	ILMN_2074477	0.8641
PCDHGA1	ILMN_2404516	0.8641
FASTKD5	ILMN_1733377	0.864
DIRC2	ILMN_1793743	0.8638
UGT2B7	ILMN_1755897	0.8638
RAB23	ILMN_1751040	0.8638
ZNF280D	ILMN_1736555	0.8637
NID2	ILMN_1698706	0.8636
NUAK2	ILMN_2094952	0.8636
LRRC66	ILMN_1808537	0.8636
BTBD9	ILMN_1732271	0.8636
CDK5RAP2	ILMN_1655990	0.8636
FLJ45224	ILMN_1747800	0.8636
C16ORF5	ILMN_1815812	0.8635
PHYHD1	ILMN_2183692	0.8635
EBI3	ILMN_1802653	0.8634
PTTG1	ILMN_2042771	0.8634
RERG	ILMN_1746359	0.8633
DARC	ILMN_1723684	0.8633
HLA-DMB	ILMN_1761733	0.8633
ATRX	ILMN_1666885	0.8633
MUC20	ILMN_1653278	0.8631
DCST2	ILMN_1793123	0.863
BRD9	ILMN_1651405	0.863
CD74	ILMN_1761464	0.863
LAT2	ILMN_2326953	0.863
U2AF2	ILMN_2385173	0.8629
C1ORF100	ILMN_1760955	0.8628
WASPIP	ILMN_1668417	0.8628
SYNGR1	ILMN_1721712	0.8627
DLK2	ILMN_1676728	0.8627
GDPD2	ILMN_1726549	0.8627
MRGPRF	ILMN_2075603	0.8626
ITGA10	ILMN_1700144	0.8626
IL3RA	ILMN_1747344	0.8626
SUV420H1	ILMN_1692026	0.8624
C6ORF145	ILMN_1709026	0.8624
PGA5	ILMN_1717572	0.8623
FAH	ILMN_1781536	0.8623
APRT	ILMN_1726410	0.8622
LAMA2	ILMN_2339266	0.8622
ARHGDIB	ILMN_1678143	0.8621
CYP11A1	ILMN_1768820	0.862
CABC1	ILMN_1731064	0.862
PAP2D	ILMN_2361742	0.8619
FLJ43692	ILMN_2214473	0.8619
BRMS1	ILMN_1719165	0.8617
C1ORF2	ILMN_1702056	0.8616
PMP22	ILMN_1810864	0.8615
ERLIN2	ILMN_1669729	0.8615
RFXANK	ILMN_2399497	0.8614
DLEU7	ILMN_1782881	0.8613
SATB2	ILMN_1738657	0.8613
FNDC3A	ILMN_2269380	0.8612
FAM125A	ILMN_2121207	0.8612
TLL2	ILMN_2206307	0.8611
CD97	ILMN_1673363	0.8611
BBS1	ILMN_1800590	0.8608
NR4A3	ILMN_2382687	0.8608
FLJ30058	ILMN_1705466	0.8608
CCT4	ILMN_1776073	0.8607
ATR	ILMN_2376771	0.8606
PCDHAC1	ILMN_1791833	0.8606
PANX1	ILMN_1697817	0.8604
RDH16	ILMN_1810000	0.8604
C3ORF34	ILMN_1665217	0.8604
CTPS2	ILMN_2392352	0.8604
KLHDC4	ILMN_1748034	0.8603
BACE2	ILMN_2326712	0.8603
VEPH1	ILMN_1684336	0.8603
IGFBP3	ILMN_2396875	0.8603
SCIN	ILMN_1813561	0.8602
PRTFDC1	ILMN_1708516	0.8601
NWD1	ILMN_1721540	0.8601
C19ORF30	ILMN_1730818	0.8601
DPEP2	ILMN_1689160	0.86
IL18BP	ILMN_2253759	0.8599
CLYBL	ILMN_1712088	0.8599
NXPH1	ILMN_1764271	0.8599
DYRK1B	ILMN_1696991	0.8598
FAM116B	ILMN_1659029	0.8598
LAMC3	ILMN_1688642	0.8598
SMEK1	ILMN_1654998	0.8597
TRAPPC9	ILMN_1711368	0.8597
CHST3	ILMN_1723481	0.8596
CCDC84	ILMN_1709227	0.8596
QPRT	ILMN_1700268	0.8596
PSRC1	ILMN_1671843	0.8596
NEUROG2	ILMN_1690993	0.8596
ASS1	ILMN_2395451	0.8595
IFITM3	ILMN_1805750	0.8593
C9ORF61	ILMN_2179717	0.8593
NFE2	ILMN_1711786	0.8592
ANGPTL2	ILMN_1772612	0.8592
ALAS2	ILMN_2367126	0.8592
OTX2	ILMN_2323465	0.8591
NMI	ILMN_1739541	0.859
LRRC37A4	ILMN_2393693	0.8589
GALNT3	ILMN_1671039	0.8589
RHOXF1	ILMN_1776888	0.8589
RET	ILMN_1655610	0.8587
HLA-DOA	ILMN_1659075	0.8587
HTR5A	ILMN_1721147	0.8586
ZBTB7A	ILMN_1656118	0.8585
TJP2	ILMN_1763972	0.8585
BEST3	ILMN_2410182	0.8584
C7ORF10	ILMN_1763011	0.8584
LRRC26	ILMN_1680757	0.8583
WNT2B	ILMN_1740269	0.8582
TGM2	ILMN_1679267	0.8582
ID1	ILMN_1664861	0.8581
IGSF3	ILMN_2396546	0.858
CD247	ILMN_2377669	0.858
FAM113B	ILMN_1712431	0.8578
WDHD1	ILMN_1756043	0.8578
SHF	ILMN_2093427	0.8577
GNL3	ILMN_1790659	0.8577
MS4A7	ILMN_2331082	0.8576
HOPX	ILMN_2316236	0.8576
SULT1C4	ILMN_1772148	0.8575
ANG	ILMN_1760727	0.8574
CMTM2	ILMN_1799030	0.8573
RSPO3	ILMN_1681983	0.8573
ZNF200	ILMN_2376833	0.8572
ZNF35	ILMN_1692100	0.8572
UTS2	ILMN_1775780	0.8571
C19ORF46	ILMN_1801697	0.8571
RFX5	ILMN_1741200	0.8571
LRAT	ILMN_1673491	0.8571
LOC91461	ILMN_1734445	0.857
PTPN6	ILMN_1738675	0.8569
NCAPD2	ILMN_1775008	0.8568
RPS26	ILMN_2209027	0.8568
RBM8A	ILMN_1781870	0.8568
EPHB6	ILMN_1802646	0.8567
COLQ	ILMN_1728707	0.8566
INPP5B	ILMN_1810116	0.8565
RCOR2	ILMN_1791366	0.8564
IFIH1	ILMN_1781373	0.8563
PPM1M	ILMN_1657810	0.8563
PLA1A	ILMN_1792506	0.8562
THAP7	ILMN_1750203	0.8561
PIR	ILMN_2383383	0.8561
SIX4	ILMN_1743402	0.856
TP53TG3	ILMN_2159152	0.856
AQP10	ILMN_2090004	0.856
GPNMB	ILMN_1801205	0.856
FMO4	ILMN_1677885	0.8559
KIF15	ILMN_1753063	0.8559
OR13C3	ILMN_1735278	0.8559
SCYL3	ILMN_1683674	0.8558
ARL6IP4	ILMN_1779835	0.8557
C14ORF102	ILMN_2374076	0.8557
FAM154B	ILMN_2184884	0.8557
LEFTY1	ILMN_1660317	0.8557
BCAS1	ILMN_1733042	0.8557
RFPL3S	ILMN_2401263	0.8557
ECGF1	ILMN_2109708	0.8556
ALPL	ILMN_1701603	0.8555
HGFAC	ILMN_1701468	0.8555
RNF212	ILMN_1787259	0.8554
ALB	ILMN_1782939	0.8554
VIT	ILMN_2111255	0.8553
FOXK2	ILMN_2241317	0.8552
C1ORF107	ILMN_2089656	0.8552
FLJ22374	ILMN_1698038	0.8552
TOX	ILMN_1788886	0.8551
IFRD1	ILMN_1687390	0.855
HAP1	ILMN_2358272	0.855
ZCWPW2	ILMN_2054461	0.855
FBXO24	ILMN_1686466	0.855
RUNDC2A	ILMN_1775357	0.8549
SERTAD1	ILMN_1794017	0.8549
ESRRG	ILMN_1804064	0.8549
PTTG2	ILMN_1744146	0.8549
FLT3	ILMN_1766363	0.8548
PLEKHO2	ILMN_1689968	0.8548
LMO7	ILMN_1770479	0.8547
PIM1	ILMN_1815023	0.8547
ARHGAP28	ILMN_2290204	0.8546
STAP2	ILMN_1657631	0.8546
LILRA5	ILMN_2266595	0.8545
BCAS4	ILMN_2325506	0.8545
ATP6V1B1	ILMN_1812073	0.8545
L1CAM	ILMN_2362341	0.8545
LTBP3	ILMN_1737107	0.8543
LYPD1	ILMN_2388397	0.8543
PPP2R5D	ILMN_1699384	0.8542
SART1	ILMN_1680145	0.8541
PFKFB2	ILMN_1796560	0.8541
FLT1	ILMN_1752307	0.854
GNG12	ILMN_1673380	0.854
ZXDC	ILMN_1743643	0.854
OLA1	ILMN_1659820	0.8539
PDLIM4	ILMN_1663976	0.8539
SH2B2	ILMN_1669833	0.8538
P8	ILMN_1810560	0.8537
WDR54	ILMN_1658289	0.8537
MFSD9	ILMN_1730028	0.8537
SRPX2	ILMN_1676213	0.8536
REP15	ILMN_1665884	0.8536
POMZP3	ILMN_1709800	0.8535
DNA2	ILMN_2282959	0.8534
IKBKE	ILMN_1755024	0.8534
SALL3	ILMN_1707065	0.8533
TRIM69	ILMN_1813430	0.8532
CD68	ILMN_2267914	0.8532
CTSK	ILMN_1758895	0.8532
HSD11B1	ILMN_2389506	0.8532
DYSF	ILMN_1810420	0.8532
KCNH7	ILMN_1687219	0.8532
PIGQ	ILMN_1701413	0.8531
MRPS12	ILMN_1754860	0.8531
CSF1R	ILMN_1686623	0.8531
C9ORF24	ILMN_2365023	0.8531
C6ORF1	ILMN_1691899	0.853
PAQR4	ILMN_1660793	0.8529
CDCA7	ILMN_1737184	0.8529
IGSF1	ILMN_1704675	0.8529
KIT	ILMN_2229379	0.8528
DGKA	ILMN_2319910	0.8527
ACAP3	ILMN_1743847	0.8527
CYP24A1	ILMN_1685663	0.8527
CCDC48	ILMN_1751099	0.8527
HPS6	ILMN_1718537	0.8525
CNTNAP4	ILMN_1704210	0.8525
RGS9	ILMN_1754468	0.8525
CAPNS1	ILMN_2393254	0.8525
ZNF238	ILMN_1728765	0.8524
PDE6B	ILMN_1655974	0.8523
C4ORF33	ILMN_1812701	0.8523
TMC6	ILMN_1794677	0.8522
OBFC2A	ILMN_1785852	0.8521
OCLN	ILMN_1731729	0.8521
CLEC9A	ILMN_2068274	0.852
CSDA	ILMN_1782788	0.8519
EHD4	ILMN_1720083	0.8519
CYP1A2	ILMN_1683607	0.8519
ACSL5	ILMN_1705247	0.8518
SDC4	ILMN_1663042	0.8517
XIAP	ILMN_1815361	0.8517
LMO3	ILMN_1813295	0.8516
KCTD11	ILMN_1777513	0.8515
ATP5G1	ILMN_1712430	0.8515
MX1	ILMN_1662358	0.8514
SEMA3B	ILMN_1653501	0.8514
TERF1	ILMN_1694847	0.8514
LILRA2	ILMN_1716983	0.8513
SCN2A	ILMN_2271762	0.8513
HS3ST3B1	ILMN_1761163	0.8512
TTYH2	ILMN_1695829	0.8512
VSX1	ILMN_1680015	0.8512
KIAA1285	ILMN_1749583	0.8512
DUS4L	ILMN_1776858	0.8509
LRRC29	ILMN_1727704	0.8507
LLGL1	ILMN_1798212	0.8507
C19ORF12	ILMN_1718365	0.8507
FRMPD2L2	ILMN_1739631	0.8506
FLJ20273	ILMN_1689046	0.8505
ANKHD1-EIF4EBP3	ILMN_1766560	0.8505
ZNF7	ILMN_2137066	0.8505
ZNF658	ILMN_1703435	0.8504
PRKAR2A	ILMN_1681888	0.8502
C4ORF15	ILMN_2160124	0.8502
ACTA2	ILMN_1671703	0.8501
SHRM	ILMN_1685540	0.8501
DUSP5	ILMN_1656501	0.85
KIAA2013	ILMN_1803483	0.85
CELSR1	ILMN_1694482	0.85
G3BP1	ILMN_2357809	0.85
IQUB	ILMN_1682616	0.85
NMRAL1	ILMN_1709814	0.8499
PTGER4	ILMN_1795930	0.8499
TEX14	ILMN_1685490	0.8498
TMEM80	ILMN_1689868	0.8496
SLCO2A1	ILMN_1705231	0.8496
PRKACA	ILMN_2395314	0.8495
PRRX1	ILMN_1811851	0.8495
FMO3	ILMN_2344283	0.8495
ZNF426	ILMN_1673804	0.8493
ZNF366	ILMN_1733535	0.8492
BIRC3	ILMN_1681644	0.8491
CTSZ	ILMN_1666269	0.8491
GDF10	ILMN_1678191	0.8489
C3ORF34	ILMN_2288483	0.8489
ABCA7	ILMN_1743205	0.8488
ZNF514	ILMN_2215211	0.8488
TIMM10	ILMN_1765332	0.8486
NOG	ILMN_1652287	0.8486
CCDC71	ILMN_1768433	0.8486
POLE	ILMN_1728199	0.8485
CETP	ILMN_2098013	0.8485
NT5C	ILMN_1806432	0.8485
SLC16A8	ILMN_1731165	0.8485
ZNF331	ILMN_2269193	0.8484
SIRPB1	ILMN_1733997	0.8484
ING5	ILMN_2292748	0.8484
OSR1	ILMN_2197128	0.8483
SPOCK3	ILMN_2342559	0.8483
SLC2A11	ILMN_1767717	0.8482
FLJ33590	ILMN_1717029	0.8481
PCCB	ILMN_1761010	0.848
FKBP14	ILMN_2150294	0.848
KCNQ1	ILMN_1656079	0.8479
MEIS3	ILMN_2301677	0.8479
SEMA7A	ILMN_1756312	0.8478
ANGPTL7	ILMN_1813361	0.8478
GYPE	ILMN_2266962	0.8478
DHRS4L2	ILMN_1761450	0.8477
GGCT	ILMN_2101526	0.8477
COG8	ILMN_1725246	0.8476
SCARA5	ILMN_1751062	0.8476
SEC31B	ILMN_1698731	0.8474
GPC5	ILMN_1688886	0.8474
NTNG1	ILMN_2189371	0.8474
COL16A1	ILMN_1684554	0.8474
SLA2	ILMN_1673357	0.8474
RECQL4	ILMN_1703092	0.8474
FAM38B	ILMN_1665686	0.8472
TAS2R8	ILMN_2107040	0.8471
STX19	ILMN_1775587	0.8471
PARK2	ILMN_1714511	0.8471
TMEM88	ILMN_1757129	0.847
CCDC7	ILMN_2382974	0.8469
RPS6KL1	ILMN_1667125	0.8469
NHLRC1	ILMN_1796746	0.8469
OLFML1	ILMN_1776151	0.8468
C1ORF188	ILMN_1789058	0.8468
SAMD5	ILMN_1755215	0.8468
AKAP13	ILMN_2396956	0.8467
FLJ16165	ILMN_1709725	0.8467
PCTK3	ILMN_1784110	0.8467
REM2	ILMN_1745262	0.8466
SYN1	ILMN_1660693	0.8466
GPR56	ILMN_2352097	0.8465
C17ORF97	ILMN_1707137	0.8465
MN1	ILMN_2111237	0.8465
FBLN1	ILMN_1672536	0.8465
CCBP2	ILMN_1763127	0.8465
GSTCD	ILMN_1691430	0.8465
CDKN2AIP	ILMN_1773066	0.8465
C1S	ILMN_1781626	0.8464
PIM3	ILMN_1789781	0.8464
HSD11B1	ILMN_2389501	0.8463
PSEN2	ILMN_1714417	0.8463
CD36	ILMN_1665132	0.8463
HSF1	ILMN_1667060	0.8463
UGCGL2	ILMN_1788387	0.8462
PLCB2	ILMN_1724066	0.8462
DFFA	ILMN_1805696	0.8461
PIK3CD	ILMN_1766275	0.8461
CCBL1	ILMN_1764096	0.8461
ZNF549	ILMN_2227495	0.846
TAZ	ILMN_1776679	0.846
RPS23	ILMN_1772459	0.8459
ULBP1	ILMN_1738407	0.8458
NR4A3	ILMN_1807298	0.8458
RBM3	ILMN_2298261	0.8457
CASP1	ILMN_2326512	0.8456
CYBA	ILMN_1744604	0.8456
CYTL1	ILMN_2201596	0.8456
CABP4	ILMN_1688864	0.8455
HSD17B6	ILMN_1779855	0.8455
RFC3	ILMN_1711381	0.8455
ZNF137	ILMN_1723542	0.8455
AGFG2	ILMN_1652023	0.8455
LRWD1	ILMN_1682368	0.8455
RNASE6	ILMN_1780533	0.8454
PIGL	ILMN_1760332	0.8454
WNT5A	ILMN_1800317	0.8454
CNN2	ILMN_1770290	0.8453
NKD2	ILMN_1731206	0.8452
DHRSX	ILMN_1704139	0.8452
FLJ41649	ILMN_1702812	0.8451
GPC4	ILMN_1789502	0.8451
SLC25A3	ILMN_1720703	0.845
C3	ILMN_1662523	0.8449
ZNF107	ILMN_2361311	0.8449
NR2F2	ILMN_2094360	0.8446
IHPK2	ILMN_2328835	0.8446
PKN3	ILMN_1797184	0.8446
EFEMP2	ILMN_1653203	0.8445
DDI2	ILMN_2043007	0.8445
SNCB	ILMN_1779343	0.8445
RIOK1	ILMN_1652487	0.8445
GTF2H2	ILMN_1691485	0.8444
SLC13A4	ILMN_1663723	0.8444
HSPB8	ILMN_1791280	0.8443
AZIN1	ILMN_1656682	0.8443
GDPD1	ILMN_2106265	0.8442
FAM53A	ILMN_1658452	0.8442
DIDO1	ILMN_1763605	0.8441
PROS1	ILMN_1671928	0.8441
LIMS1	ILMN_1675387	0.844
ADSSL1	ILMN_1720235	0.8439
TMPRSS7	ILMN_1747932	0.8438
AMDHD1	ILMN_1788239	0.8438
DIXDC1	ILMN_1736704	0.8437
TMPRSS5	ILMN_1739214	0.8437
PSEN2	ILMN_2404512	0.8437
HSD3B7	ILMN_1653042	0.8436
BUB3	ILMN_2386100	0.8435
KLHL35	ILMN_1693471	0.8435
CAPN3	ILMN_1687971	0.8434
PKLR	ILMN_1777031	0.8434
FLJ44048	ILMN_1688721	0.8434
MGMT	ILMN_1795639	0.8433
GPR88	ILMN_1812946	0.8432
ZBTB6	ILMN_1727218	0.8431
SEPT4	ILMN_2251114	0.843
S100A13	ILMN_1738707	0.843
ERGIC1	ILMN_1778377	0.843
TAF6	ILMN_2378708	0.843
SHANK1	ILMN_1747754	0.8429
ALKBH6	ILMN_1808792	0.8428
KCNMB1	ILMN_1652065	0.8428
RNASEH2C	ILMN_1765518	0.8427
C7ORF51	ILMN_1755033	0.8426
TRPM6	ILMN_1814296	0.8426
TMEM154	ILMN_2088124	0.8425
VRK1	ILMN_1805828	0.8424
MITD1	ILMN_1677133	0.8424
IMMP2L	ILMN_1809292	0.8424
PCDHGA3	ILMN_2393775	0.8423
MVP	ILMN_1803277	0.8422
ARHGEF10	ILMN_2132809	0.8422
RARB	ILMN_2390526	0.8421
PCSK6	ILMN_1768577	0.842
KRT19	ILMN_1730777	0.842
RBM4	ILMN_1757439	0.8419
CDYL2	ILMN_1777479	0.8418
C20ORF132	ILMN_2363127	0.8418
RSPH1	ILMN_1684571	0.8418
TNFSF10	ILMN_1801307	0.8418
C20ORF132	ILMN_1780356	0.8417
SFRP5	ILMN_1790026	0.8416
PLD4	ILMN_1695490	0.8416
LAMA4	ILMN_2140059	0.8416
SMOC2	ILMN_1719641	0.8413
PLP1	ILMN_1790106	0.8413
NRP1	ILMN_1699574	0.8412
KIAA0644	ILMN_1778755	0.8412
EFNB3	ILMN_1695606	0.8411
AMT	ILMN_1665331	0.8411
FYB	ILMN_1796537	0.8411
NPL	ILMN_2149494	0.841
PIWIL2	ILMN_1755350	0.841
LYG2	ILMN_1691606	0.8409
LRRC1	ILMN_1725680	0.8409
NUDT18	ILMN_1787885	0.8409
SYTL4	ILMN_1719599	0.8409
HSP90AB4P	ILMN_2127098	0.8408
IL17RC	ILMN_1798790	0.8408
FBXO44	ILMN_1732182	0.8407
PGAM2	ILMN_1668072	0.8407
C14ORF148	ILMN_1740883	0.8406
TSGA10	ILMN_1674645	0.8406
DACT2	ILMN_1691790	0.8406
EDNRB	ILMN_1751904	0.8405
C5ORF39	ILMN_2098616	0.8405
PKD1L2	ILMN_1742788	0.8404
TMEM220	ILMN_2105549	0.8404
C4ORF31	ILMN_1689176	0.8404
CD36	ILMN_1784863	0.8404
TRMT5	ILMN_2167922	0.8403
GOLM1	ILMN_1737011	0.8402
CRYBA1	ILMN_1772214	0.8401
C17ORF58	ILMN_2398926	0.8401
LYSMD4	ILMN_2159859	0.84
ABCA8	ILMN_2129886	0.84
FCGR1B	ILMN_2261600	0.84
MCEE	ILMN_1735347	0.84
USP51	ILMN_1740413	0.84
AKAP14	ILMN_1679987	0.84
GSTM3	ILMN_1736184	0.8399
NTNG2	ILMN_1806448	0.8399
C19ORF33	ILMN_1717793	0.8397
HLA-DPB2	ILMN_2205405	0.8397
TLE3	ILMN_2234412	0.8396
ADCY7	ILMN_1655935	0.8396
SEC14L2	ILMN_1684211	0.8395
PLTP	ILMN_1711748	0.8394
ZNF473	ILMN_2346649	0.8393
SHB	ILMN_1732612	0.8393
YPEL4	ILMN_1726624	0.8392
SMARCC2	ILMN_1791770	0.8391
LARP6	ILMN_1663401	0.8391
MAP4	ILMN_1788351	0.8391
TMEM175	ILMN_1654629	0.839
TEK	ILMN_2066151	0.839
PRKCQ	ILMN_1733421	0.8389
C1ORF222	ILMN_1749317	0.8389
FZD9	ILMN_1704398	0.8389
NGRN	ILMN_1660345	0.8388
SRCAP	ILMN_1750641	0.8387
PKP2	ILMN_2386973	0.8386
TAS2R9	ILMN_1732309	0.8386
LPAR5	ILMN_2044453	0.8386
MRPL33	ILMN_1726417	0.8386
LY6G5B	ILMN_1785527	0.8386
MBP	ILMN_2331544	0.8385
LBXCOR1	ILMN_1670595	0.8384
FAM69A	ILMN_1682577	0.8384
SLC13A3	ILMN_1658519	0.8384
MRPS33	ILMN_1741264	0.8383
CCPG1	ILMN_2409290	0.8382
KCNJ8	ILMN_1735779	0.8381
MAGOH	ILMN_2215656	0.8379
NEU4	ILMN_2219683	0.8379
SCRIB	ILMN_2324029	0.8379
ZMAT1	ILMN_1738536	0.8379
PSMG1	ILMN_1779264	0.8378
TBC1D24	ILMN_1780197	0.8376
BANP	ILMN_2396338	0.8376
PCDHGA1	ILMN_1717967	0.8376
CEP152	ILMN_2199676	0.8375
ANGPTL4	ILMN_1707727	0.8375
MT1F	ILMN_1718766	0.8374
LOC554235	ILMN_1757747	0.8374
DOLK	ILMN_1753627	0.8374
RPRML	ILMN_1676504	0.8373
C21ORF57	ILMN_1765328	0.8373
CCDC14	ILMN_1677239	0.8373
GNAO1	ILMN_1742704	0.8372
TTYH1	ILMN_1758497	0.8372
SLC2A13	ILMN_1741502	0.8371
GSK3A	ILMN_1757569	0.8371
HEMK1	ILMN_1731014	0.8371
NLRP2	ILMN_1664878	0.837
PRKX	ILMN_2205050	0.837
LEPREL1	ILMN_1657373	0.8369
NAIP	ILMN_2345812	0.8369
BCAM	ILMN_2320280	0.8368
SMPDL3B	ILMN_1678095	0.8368
KLHL17	ILMN_1705602	0.8368
UFD1L	ILMN_2367458	0.8368
TTC38	ILMN_2059886	0.8368
GIMAP4	ILMN_1748473	0.8368
SORCS1	ILMN_1680251	0.8367
NOC4L	ILMN_1703013	0.8366
CDC6	ILMN_1785914	0.8366
ABCA6	ILMN_1701551	0.8366
C6ORF70	ILMN_1657064	0.8366
C15ORF52	ILMN_1775330	0.8365
CARD6	ILMN_1779854	0.8365
CALB2	ILMN_1748840	0.8364
[truncated: 15,242 more rows]

## Sheet: SupplementaryTableS5
Probe	Symbol	Raw_Variance	R2technical	addR2covariates	adjR2covariates	addR2best-SNP	adjR2best-SNP	Best-cis-SNP
[truncated: 15,283 more rows]

[truncated: 22 more sheets: SupplementaryTableS6, SupplementaryTableS7, SupplementaryTableS8, SupplementaryTableS9, SupplementaryTableS10, SupplementaryTableS11, SupplementaryTableS12, SupplementaryTableS13, SupplementaryTableS14, SupplementaryTableS15, SupplementaryTableS16, SupplementaryTableS17, SupplementaryTableS18, SupplementaryTableS19, SupplementaryTableS20, SupplementaryTableS21, SupplementaryTableS22, SupplementaryTableS23, SupplementaryTableS24, SupplementaryTableS25 …]
